# Supplementary material for: RAS-pathway mutation patterns define epigenetic subclasses in juvenile myelomonocytic leukemia
Source: Nat Commun. 2017 Dec 19;8:2126. doi: 10.1038/s41467-017-02177-w (PMC5736667; doi:10.1038/s41467-017-02177-w)
Supplement: Supplementary file 4 — Supplementary Data 1 [file 41467_2017_2177_MOESM4_ESM.xlsx]

## Sheet: nvCpGs_annotated
Chromosome	Start	End	cgid	Distance.to.TSS	Gene.Name	Gene.Type
chr1	15865	15866	cg13869341	1570	MIR6859-2	ncRNA
chr1	534242	534243	cg24669183	-33550	MIR6723	ncRNA
chr1	710097	710098	cg15560884	3970	LOC100288069	ncRNA
chr1	714177	714178	cg01014490	110	LOC100288069	ncRNA
chr1	720865	720866	cg17505339	6798	LOC100288069	ncRNA
chr1	763119	763120	cg23803172	58	LINC01128	ncRNA
chr1	805102	805103	cg05898754	7079	FAM41C	ncRNA
chr1	805338	805339	cg03128332	6843	FAM41C	ncRNA
chr1	805541	805542	cg16619049	6640	FAM41C	ncRNA
chr1	812539	812540	cg18147296	-358	FAM41C	ncRNA
chr1	812679	812680	cg05597748	-498	FAM41C	ncRNA
chr1	813317	813318	cg10988531	1136	FAM41C	ncRNA
chr1	834183	834184	cg13938959	-20888	LOC100130417	ncRNA
chr1	834295	834296	cg12445832	20776	LOC100130417	ncRNA
chr1	834356	834357	cg23999112	20715	LOC100130417	ncRNA
chr1	837536	837537	cg11527153	-17535	LOC100130417	ncRNA
chr1	838379	838380	cg27573606	16692	LOC100130417	ncRNA
chr1	838486	838487	cg04195702	-16585	LOC100130417	ncRNA
chr1	839435	839436	cg08128007	15636	LOC100130417	ncRNA
chr1	839752	839753	cg23733394	-15319	LOC100130417	ncRNA
chr1	840274	840275	cg13371836	-14797	LOC100130417	ncRNA
chr1	840618	840619	cg04407431	14453	LOC100130417	ncRNA
chr1	841289	841290	cg13565718	13782	LOC100130417	ncRNA
chr1	843491	843492	cg01097950	11580	LOC100130417	ncRNA
chr1	843581	843582	cg08900511	-11490	LOC100130417	ncRNA
chr1	844499	844500	cg04410003	-10572	LOC100130417	ncRNA
chr1	845278	845279	cg18762746	-9793	LOC100130417	ncRNA
chr1	845810	845811	cg04364728	-9261	LOC100130417	ncRNA
chr1	846195	846196	cg08546707	-8876	LOC100130417	ncRNA
chr1	846507	846508	cg06154531	8564	LOC100130417	ncRNA
chr1	848379	848380	cg11851804	-6692	LOC100130417	ncRNA
chr1	848609	848610	cg17436295	6462	LOC100130417	ncRNA
chr1	849540	849541	cg18865112	5531	LOC100130417	ncRNA
chr1	853925	853926	cg21407818	-1146	LOC100130417	ncRNA
chr1	854766	854767	cg22226438	305	LOC100130417	ncRNA
chr1	854824	854825	cg08029603	247	LOC100130417	ncRNA
chr1	854838	854839	cg16347928	233	LOC100130417	ncRNA
chr1	855046	855047	cg13897241	25	LOC100130417	ncRNA
chr1	855425	855426	cg13176867	354	LOC100130417	ncRNA
chr1	855445	855446	cg15105996	-374	LOC100130417	ncRNA
chr1	856685	856686	cg08132177	1614	LOC100130417	ncRNA
chr1	856693	856694	cg27050229	1622	LOC100130417	ncRNA
chr1	856914	856915	cg06931612	-1843	LOC100130417	ncRNA
chr1	858362	858363	cg01197763	2758	SAMD11	protein-coding
chr1	859173	859174	cg01980454	1947	SAMD11	protein-coding
chr1	859719	859720	cg16352085	-1401	SAMD11	protein-coding
chr1	859844	859845	cg04839849	-1276	SAMD11	protein-coding
chr1	860008	860009	cg03725447	-1112	SAMD11	protein-coding
chr1	860022	860023	cg25215298	-1098	SAMD11	protein-coding
chr1	860185	860186	cg04672450	-935	SAMD11	protein-coding
chr1	860613	860614	cg27487046	507	SAMD11	protein-coding
chr1	860621	860622	cg06091566	499	SAMD11	protein-coding
chr1	860925	860926	cg03735847	195	SAMD11	protein-coding
chr1	860965	860966	cg03180780	-155	SAMD11	protein-coding
chr1	861177	861178	cg09166659	-57	SAMD11	protein-coding
chr1	861265	861266	cg05527507	145	SAMD11	protein-coding
chr1	861317	861318	cg14324200	197	SAMD11	protein-coding
chr1	861886	861887	cg13856810	-766	SAMD11	protein-coding
chr1	864879	864880	cg02896266	-3759	SAMD11	protein-coding
chr1	865013	865014	cg13806162	3893	SAMD11	protein-coding
chr1	865860	865861	cg00976181	-4740	SAMD11	protein-coding
chr1	867031	867032	cg10711230	-5911	SAMD11	protein-coding
chr1	867938	867939	cg00145911	-6818	SAMD11	protein-coding
chr1	870791	870792	cg06531475	-9671	SAMD11	protein-coding
chr1	870958	870959	cg14156792	-9838	SAMD11	protein-coding
chr1	871033	871034	cg24997886	9913	SAMD11	protein-coding
chr1	871057	871058	cg01727431	9937	SAMD11	protein-coding
chr1	871308	871309	cg10146935	-10188	SAMD11	protein-coding
chr1	871441	871442	cg02439789	-10321	SAMD11	protein-coding
chr1	871546	871547	cg24362661	10426	SAMD11	protein-coding
chr1	871980	871981	cg05819296	-10860	SAMD11	protein-coding
chr1	872385	872386	cg22485363	-11265	SAMD11	protein-coding
chr1	872737	872738	cg06036236	-11617	SAMD11	protein-coding
chr1	874697	874698	cg13904806	13577	SAMD11	protein-coding
chr1	875345	875346	cg04121631	14225	SAMD11	protein-coding
chr1	875880	875881	cg23440882	-14760	SAMD11	protein-coding
chr1	876249	876250	cg15896339	15129	SAMD11	protein-coding
chr1	876551	876552	cg12454161	15431	SAMD11	protein-coding
chr1	876870	876871	cg09180262	-15750	SAMD11	protein-coding
chr1	876993	876994	cg24045482	-15873	SAMD11	protein-coding
chr1	877641	877642	cg22416074	-16521	SAMD11	protein-coding
chr1	877647	877648	cg19724344	-16527	SAMD11	protein-coding
chr1	877876	877877	cg06838427	-16756	SAMD11	protein-coding
chr1	879375	879376	cg10827460	15303	NOC2L	protein-coding
chr1	879958	879959	cg23731742	-14720	NOC2L	protein-coding
chr1	882546	882547	cg06511482	-12132	NOC2L	protein-coding
chr1	884964	884965	cg02968844	9714	NOC2L	protein-coding
chr1	886441	886442	cg20322444	8237	NOC2L	protein-coding
chr1	886485	886486	cg07983659	8193	NOC2L	protein-coding
chr1	886543	886544	cg11733071	-8135	NOC2L	protein-coding
chr1	888413	888414	cg09555360	6265	NOC2L	protein-coding
chr1	888957	888958	cg07701223	-5721	NOC2L	protein-coding
chr1	892704	892705	cg02326551	1974	NOC2L	protein-coding
chr1	892857	892858	cg15684274	1821	NOC2L	protein-coding
chr1	892914	892915	cg16005420	1764	NOC2L	protein-coding
chr1	892948	892949	cg20453388	1730	NOC2L	protein-coding
chr1	894056	894057	cg24664590	622	NOC2L	protein-coding
chr1	894108	894109	cg08472719	570	NOC2L	protein-coding
chr1	894207	894208	cg03161767	471	NOC2L	protein-coding
chr1	894257	894258	cg10207527	421	NOC2L	protein-coding
chr1	894587	894588	cg04485075	91	NOC2L	protein-coding
chr1	894601	894602	cg16389252	77	NOC2L	protein-coding
chr1	895869	895870	cg22114309	-97	KLHL17	protein-coding
chr1	895988	895989	cg11132698	-22	KLHL17	protein-coding
chr1	896226	896227	cg09789536	-260	KLHL17	protein-coding
chr1	896305	896306	cg26866020	-339	KLHL17	protein-coding
chr1	896310	896311	cg17505193	-344	KLHL17	protein-coding
chr1	896316	896317	cg13802035	-350	KLHL17	protein-coding
chr1	896763	896764	cg07582955	797	KLHL17	protein-coding
chr1	897308	897309	cg16968662	-1342	KLHL17	protein-coding
chr1	897500	897501	cg07696918	1534	KLHL17	protein-coding
chr1	897590	897591	cg04359978	-1624	KLHL17	protein-coding
chr1	897949	897950	cg07236207	1983	KLHL17	protein-coding
chr1	898397	898398	cg11084308	2431	KLHL17	protein-coding
chr1	899182	899183	cg01930745	-2694	PLEKHN1	protein-coding
chr1	900550	900551	cg14997037	-1326	PLEKHN1	protein-coding
chr1	900832	900833	cg15648958	-1044	PLEKHN1	protein-coding
chr1	900945	900946	cg03041482	931	PLEKHN1	protein-coding
chr1	901062	901063	cg00328058	-814	PLEKHN1	protein-coding
chr1	901892	901893	cg02056921	16	PLEKHN1	protein-coding
chr1	902549	902550	cg24076968	-673	PLEKHN1	protein-coding
chr1	902653	902654	cg12536471	777	PLEKHN1	protein-coding
chr1	903543	903544	cg06324192	-1667	PLEKHN1	protein-coding
chr1	906363	906364	cg22381068	4487	PLEKHN1	protein-coding
chr1	906493	906494	cg22481263	-4617	PLEKHN1	protein-coding
chr1	906965	906966	cg04865998	5089	PLEKHN1	protein-coding
chr1	907118	907119	cg07195057	5242	PLEKHN1	protein-coding
chr1	907638	907639	cg23596291	-5762	PLEKHN1	protein-coding
chr1	907708	907709	cg06818851	5832	PLEKHN1	protein-coding
chr1	910223	910224	cg16352072	-7273	PERM1	protein-coding
chr1	911601	911602	cg25107893	-5895	PERM1	protein-coding
chr1	911995	911996	cg05505459	-5501	PERM1	protein-coding
chr1	912055	912056	cg23635910	-5441	PERM1	protein-coding
chr1	914382	914383	cg08843537	3114	PERM1	protein-coding
chr1	916058	916059	cg22348654	-1438	PERM1	protein-coding
chr1	916346	916347	cg18166741	1150	PERM1	protein-coding
chr1	917118	917119	cg22599150	-378	PERM1	protein-coding
chr1	917661	917662	cg10201533	165	PERM1	protein-coding
chr1	917819	917820	cg11235921	323	PERM1	protein-coding
chr1	917892	917893	cg11782208	-396	PERM1	protein-coding
chr1	918415	918416	cg11143486	919	PERM1	protein-coding
chr1	918696	918697	cg10381813	1200	PERM1	protein-coding
chr1	919731	919732	cg16417258	-2235	PERM1	protein-coding
chr1	919916	919917	cg03394722	2420	PERM1	protein-coding
chr1	920580	920581	cg26114254	3084	PERM1	protein-coding
chr1	931327	931328	cg03648020	-4224	HES4	protein-coding
chr1	933388	933389	cg15882305	-2163	HES4	protein-coding
chr1	933685	933686	cg15713103	1866	HES4	protein-coding
chr1	933987	933988	cg26003967	1564	HES4	protein-coding
chr1	934036	934037	cg23552821	-1515	HES4	protein-coding
chr1	934197	934198	cg26224305	1354	HES4	protein-coding
chr1	934390	934391	cg05095110	-1161	HES4	protein-coding
chr1	934409	934410	cg15578015	1142	HES4	protein-coding
chr1	934662	934663	cg23205003	-889	HES4	protein-coding
chr1	934907	934908	cg17907238	644	HES4	protein-coding
chr1	935139	935140	cg02397514	-412	HES4	protein-coding
chr1	936091	936092	cg27430493	540	HES4	protein-coding
chr1	936229	936230	cg25066040	678	HES4	protein-coding
chr1	936346	936347	cg27060622	-795	HES4	protein-coding
chr1	936500	936501	cg08122545	949	HES4	protein-coding
chr1	936610	936611	cg15825501	-1059	HES4	protein-coding
chr1	936897	936898	cg13468764	-1346	HES4	protein-coding
chr1	936914	936915	cg26321643	1363	HES4	protein-coding
chr1	937409	937410	cg18977839	-1858	HES4	protein-coding
chr1	938905	938906	cg09332175	-3354	HES4	protein-coding
chr1	939448	939449	cg16034521	3897	HES4	protein-coding
chr1	940782	940783	cg10176463	5231	HES4	protein-coding
chr1	941382	941383	cg25350899	-5831	HES4	protein-coding
chr1	942161	942162	cg13219080	6610	HES4	protein-coding
chr1	942198	942199	cg09364122	6647	HES4	protein-coding
chr1	942329	942330	cg20064006	6517	ISG15	protein-coding
chr1	942489	942490	cg18019572	-6357	ISG15	protein-coding
chr1	942498	942499	cg22673826	-6348	ISG15	protein-coding
chr1	942696	942697	cg01922485	6150	ISG15	protein-coding
chr1	944093	944094	cg23691733	4753	ISG15	protein-coding
chr1	944439	944440	cg04985032	-4407	ISG15	protein-coding
chr1	945416	945417	cg25552017	-3430	ISG15	protein-coding
chr1	946099	946100	cg10984178	2747	ISG15	protein-coding
chr1	946444	946445	cg13552506	2402	ISG15	protein-coding
chr1	946675	946676	cg26420561	-2171	ISG15	protein-coding
chr1	946683	946684	cg22020633	-2163	ISG15	protein-coding
chr1	946875	946876	cg01768082	-1971	ISG15	protein-coding
chr1	947018	947019	cg22367159	-1828	ISG15	protein-coding
chr1	947091	947092	cg26837773	1755	ISG15	protein-coding
chr1	947153	947154	cg15825373	1693	ISG15	protein-coding
chr1	947343	947344	cg06538872	1503	ISG15	protein-coding
chr1	948625	948626	cg25610492	221	ISG15	protein-coding
chr1	948627	948628	cg08469540	219	ISG15	protein-coding
chr1	948740	948741	cg20022511	106	ISG15	protein-coding
chr1	948879	948880	cg23684711	33	ISG15	protein-coding
chr1	948893	948894	cg08067365	47	ISG15	protein-coding
chr1	949449	949450	cg03811829	-603	ISG15	protein-coding
chr1	949634	949635	cg11211792	-788	ISG15	protein-coding
chr1	954631	954632	cg03185752	-871	AGRN	protein-coding
chr1	955147	955148	cg04336684	355	AGRN	protein-coding
chr1	955163	955164	cg22482746	339	AGRN	protein-coding
chr1	955463	955464	cg25177113	-39	AGRN	protein-coding
chr1	955701	955702	cg08223393	199	AGRN	protein-coding
chr1	955720	955721	cg07008945	218	AGRN	protein-coding
chr1	955757	955758	cg11726631	-255	AGRN	protein-coding
chr1	956108	956109	cg19813362	-606	AGRN	protein-coding
chr1	956217	956218	cg00299257	-715	AGRN	protein-coding
chr1	956299	956300	cg10046671	-797	AGRN	protein-coding
chr1	956799	956800	cg24704476	-1297	AGRN	protein-coding
chr1	960761	960762	cg18272461	-5259	AGRN	protein-coding
chr1	962651	962652	cg07787977	7149	AGRN	protein-coding
chr1	963599	963600	cg02632261	8097	AGRN	protein-coding
chr1	964497	964498	cg25774148	8995	AGRN	protein-coding
chr1	964506	964507	cg17021880	9004	AGRN	protein-coding
chr1	967561	967562	cg02288964	-12059	AGRN	protein-coding
chr1	968395	968396	cg06712559	12893	AGRN	protein-coding
chr1	968558	968559	cg17928920	-13056	AGRN	protein-coding
chr1	969042	969043	cg14663984	13540	AGRN	protein-coding
chr1	969254	969255	cg16318112	13752	AGRN	protein-coding
chr1	969257	969258	cg09248054	13755	AGRN	protein-coding
chr1	969744	969745	cg15840462	-14242	AGRN	protein-coding
chr1	969825	969826	cg24598973	-14323	AGRN	protein-coding
chr1	970237	970238	cg16502826	14735	AGRN	protein-coding
chr1	970294	970295	cg18147233	-14792	AGRN	protein-coding
chr1	972225	972226	cg20741620	-16723	AGRN	protein-coding
chr1	973595	973596	cg00525597	-18093	AGRN	protein-coding
chr1	973887	973888	cg26007962	-18385	AGRN	protein-coding
chr1	975551	975552	cg27541454	-20049	AGRN	protein-coding
chr1	975667	975668	cg25759916	-20165	AGRN	protein-coding
chr1	976168	976169	cg01150641	-20666	AGRN	protein-coding
chr1	976172	976173	cg23625715	-20670	AGRN	protein-coding
chr1	976227	976228	cg26222311	-20725	AGRN	protein-coding
chr1	976707	976708	cg20594982	21205	AGRN	protein-coding
chr1	977003	977004	cg06819605	-21501	AGRN	protein-coding
chr1	977896	977897	cg03790440	-22394	AGRN	protein-coding
chr1	978398	978399	cg15475967	-22896	AGRN	protein-coding
chr1	978573	978574	cg02138082	23071	AGRN	protein-coding
chr1	979268	979269	cg03055733	-23766	AGRN	protein-coding
chr1	979484	979485	cg07407159	-23982	AGRN	protein-coding
chr1	979589	979590	cg16657578	-24087	AGRN	protein-coding
chr1	980112	980113	cg05719911	24610	AGRN	protein-coding
chr1	980304	980305	cg09134969	24802	AGRN	protein-coding
chr1	981164	981165	cg02635644	-25662	AGRN	protein-coding
chr1	981392	981393	cg07501049	-25890	AGRN	protein-coding
chr1	981566	981567	cg14253035	-26064	AGRN	protein-coding
chr1	982189	982190	cg12469361	-26687	AGRN	protein-coding
chr1	982308	982309	cg17165303	-26806	AGRN	protein-coding
chr1	982491	982492	cg20988802	26989	AGRN	protein-coding
chr1	983039	983040	cg16026189	26647	RNF223	protein-coding
chr1	983260	983261	cg18380070	26426	RNF223	protein-coding
chr1	983386	983387	cg02494066	26300	RNF223	protein-coding
chr1	983545	983546	cg09792712	26141	RNF223	protein-coding
chr1	984383	984384	cg08387293	-25303	RNF223	protein-coding
chr1	984992	984993	cg06978943	-24694	RNF223	protein-coding
chr1	985393	985394	cg13244315	-24293	RNF223	protein-coding
chr1	986560	986561	cg08480609	-23126	RNF223	protein-coding
chr1	986894	986895	cg03120284	22792	RNF223	protein-coding
chr1	987502	987503	cg10490668	-22184	RNF223	protein-coding
chr1	989224	989225	cg04559824	-20462	RNF223	protein-coding
chr1	989305	989306	cg07912402	20381	RNF223	protein-coding
chr1	989392	989393	cg04274259	20294	RNF223	protein-coding
chr1	990341	990342	cg12483930	19345	RNF223	protein-coding
chr1	990470	990471	cg02415349	-19216	RNF223	protein-coding
chr1	991533	991534	cg08262378	-18153	RNF223	protein-coding
chr1	991567	991568	cg08530610	18119	RNF223	protein-coding
chr1	991708	991709	cg13439946	-17978	RNF223	protein-coding
chr1	994498	994499	cg12184864	-15188	RNF223	protein-coding
chr1	994582	994583	cg21607076	-15104	RNF223	protein-coding
chr1	994637	994638	cg12647165	-15049	RNF223	protein-coding
chr1	995013	995014	cg02482614	-14673	RNF223	protein-coding
chr1	995180	995181	cg08459564	14506	RNF223	protein-coding
chr1	995932	995933	cg18172484	13754	RNF223	protein-coding
chr1	996054	996055	cg04919596	-13632	RNF223	protein-coding
chr1	996294	996295	cg24678117	13392	RNF223	protein-coding
chr1	997269	997270	cg22169680	12417	RNF223	protein-coding
chr1	997858	997859	cg10720997	11828	RNF223	protein-coding
chr1	999679	999680	cg25523405	-10007	RNF223	protein-coding
chr1	999888	999889	cg07549208	9798	RNF223	protein-coding
chr1	1000856	1000857	cg21779088	-8830	RNF223	protein-coding
chr1	1002068	1002069	cg15500259	-7618	RNF223	protein-coding
chr1	1002664	1002665	cg06973463	-7022	RNF223	protein-coding
chr1	1003376	1003377	cg08709360	-6310	RNF223	protein-coding
chr1	1003417	1003418	cg01244934	6269	RNF223	protein-coding
chr1	1003529	1003530	cg15899727	-6157	RNF223	protein-coding
chr1	1003755	1003756	cg18432292	-5931	RNF223	protein-coding
chr1	1003851	1003852	cg24475622	5835	RNF223	protein-coding
chr1	1004260	1004261	cg07147720	5426	RNF223	protein-coding
chr1	1004464	1004465	cg24047311	5222	RNF223	protein-coding
chr1	1004775	1004776	cg16095440	-4911	RNF223	protein-coding
chr1	1005100	1005101	cg08750554	4586	RNF223	protein-coding
chr1	1005170	1005171	cg26702212	-4516	RNF223	protein-coding
chr1	1005398	1005399	cg24517686	-4288	RNF223	protein-coding
chr1	1007730	1007731	cg20685419	1956	RNF223	protein-coding
chr1	1009445	1009446	cg07181843	241	RNF223	protein-coding
chr1	1014978	1014979	cg23657003	5292	RNF223	protein-coding
chr1	1015447	1015448	cg15576492	-5761	RNF223	protein-coding
chr1	1016470	1016471	cg11200797	6784	RNF223	protein-coding
chr1	1017115	1017116	cg00305285	-7429	RNF223	protein-coding
chr1	1017318	1017319	cg24488772	7632	RNF223	protein-coding
chr1	1017383	1017384	cg24378253	7697	RNF223	protein-coding
chr1	1018254	1018255	cg17840536	-8568	RNF223	protein-coding
chr1	1018479	1018480	cg19758750	-8793	RNF223	protein-coding
chr1	1019860	1019861	cg18024260	10174	RNF223	protein-coding
chr1	1019902	1019903	cg12924059	-10216	RNF223	protein-coding
chr1	1019953	1019954	cg15099245	10267	RNF223	protein-coding
chr1	1020002	1020003	cg08039585	-10316	RNF223	protein-coding
chr1	1020365	1020366	cg19734301	-10679	RNF223	protein-coding
chr1	1020738	1020739	cg08470135	-11052	RNF223	protein-coding
chr1	1021210	1021211	cg15207999	11524	RNF223	protein-coding
chr1	1021299	1021300	cg26338735	11613	RNF223	protein-coding
chr1	1022642	1022643	cg15565004	12956	RNF223	protein-coding
chr1	1022900	1022901	cg19999567	13214	RNF223	protein-coding
chr1	1022932	1022933	cg19856606	13246	RNF223	protein-coding
chr1	1022995	1022996	cg12743165	-13309	RNF223	protein-coding
chr1	1023163	1023164	cg04315086	-13477	RNF223	protein-coding
chr1	1023247	1023248	cg09358422	-13561	RNF223	protein-coding
chr1	1023281	1023282	cg24523322	-13595	RNF223	protein-coding
chr1	1023319	1023320	cg12612065	-13633	RNF223	protein-coding
chr1	1023891	1023892	cg16060740	-14205	RNF223	protein-coding
chr1	1024212	1024213	cg13870982	-14526	RNF223	protein-coding
chr1	1024413	1024414	cg14010231	-14727	RNF223	protein-coding
chr1	1024513	1024514	cg22343299	-14827	RNF223	protein-coding
chr1	1024608	1024609	cg17596279	-14922	RNF223	protein-coding
chr1	1026255	1026256	cg15322667	-16569	RNF223	protein-coding
chr1	1027520	1027521	cg11144217	17834	RNF223	protein-coding
chr1	1027572	1027573	cg10782633	17886	RNF223	protein-coding
chr1	1027729	1027730	cg06727198	-18043	RNF223	protein-coding
chr1	1028878	1028879	cg06181703	-19192	RNF223	protein-coding
chr1	1030656	1030657	cg23812948	20970	RNF223	protein-coding
chr1	1042420	1042421	cg05007472	9315	C1orf159	protein-coding
chr1	1045382	1045383	cg19860160	-6353	C1orf159	protein-coding
chr1	1045506	1045507	cg26405545	6229	C1orf159	protein-coding
chr1	1046230	1046231	cg11754357	-5505	C1orf159	protein-coding
chr1	1046324	1046325	cg05527091	-5411	C1orf159	protein-coding
chr1	1047097	1047098	cg17034203	4638	C1orf159	protein-coding
chr1	1049864	1049865	cg24709745	-1871	C1orf159	protein-coding
chr1	1050110	1050111	cg08927102	1625	C1orf159	protein-coding
chr1	1050210	1050211	cg27302190	-1525	C1orf159	protein-coding
chr1	1050579	1050580	cg18025136	1156	C1orf159	protein-coding
chr1	1050737	1050738	cg14981312	-998	C1orf159	protein-coding
chr1	1051364	1051365	cg09383789	371	C1orf159	protein-coding
chr1	1051537	1051538	cg20945607	198	C1orf159	protein-coding
chr1	1051657	1051658	cg26541516	78	C1orf159	protein-coding
chr1	1051711	1051712	cg03956833	-24	C1orf159	protein-coding
chr1	1051895	1051896	cg08881995	160	C1orf159	protein-coding
chr1	1051907	1051908	cg03705284	172	C1orf159	protein-coding
chr1	1052094	1052095	cg15030799	359	C1orf159	protein-coding
chr1	1052297	1052298	cg20156053	-562	C1orf159	protein-coding
chr1	1052600	1052601	cg10126324	-865	C1orf159	protein-coding
chr1	1052886	1052887	cg10579718	1151	C1orf159	protein-coding
chr1	1053027	1053028	cg19626656	1292	C1orf159	protein-coding
chr1	1053900	1053901	cg10026356	-2165	C1orf159	protein-coding
chr1	1057683	1057684	cg27582017	-5948	C1orf159	protein-coding
chr1	1058077	1058078	cg10113217	6342	C1orf159	protein-coding
chr1	1061521	1061522	cg20619296	-9786	C1orf159	protein-coding
chr1	1061585	1061586	cg18329352	-9850	C1orf159	protein-coding
chr1	1061647	1061648	cg25973293	9912	C1orf159	protein-coding
chr1	1062793	1062794	cg03520879	-9603	LINC01342	ncRNA
chr1	1063186	1063187	cg06798288	-9210	LINC01342	ncRNA
chr1	1063527	1063528	cg23035597	-8869	LINC01342	ncRNA
chr1	1063857	1063858	cg02838683	8539	LINC01342	ncRNA
chr1	1064122	1064123	cg22512779	-8274	LINC01342	ncRNA
chr1	1064942	1064943	cg23622235	7454	LINC01342	ncRNA
chr1	1065028	1065029	cg05655247	-7368	LINC01342	ncRNA
chr1	1065894	1065895	cg09146328	6502	LINC01342	ncRNA
chr1	1067099	1067100	cg11750929	-5297	LINC01342	ncRNA
chr1	1069929	1069930	cg18272703	-2467	LINC01342	ncRNA
chr1	1070040	1070041	cg05528516	2356	LINC01342	ncRNA
chr1	1070325	1070326	cg13361271	-2071	LINC01342	ncRNA
chr1	1072370	1072371	cg19925558	26	LINC01342	ncRNA
chr1	1072642	1072643	cg22433276	-246	LINC01342	ncRNA
chr1	1072839	1072840	cg03128133	443	LINC01342	ncRNA
chr1	1072902	1072903	cg06615380	-506	LINC01342	ncRNA
chr1	1074226	1074227	cg12274407	-1830	LINC01342	ncRNA
chr1	1076166	1076167	cg14824543	3770	LINC01342	ncRNA
chr1	1076296	1076297	cg21862126	-3900	LINC01342	ncRNA
chr1	1076431	1076432	cg12097325	-4035	LINC01342	ncRNA
chr1	1078147	1078148	cg15207968	5751	LINC01342	ncRNA
chr1	1078295	1078296	cg12658052	-5899	LINC01342	ncRNA
chr1	1078519	1078520	cg12755103	6123	LINC01342	ncRNA
chr1	1078901	1078902	cg19708306	6505	LINC01342	ncRNA
chr1	1079171	1079172	cg23259694	-6775	LINC01342	ncRNA
chr1	1079561	1079562	cg24158844	7165	LINC01342	ncRNA
chr1	1079879	1079880	cg02854937	7483	LINC01342	ncRNA
chr1	1080611	1080612	cg25340711	8215	LINC01342	ncRNA
chr1	1083642	1083643	cg03228985	11246	LINC01342	ncRNA
chr1	1086836	1086837	cg05929553	14440	LINC01342	ncRNA
chr1	1089668	1089669	cg10399850	-12815	MIR200B	ncRNA
chr1	1091669	1091670	cg12806826	-10814	MIR200B	ncRNA
chr1	1092940	1092941	cg15988843	9543	MIR200B	ncRNA
chr1	1093212	1093213	cg23891858	9271	MIR200B	ncRNA
chr1	1093335	1093336	cg20256117	-9148	MIR200B	ncRNA
chr1	1093457	1093458	cg14288281	9026	MIR200B	ncRNA
chr1	1095607	1095608	cg02971920	6876	MIR200B	ncRNA
chr1	1095737	1095738	cg06767191	6746	MIR200B	ncRNA
chr1	1096765	1096766	cg22864340	-5718	MIR200B	ncRNA
chr1	1097027	1097028	cg10335452	5456	MIR200B	ncRNA
chr1	1097179	1097180	cg06193359	5304	MIR200B	ncRNA
chr1	1097233	1097234	cg13560058	-5250	MIR200B	ncRNA
chr1	1098001	1098002	cg05336956	-4482	MIR200B	ncRNA
chr1	1098380	1098381	cg15489799	4103	MIR200B	ncRNA
chr1	1098900	1098901	cg22521151	3583	MIR200B	ncRNA
chr1	1098992	1098993	cg00207921	3491	MIR200B	ncRNA
chr1	1099051	1099052	cg20544808	3432	MIR200B	ncRNA
chr1	1099166	1099167	cg18792131	3317	MIR200B	ncRNA
chr1	1099583	1099584	cg08090385	2900	MIR200B	ncRNA
chr1	1100360	1100361	cg15414773	-2123	MIR200B	ncRNA
chr1	1100493	1100494	cg21475076	-1990	MIR200B	ncRNA
chr1	1101431	1101432	cg07123481	-1052	MIR200B	ncRNA
chr1	1102389	1102390	cg02331673	-94	MIR200B	ncRNA
chr1	1102446	1102447	cg14161399	-37	MIR200B	ncRNA
chr1	1102833	1102834	cg03003746	-350	MIR200B	ncRNA
chr1	1102960	1102961	cg13362546	282	MIR200A	ncRNA
chr1	1103266	1103267	cg16561256	24	MIR200A	ncRNA
chr1	1103312	1103313	cg26910384	-70	MIR200A	ncRNA
chr1	1104316	1104317	cg00152708	68	MIR429	ncRNA
chr1	1104366	1104367	cg23651812	-18	MIR429	ncRNA
chr1	1104462	1104463	cg12760887	-78	MIR429	ncRNA
chr1	1104526	1104527	cg18348086	142	MIR429	ncRNA
chr1	1108820	1108821	cg27631599	465	TTLL10	protein-coding
chr1	1108860	1108861	cg10056813	-425	TTLL10	protein-coding
chr1	1109012	1109013	cg01961752	273	TTLL10	protein-coding
chr1	1109244	1109245	cg21288685	-41	TTLL10	protein-coding
chr1	1109983	1109984	cg18770446	698	TTLL10	protein-coding
chr1	1110107	1110108	cg22047469	-822	TTLL10	protein-coding
chr1	1113624	1113625	cg18382926	-1452	TTLL10	protein-coding
chr1	1114172	1114173	cg08844387	-904	TTLL10	protein-coding
chr1	1115083	1115084	cg24884961	7	TTLL10	protein-coding
chr1	1115575	1115576	cg03340606	499	TTLL10	protein-coding
chr1	1115920	1115921	cg05706898	844	TTLL10	protein-coding
chr1	1117562	1117563	cg00699898	-2486	TTLL10	protein-coding
chr1	1118391	1118392	cg18976046	-3315	TTLL10	protein-coding
chr1	1118934	1118935	cg08886036	3858	TTLL10	protein-coding
chr1	1118965	1118966	cg06440474	3889	TTLL10	protein-coding
chr1	1121086	1121087	cg06910084	-6010	TTLL10	protein-coding
chr1	1131983	1131984	cg05652547	10105	TNFRSF18	protein-coding
chr1	1132852	1132853	cg02852923	9236	TNFRSF18	protein-coding
chr1	1132976	1132977	cg18411941	9112	TNFRSF18	protein-coding
chr1	1133248	1133249	cg04154653	8840	TNFRSF18	protein-coding
chr1	1133550	1133551	cg13089299	8538	TNFRSF18	protein-coding
chr1	1136401	1136402	cg05952202	-5687	TNFRSF18	protein-coding
chr1	1136430	1136431	cg04172501	-5658	TNFRSF18	protein-coding
chr1	1137099	1137100	cg23400617	-4989	TNFRSF18	protein-coding
chr1	1137117	1137118	cg06778273	-4971	TNFRSF18	protein-coding
chr1	1138931	1138932	cg18319381	-3157	TNFRSF18	protein-coding
chr1	1139603	1139604	cg12810734	-2485	TNFRSF18	protein-coding
chr1	1140664	1140665	cg16046810	1424	TNFRSF18	protein-coding
chr1	1141790	1141791	cg08641866	-298	TNFRSF18	protein-coding
chr1	1141927	1141928	cg14886269	161	TNFRSF18	protein-coding
chr1	1141934	1141935	cg15706223	154	TNFRSF18	protein-coding
chr1	1141991	1141992	cg06097659	97	TNFRSF18	protein-coding
chr1	1142132	1142133	cg04343794	-44	TNFRSF18	protein-coding
chr1	1142617	1142618	cg02709725	-529	TNFRSF18	protein-coding
chr1	1142892	1142893	cg10583942	-804	TNFRSF18	protein-coding
chr1	1144012	1144013	cg25144135	1924	TNFRSF18	protein-coding
chr1	1144658	1144659	cg02296931	-2570	TNFRSF18	protein-coding
chr1	1145618	1145619	cg15993652	-3530	TNFRSF18	protein-coding
chr1	1145848	1145849	cg25625296	-3699	TNFRSF4	protein-coding
chr1	1146777	1146778	cg09503311	-2770	TNFRSF4	protein-coding
chr1	1146903	1146904	cg20544186	2644	TNFRSF4	protein-coding
chr1	1148315	1148316	cg01437515	1232	TNFRSF4	protein-coding
chr1	1148973	1148974	cg12759096	-574	TNFRSF4	protein-coding
chr1	1149091	1149092	cg22335801	-456	TNFRSF4	protein-coding
chr1	1150416	1150417	cg17084044	-869	TNFRSF4	protein-coding
chr1	1150936	1150937	cg16252905	-1389	TNFRSF4	protein-coding
chr1	1152914	1152915	cg01075305	-3367	TNFRSF4	protein-coding
chr1	1153690	1153691	cg03580801	-4143	TNFRSF4	protein-coding
chr1	1153924	1153925	cg19862782	4377	TNFRSF4	protein-coding
chr1	1154318	1154319	cg11727921	4771	TNFRSF4	protein-coding
chr1	1155472	1155473	cg07548512	-5925	TNFRSF4	protein-coding
chr1	1155731	1155732	cg07115976	-6184	TNFRSF4	protein-coding
chr1	1158648	1158649	cg03467014	-8798	SDF4	protein-coding
chr1	1159282	1159283	cg23082845	8164	SDF4	protein-coding
chr1	1159328	1159329	cg04559485	8118	SDF4	protein-coding
chr1	1159412	1159413	cg21837391	8034	SDF4	protein-coding
chr1	1162156	1162157	cg20300707	-5290	SDF4	protein-coding
chr1	1162176	1162177	cg23963070	5270	SDF4	protein-coding
chr1	1163671	1163672	cg27310827	3775	SDF4	protein-coding
chr1	1163886	1163887	cg11257497	3560	SDF4	protein-coding
chr1	1163894	1163895	cg14965611	3552	SDF4	protein-coding
chr1	1165393	1165394	cg20014591	2053	SDF4	protein-coding
chr1	1166824	1166825	cg02224920	-622	SDF4	protein-coding
chr1	1166916	1166917	cg20871445	-530	SDF4	protein-coding
chr1	1167310	1167311	cg03392900	136	SDF4	protein-coding
chr1	1167315	1167316	cg14074924	131	SDF4	protein-coding
chr1	1167389	1167390	cg18387017	-57	SDF4	protein-coding
chr1	1168036	1168037	cg19945840	408	B3GALT6	protein-coding
chr1	1168432	1168433	cg13924635	804	B3GALT6	protein-coding
chr1	1168541	1168542	cg22220310	-913	B3GALT6	protein-coding
chr1	1168550	1168551	cg14477263	-922	B3GALT6	protein-coding
chr1	1169394	1169395	cg07810204	1766	B3GALT6	protein-coding
chr1	1170069	1170070	cg07146103	2441	B3GALT6	protein-coding
chr1	1171952	1171953	cg25731959	-4324	B3GALT6	protein-coding
chr1	1173356	1173357	cg10784110	5728	B3GALT6	protein-coding
chr1	1173916	1173917	cg12108798	-6288	B3GALT6	protein-coding
chr1	1174190	1174191	cg00657094	6562	B3GALT6	protein-coding
chr1	1175370	1175371	cg20411340	-6731	FAM132A	protein-coding
chr1	1176376	1176377	cg09331144	5725	FAM132A	protein-coding
chr1	1177703	1177704	cg10483828	4398	FAM132A	protein-coding
chr1	1178039	1178040	cg00211609	-4062	FAM132A	protein-coding
chr1	1178045	1178046	cg10378904	4056	FAM132A	protein-coding
chr1	1178191	1178192	cg22512888	3910	FAM132A	protein-coding
chr1	1181757	1181758	cg02279987	-344	FAM132A	protein-coding
chr1	1181769	1181770	cg19236794	-332	FAM132A	protein-coding
chr1	1181956	1181957	cg04719903	-145	FAM132A	protein-coding
chr1	1182226	1182227	cg25594899	-125	FAM132A	protein-coding
chr1	1182424	1182425	cg06443533	-323	FAM132A	protein-coding
chr1	1182658	1182659	cg26314055	-557	FAM132A	protein-coding
chr1	1183257	1183258	cg20747739	1156	FAM132A	protein-coding
chr1	1189466	1189467	cg08643618	-7365	FAM132A	protein-coding
chr1	1189640	1189641	cg24701867	-7539	FAM132A	protein-coding
chr1	1190096	1190097	cg17469240	-7995	FAM132A	protein-coding
chr1	1190238	1190239	cg13689260	-8137	FAM132A	protein-coding
chr1	1190558	1190559	cg17784606	-8457	FAM132A	protein-coding
chr1	1190778	1190779	cg08733913	-8677	FAM132A	protein-coding
chr1	1190798	1190799	cg02334770	-8697	FAM132A	protein-coding
chr1	1190932	1190933	cg03583709	-8831	FAM132A	protein-coding
chr1	1193746	1193747	cg22699977	-11645	FAM132A	protein-coding
chr1	1195569	1195570	cg14661139	-13468	FAM132A	protein-coding
chr1	1196457	1196458	cg17177602	12776	UBE2J2	protein-coding
chr1	1196725	1196726	cg08884932	-12508	UBE2J2	protein-coding
chr1	1196747	1196748	cg11225330	-12486	UBE2J2	protein-coding
chr1	1197095	1197096	cg17869799	-12138	UBE2J2	protein-coding
chr1	1197551	1197552	cg04026747	11682	UBE2J2	protein-coding
chr1	1198047	1198048	cg19709095	11186	UBE2J2	protein-coding
chr1	1199718	1199719	cg22725197	9515	UBE2J2	protein-coding
chr1	1203167	1203168	cg02386723	-6066	UBE2J2	protein-coding
chr1	1203256	1203257	cg04296903	-5977	UBE2J2	protein-coding
chr1	1203436	1203437	cg19816994	5797	UBE2J2	protein-coding
chr1	1203450	1203451	cg24658349	5783	UBE2J2	protein-coding
chr1	1203564	1203565	cg02859098	5669	UBE2J2	protein-coding
chr1	1203660	1203661	cg22009470	5573	UBE2J2	protein-coding
chr1	1206372	1206373	cg16045223	2861	UBE2J2	protein-coding
chr1	1207789	1207790	cg23891364	-1444	UBE2J2	protein-coding
chr1	1208573	1208574	cg02913364	660	UBE2J2	protein-coding
chr1	1209196	1209197	cg02581421	37	UBE2J2	protein-coding
chr1	1209673	1209674	cg03322129	440	UBE2J2	protein-coding
chr1	1209720	1209721	cg26163375	487	UBE2J2	protein-coding
chr1	1214622	1214623	cg07812848	1193	SCNN1D	protein-coding
chr1	1216347	1216348	cg19861048	-532	SCNN1D	protein-coding
chr1	1216441	1216442	cg13587552	626	SCNN1D	protein-coding
chr1	1217103	1217104	cg11229611	-1288	SCNN1D	protein-coding
chr1	1217130	1217131	cg06909630	-1315	SCNN1D	protein-coding
chr1	1217159	1217160	cg12645236	1344	SCNN1D	protein-coding
chr1	1217511	1217512	cg00825734	1696	SCNN1D	protein-coding
chr1	1217658	1217659	cg22421766	-1843	SCNN1D	protein-coding
chr1	1217664	1217665	cg24576260	-1849	SCNN1D	protein-coding
chr1	1220092	1220093	cg24852892	-4277	SCNN1D	protein-coding
chr1	1221823	1221824	cg22225577	6008	SCNN1D	protein-coding
chr1	1222184	1222185	cg10119342	6369	SCNN1D	protein-coding
chr1	1222895	1222896	cg16995668	-7080	SCNN1D	protein-coding
chr1	1222942	1222943	cg09870910	7127	SCNN1D	protein-coding
chr1	1225781	1225782	cg18224942	-5768	MIR6726	ncRNA
chr1	1227138	1227139	cg06358191	4411	MIR6726	ncRNA
chr1	1227307	1227308	cg20978193	4242	MIR6726	ncRNA
chr1	1228011	1228012	cg16380285	-3538	MIR6726	ncRNA
chr1	1228289	1228290	cg15994839	-3260	MIR6726	ncRNA
chr1	1228383	1228384	cg21265287	-3166	MIR6726	ncRNA
chr1	1228990	1228991	cg02506501	-2559	MIR6726	ncRNA
chr1	1229105	1229106	cg06818047	2444	MIR6726	ncRNA
chr1	1229534	1229535	cg01937247	2015	MIR6726	ncRNA
chr1	1229589	1229590	cg01515136	-1960	MIR6726	ncRNA
chr1	1229790	1229791	cg17026072	1759	MIR6726	ncRNA
chr1	1230073	1230074	cg09439264	-1476	MIR6726	ncRNA
chr1	1230919	1230920	cg25106100	630	MIR6726	ncRNA
chr1	1231878	1231879	cg27543922	329	MIR6726	ncRNA
chr1	1234354	1234355	cg19414302	-2805	MIR6726	ncRNA
chr1	1234844	1234845	cg06981504	3295	MIR6726	ncRNA
chr1	1237203	1237204	cg17405058	-5654	MIR6726	ncRNA
chr1	1238436	1238437	cg17712416	4832	ACAP3	protein-coding
chr1	1238595	1238596	cg25203980	4673	ACAP3	protein-coding
chr1	1238678	1238679	cg02953397	4590	ACAP3	protein-coding
chr1	1238702	1238703	cg18565510	-4566	ACAP3	protein-coding
chr1	1239259	1239260	cg09556527	4009	ACAP3	protein-coding
chr1	1239999	1240000	cg07181952	3269	ACAP3	protein-coding
chr1	1242730	1242731	cg26333156	538	ACAP3	protein-coding
chr1	1242732	1242733	cg00262415	536	ACAP3	protein-coding
chr1	1242757	1242758	cg27440283	511	ACAP3	protein-coding
chr1	1242895	1242896	cg00086266	-373	ACAP3	protein-coding
chr1	1242997	1242998	cg19323338	-271	ACAP3	protein-coding
chr1	1243003	1243004	cg24157952	-265	ACAP3	protein-coding
chr1	1243460	1243461	cg15042692	-192	ACAP3	protein-coding
chr1	1243573	1243574	cg04840417	305	ACAP3	protein-coding
chr1	1243669	1243670	cg16887862	324	PUSL1	protein-coding
chr1	1244060	1244061	cg24497877	67	PUSL1	protein-coding
chr1	1244356	1244357	cg18224588	-363	PUSL1	protein-coding
chr1	1244644	1244645	cg14488957	651	PUSL1	protein-coding
chr1	1245014	1245015	cg06085743	1021	PUSL1	protein-coding
chr1	1245076	1245077	cg23931819	1083	PUSL1	protein-coding
chr1	1245184	1245185	cg02506753	1191	PUSL1	protein-coding
chr1	1245697	1245698	cg05362521	-1704	PUSL1	protein-coding
chr1	1245708	1245709	cg05724097	1715	PUSL1	protein-coding
chr1	1247929	1247930	cg26576041	-16	MIR6727	ncRNA
chr1	1248233	1248234	cg11847126	-288	MIR6727	ncRNA
chr1	1248342	1248343	cg15736449	397	MIR6727	ncRNA
chr1	1248347	1248348	cg23689441	-402	MIR6727	ncRNA
chr1	1248492	1248493	cg17709975	-547	MIR6727	ncRNA
chr1	1249102	1249103	cg10435967	-1157	MIR6727	ncRNA
chr1	1249367	1249368	cg08663263	-1422	MIR6727	ncRNA
chr1	1254482	1254483	cg26920857	5584	CPSF3L	protein-coding
chr1	1254547	1254548	cg12609142	5519	CPSF3L	protein-coding
chr1	1256513	1256514	cg15901950	3553	CPSF3L	protein-coding
chr1	1258554	1258555	cg12046908	1512	CPSF3L	protein-coding
chr1	1259070	1259071	cg26831087	996	CPSF3L	protein-coding
chr1	1259676	1259677	cg21197375	-390	CPSF3L	protein-coding
chr1	1259679	1259680	cg20236831	-387	CPSF3L	protein-coding
chr1	1259698	1259699	cg13183628	368	CPSF3L	protein-coding
chr1	1259909	1259910	cg06038049	157	CPSF3L	protein-coding
chr1	1260496	1260497	cg19827148	-354	CPTP	protein-coding
chr1	1262717	1262718	cg16255279	2575	CPTP	protein-coding
chr1	1262818	1262819	cg22622472	2676	CPTP	protein-coding
chr1	1263095	1263096	cg16432326	2953	CPTP	protein-coding
chr1	1264265	1264266	cg02625725	2460	TAS1R3	protein-coding
chr1	1265243	1265244	cg21647460	-1482	TAS1R3	protein-coding
chr1	1266178	1266179	cg20705390	-547	TAS1R3	protein-coding
chr1	1266468	1266469	cg04981007	-257	TAS1R3	protein-coding
chr1	1266548	1266549	cg24252805	177	TAS1R3	protein-coding
chr1	1266657	1266658	cg07346648	-68	TAS1R3	protein-coding
chr1	1266700	1266701	cg08037114	-25	TAS1R3	protein-coding
chr1	1266781	1266782	cg07624812	56	TAS1R3	protein-coding
chr1	1267117	1267118	cg04910752	392	TAS1R3	protein-coding
chr1	1267193	1267194	cg13246026	-468	TAS1R3	protein-coding
chr1	1267201	1267202	cg21396988	476	TAS1R3	protein-coding
chr1	1267436	1267437	cg03402404	-711	TAS1R3	protein-coding
chr1	1267559	1267560	cg10065209	-834	TAS1R3	protein-coding
chr1	1267745	1267746	cg08621441	-1020	TAS1R3	protein-coding
chr1	1268144	1268145	cg18386618	-1419	TAS1R3	protein-coding
chr1	1268243	1268244	cg06395167	-1518	TAS1R3	protein-coding
chr1	1268469	1268470	cg16174225	1744	TAS1R3	protein-coding
chr1	1268793	1268794	cg00002593	2068	TAS1R3	protein-coding
chr1	1268942	1268943	cg11808871	-2217	TAS1R3	protein-coding
chr1	1269219	1269220	cg14911892	2494	TAS1R3	protein-coding
chr1	1269399	1269400	cg26814650	-2674	TAS1R3	protein-coding
chr1	1270137	1270138	cg08160862	3412	TAS1R3	protein-coding
chr1	1270995	1270996	cg23643813	4092	MIR6808	ncRNA
chr1	1271478	1271479	cg26351554	3609	MIR6808	ncRNA
chr1	1271760	1271761	cg24399111	3327	MIR6808	ncRNA
chr1	1271862	1271863	cg18024631	3225	MIR6808	ncRNA
chr1	1272398	1272399	cg07313814	2689	MIR6808	ncRNA
chr1	1272415	1272416	cg22475339	2672	MIR6808	ncRNA
chr1	1272477	1272478	cg11339519	2610	MIR6808	ncRNA
chr1	1272559	1272560	cg00542041	-2528	MIR6808	ncRNA
chr1	1273375	1273376	cg16575694	-1712	MIR6808	ncRNA
chr1	1273442	1273443	cg06646682	-1645	MIR6808	ncRNA
chr1	1273707	1273708	cg12072393	-1380	MIR6808	ncRNA
chr1	1274420	1274421	cg13494355	667	MIR6808	ncRNA
chr1	1275137	1275138	cg22376366	-50	MIR6808	ncRNA
chr1	1275578	1275579	cg25203539	491	MIR6808	ncRNA
chr1	1276019	1276020	cg06649390	932	MIR6808	ncRNA
chr1	1277441	1277442	cg17748182	2354	MIR6808	ncRNA
chr1	1277465	1277466	cg03465880	-2378	MIR6808	ncRNA
chr1	1277499	1277500	cg15462203	-2412	MIR6808	ncRNA
chr1	1277912	1277913	cg10556264	-2825	MIR6808	ncRNA
chr1	1277995	1277996	cg22709966	-2908	MIR6808	ncRNA
chr1	1280157	1280158	cg15976416	4334	DVL1	protein-coding
chr1	1281005	1281006	cg17838754	-3486	DVL1	protein-coding
chr1	1281622	1281623	cg23596199	2869	DVL1	protein-coding
chr1	1282742	1282743	cg13932473	1749	DVL1	protein-coding
chr1	1284268	1284269	cg04119843	223	DVL1	protein-coding
chr1	1284316	1284317	cg09236098	-175	DVL1	protein-coding
chr1	1284440	1284441	cg12625874	-51	DVL1	protein-coding
chr1	1285239	1285240	cg10164137	748	DVL1	protein-coding
chr1	1285252	1285253	cg17873420	761	DVL1	protein-coding
chr1	1287259	1287260	cg21118819	2768	DVL1	protein-coding
chr1	1289806	1289807	cg14270725	-4120	MXRA8	protein-coding
chr1	1289835	1289836	cg15386434	-4091	MXRA8	protein-coding
chr1	1290092	1290093	cg14793596	-3834	MXRA8	protein-coding
chr1	1290212	1290213	cg07284273	-3714	MXRA8	protein-coding
chr1	1290708	1290709	cg19436320	-3218	MXRA8	protein-coding
chr1	1290712	1290713	cg00040588	-3214	MXRA8	protein-coding
chr1	1293868	1293869	cg27399052	-58	MXRA8	protein-coding
chr1	1294006	1294007	cg12478066	-80	MXRA8	protein-coding
chr1	1294018	1294019	cg23036947	92	MXRA8	protein-coding
chr1	1294629	1294630	cg01198994	-456	MXRA8	protein-coding
chr1	1295077	1295078	cg13393580	904	MXRA8	protein-coding
chr1	1296671	1296672	cg20426768	485	MXRA8	protein-coding
chr1	1296956	1296957	cg24153574	-200	MXRA8	protein-coding
chr1	1306946	1306947	cg05387269	-3615	AURKAIP1	protein-coding
chr1	1309161	1309162	cg09864992	-1400	AURKAIP1	protein-coding
chr1	1309477	1309478	cg14094639	1084	AURKAIP1	protein-coding
chr1	1310123	1310124	cg01508988	-438	AURKAIP1	protein-coding
chr1	1310147	1310148	cg07395004	-414	AURKAIP1	protein-coding
chr1	1310280	1310281	cg19871494	281	AURKAIP1	protein-coding
chr1	1310715	1310716	cg15604233	102	AURKAIP1	protein-coding
chr1	1310775	1310776	cg11518257	42	AURKAIP1	protein-coding
chr1	1310815	1310816	cg19823490	2	AURKAIP1	protein-coding
chr1	1312144	1312145	cg26865478	-1327	AURKAIP1	protein-coding
chr1	1313144	1313145	cg16361266	-2327	AURKAIP1	protein-coding
chr1	1321869	1321870	cg12033178	-11052	AURKAIP1	protein-coding
chr1	1322461	1322462	cg04880874	-11644	AURKAIP1	protein-coding
chr1	1322783	1322784	cg22232737	11934	CCNL2	protein-coding
chr1	1322789	1322790	cg01006034	11928	CCNL2	protein-coding
chr1	1322923	1322924	cg23621766	11794	CCNL2	protein-coding
chr1	1323192	1323193	cg06903451	-11525	CCNL2	protein-coding
chr1	1326152	1326153	cg23209302	-8565	CCNL2	protein-coding
chr1	1326204	1326205	cg01399319	-8513	CCNL2	protein-coding
chr1	1327484	1327485	cg17014728	-7233	CCNL2	protein-coding
chr1	1328033	1328034	cg22389936	6684	CCNL2	protein-coding
chr1	1329036	1329037	cg04481810	-5681	CCNL2	protein-coding
chr1	1329044	1329045	cg19384072	5673	CCNL2	protein-coding
chr1	1334036	1334037	cg16278124	-681	CCNL2	protein-coding
chr1	1334334	1334335	cg06817090	-383	CCNL2	protein-coding
chr1	1334508	1334509	cg16573386	209	CCNL2	protein-coding
chr1	1334575	1334576	cg17397377	-142	CCNL2	protein-coding
chr1	1334791	1334792	cg07191003	-74	CCNL2	protein-coding
chr1	1334798	1334799	cg08470185	-81	CCNL2	protein-coding
chr1	1334803	1334804	cg13053783	-86	CCNL2	protein-coding
chr1	1334814	1334815	cg15130241	-95	LOC148413	ncRNA
chr1	1335315	1335316	cg25842896	-406	LOC148413	ncRNA
chr1	1335424	1335425	cg00173405	515	LOC148413	ncRNA
chr1	1335569	1335570	cg03943717	660	LOC148413	ncRNA
chr1	1335706	1335707	cg00968800	-797	LOC148413	ncRNA
chr1	1336592	1336593	cg09064061	1683	LOC148413	ncRNA
chr1	1338100	1338101	cg24399028	-3191	LOC148413	ncRNA
chr1	1341852	1341853	cg14795268	-840	MRPL20	protein-coding
chr1	1342230	1342231	cg21439539	-462	MRPL20	protein-coding
chr1	1342361	1342362	cg20275133	-331	MRPL20	protein-coding
chr1	1342558	1342559	cg16728516	-134	MRPL20	protein-coding
chr1	1342566	1342567	cg05048680	-126	MRPL20	protein-coding
chr1	1342720	1342721	cg25769755	-28	MRPL20	protein-coding
chr1	1342795	1342796	cg11993086	103	MRPL20	protein-coding
chr1	1343077	1343078	cg05595602	385	MRPL20	protein-coding
chr1	1343130	1343131	cg25397779	438	MRPL20	protein-coding
chr1	1343260	1343261	cg12525514	-568	MRPL20	protein-coding
chr1	1343355	1343356	cg11222665	663	MRPL20	protein-coding
chr1	1345158	1345159	cg16661858	-2466	MRPL20	protein-coding
chr1	1347832	1347833	cg27295412	-5140	MRPL20	protein-coding
chr1	1355235	1355236	cg00060374	-1588	ANKRD65	protein-coding
chr1	1355999	1356000	cg17507949	824	ANKRD65	protein-coding
chr1	1356565	1356566	cg23894219	-258	ANKRD65	protein-coding
chr1	1356902	1356903	cg15081886	-79	ANKRD65	protein-coding
chr1	1357361	1357362	cg15823872	538	ANKRD65	protein-coding
chr1	1358016	1358017	cg24555071	-1193	ANKRD65	protein-coding
chr1	1358094	1358095	cg06711078	-1271	ANKRD65	protein-coding
chr1	1360499	1360500	cg01721822	-1008	TMEM88B	protein-coding
chr1	1361077	1361078	cg00305774	430	TMEM88B	protein-coding
chr1	1361666	1361667	cg12208770	159	TMEM88B	protein-coding
chr1	1361729	1361730	cg26863172	222	TMEM88B	protein-coding
chr1	1363280	1363281	cg17142722	1773	TMEM88B	protein-coding
chr1	1363291	1363292	cg04897188	1784	TMEM88B	protein-coding
chr1	1366206	1366207	cg12407057	-4696	VWA1	protein-coding
chr1	1369616	1369617	cg17491622	-1286	VWA1	protein-coding
chr1	1369772	1369773	cg06444575	-1130	VWA1	protein-coding
chr1	1369793	1369794	cg00702126	1109	VWA1	protein-coding
chr1	1369934	1369935	cg14667273	968	VWA1	protein-coding
chr1	1370722	1370723	cg08589721	180	VWA1	protein-coding
chr1	1370768	1370769	cg14271665	134	VWA1	protein-coding
chr1	1370775	1370776	cg02896318	127	VWA1	protein-coding
chr1	1371347	1371348	cg25234611	445	VWA1	protein-coding
chr1	1371844	1371845	cg09668627	-942	VWA1	protein-coding
chr1	1372677	1372678	cg08161163	-1775	VWA1	protein-coding
chr1	1373316	1373317	cg09843049	2414	VWA1	protein-coding
chr1	1374310	1374311	cg13897675	3408	VWA1	protein-coding
chr1	1374601	1374602	cg09860601	-3699	VWA1	protein-coding
chr1	1374669	1374670	cg19639479	3767	VWA1	protein-coding
chr1	1375448	1375449	cg09603935	-4546	VWA1	protein-coding
chr1	1375480	1375481	cg03116557	-4578	VWA1	protein-coding
chr1	1375556	1375557	cg13570957	-4654	VWA1	protein-coding
chr1	1375845	1375846	cg03538326	4943	VWA1	protein-coding
chr1	1375967	1375968	cg26795248	5065	VWA1	protein-coding
chr1	1376051	1376052	cg25592215	-5149	VWA1	protein-coding
chr1	1376740	1376741	cg08426733	-5838	VWA1	protein-coding
chr1	1377525	1377526	cg08270205	-6623	VWA1	protein-coding
chr1	1377656	1377657	cg15099879	6754	VWA1	protein-coding
chr1	1377938	1377939	cg06786804	-7036	VWA1	protein-coding
chr1	1378060	1378061	cg24492273	-7008	ATAD3C	protein-coding
chr1	1385171	1385172	cg00528453	103	ATAD3C	protein-coding
chr1	1385371	1385372	cg27383362	-303	ATAD3C	protein-coding
chr1	1391102	1391103	cg19682639	6034	ATAD3C	protein-coding
chr1	1392347	1392348	cg13388025	-7279	ATAD3C	protein-coding
chr1	1395945	1395946	cg26226110	-10877	ATAD3C	protein-coding
chr1	1396125	1396126	cg13798621	-11038	ATAD3B	protein-coding
chr1	1397297	1397298	cg04107003	9866	ATAD3B	protein-coding
chr1	1397524	1397525	cg17282836	9639	ATAD3B	protein-coding
chr1	1397837	1397838	cg10522845	-9326	ATAD3B	protein-coding
chr1	1398348	1398349	cg04981940	8815	ATAD3B	protein-coding
chr1	1403857	1403858	cg17821649	3306	ATAD3B	protein-coding
chr1	1406266	1406267	cg03742705	897	ATAD3B	protein-coding
chr1	1406845	1406846	cg15875062	318	ATAD3B	protein-coding
chr1	1406955	1406956	cg10228629	-208	ATAD3B	protein-coding
chr1	1407001	1407002	cg06377929	-162	ATAD3B	protein-coding
chr1	1407180	1407181	cg10240778	-17	ATAD3B	protein-coding
chr1	1407183	1407184	cg04286729	-20	ATAD3B	protein-coding
chr1	1408104	1408105	cg12909536	941	ATAD3B	protein-coding
chr1	1410849	1410850	cg12439834	3686	ATAD3B	protein-coding
chr1	1412645	1412646	cg05818185	-5482	ATAD3B	protein-coding
chr1	1412855	1412856	cg01768480	-5692	ATAD3B	protein-coding
chr1	1415868	1415869	cg00695214	-8705	ATAD3B	protein-coding
chr1	1417247	1417248	cg23735749	-10084	ATAD3B	protein-coding
chr1	1423784	1423785	cg24378791	16621	ATAD3B	protein-coding
chr1	1431505	1431506	cg18387631	16017	ATAD3A	protein-coding
chr1	1446840	1446841	cg09932694	682	ATAD3A	protein-coding
chr1	1447047	1447048	cg17464271	-475	ATAD3A	protein-coding
chr1	1447235	1447236	cg22225258	-287	ATAD3A	protein-coding
chr1	1447374	1447375	cg06128920	-148	ATAD3A	protein-coding
chr1	1447564	1447565	cg21124756	-42	ATAD3A	protein-coding
chr1	1447567	1447568	cg24729577	-45	ATAD3A	protein-coding
chr1	1449202	1449203	cg14651254	1293	ATAD3A	protein-coding
chr1	1451134	1451135	cg11794959	3225	ATAD3A	protein-coding
chr1	1454149	1454150	cg19517490	6240	ATAD3A	protein-coding
chr1	1455374	1455375	cg06793307	-7465	ATAD3A	protein-coding
chr1	1457042	1457043	cg17498856	9133	ATAD3A	protein-coding
chr1	1460663	1460664	cg24466671	12754	ATAD3A	protein-coding
chr1	1462754	1462755	cg13893866	12985	TMEM240	protein-coding
chr1	1462956	1462957	cg17445140	-12783	TMEM240	protein-coding
chr1	1464509	1464510	cg07808701	-11230	TMEM240	protein-coding
chr1	1465190	1465191	cg17271658	-10549	TMEM240	protein-coding
chr1	1469787	1469788	cg23590525	5952	TMEM240	protein-coding
chr1	1470836	1470837	cg07835437	4903	TMEM240	protein-coding
chr1	1470905	1470906	cg03041030	-4834	TMEM240	protein-coding
chr1	1471017	1471018	cg12983196	4722	TMEM240	protein-coding
chr1	1471210	1471211	cg09151801	-4529	TMEM240	protein-coding
chr1	1472079	1472080	cg15844005	3660	TMEM240	protein-coding
chr1	1472146	1472147	cg27301475	-3593	TMEM240	protein-coding
chr1	1473147	1473148	cg01536190	-2592	TMEM240	protein-coding
chr1	1473193	1473194	cg27047577	2546	TMEM240	protein-coding
chr1	1473319	1473320	cg02068237	-2420	TMEM240	protein-coding
chr1	1473370	1473371	cg12270813	-2369	TMEM240	protein-coding
chr1	1473443	1473444	cg03724010	-2296	TMEM240	protein-coding
chr1	1474224	1474225	cg12632610	-1515	TMEM240	protein-coding
chr1	1474399	1474400	cg16001723	1340	TMEM240	protein-coding
chr1	1475265	1475266	cg08738570	-474	TMEM240	protein-coding
chr1	1475644	1475645	cg22497741	-95	TMEM240	protein-coding
chr1	1475675	1475676	cg16306898	64	TMEM240	protein-coding
chr1	1475737	1475738	cg16601494	-2	TMEM240	protein-coding
chr1	1475742	1475743	cg15487867	3	TMEM240	protein-coding
chr1	1477025	1477026	cg11811409	-1286	TMEM240	protein-coding
chr1	1477098	1477099	cg26690297	1359	TMEM240	protein-coding
chr1	1477123	1477124	cg08464374	1384	TMEM240	protein-coding
chr1	1477616	1477617	cg13575252	-1877	TMEM240	protein-coding
chr1	1477931	1477932	cg19619320	-2192	TMEM240	protein-coding
chr1	1478665	1478666	cg21173317	-2926	TMEM240	protein-coding
chr1	1478680	1478681	cg03392564	-2941	TMEM240	protein-coding
chr1	1478827	1478828	cg00955674	-3088	TMEM240	protein-coding
chr1	1480603	1480604	cg03941625	4864	TMEM240	protein-coding
chr1	1483206	1483207	cg24470133	-7467	TMEM240	protein-coding
chr1	1483257	1483258	cg00355315	-7518	TMEM240	protein-coding
chr1	1486459	1486460	cg12734710	-10720	TMEM240	protein-coding
chr1	1487068	1487069	cg01058717	-11329	TMEM240	protein-coding
chr1	1487266	1487267	cg16305094	-11527	TMEM240	protein-coding
chr1	1487445	1487446	cg07229301	11706	TMEM240	protein-coding
chr1	1487538	1487539	cg18312113	-11799	TMEM240	protein-coding
chr1	1489544	1489545	cg22373622	13805	TMEM240	protein-coding
chr1	1490216	1490217	cg09073059	-14477	TMEM240	protein-coding
chr1	1490676	1490677	cg16277776	14937	TMEM240	protein-coding
chr1	1490809	1490810	cg07211239	15070	TMEM240	protein-coding
chr1	1490906	1490907	cg10987926	15167	TMEM240	protein-coding
chr1	1492513	1492514	cg09517190	16774	TMEM240	protein-coding
chr1	1494641	1494642	cg08140609	-15620	SSU72	protein-coding
chr1	1494726	1494727	cg20140735	15535	SSU72	protein-coding
chr1	1496410	1496411	cg24044259	-13851	SSU72	protein-coding
chr1	1496762	1496763	cg18368516	13499	SSU72	protein-coding
chr1	1496856	1496857	cg12062537	-13405	SSU72	protein-coding
chr1	1496934	1496935	cg14442715	-13327	SSU72	protein-coding
chr1	1499694	1499695	cg17968925	-10567	SSU72	protein-coding
chr1	1500093	1500094	cg09828226	10168	SSU72	protein-coding
chr1	1500958	1500959	cg13431342	-9303	SSU72	protein-coding
chr1	1502606	1502607	cg20490900	7655	SSU72	protein-coding
chr1	1507138	1507139	cg12690016	-3123	SSU72	protein-coding
chr1	1509833	1509834	cg11586519	428	SSU72	protein-coding
chr1	1510359	1510360	cg26221637	98	SSU72	protein-coding
chr1	1510427	1510428	cg13424097	-166	SSU72	protein-coding
chr1	1510437	1510438	cg07090025	-176	SSU72	protein-coding
chr1	1510566	1510567	cg06199750	-305	SSU72	protein-coding
chr1	1510598	1510599	cg05433637	-337	SSU72	protein-coding
chr1	1510719	1510720	cg08271362	458	SSU72	protein-coding
chr1	1510883	1510884	cg20755353	-622	SSU72	protein-coding
chr1	1513877	1513878	cg14279825	3616	SSU72	protein-coding
chr1	1525422	1525423	cg05702207	10053	C1orf233	protein-coding
chr1	1525452	1525453	cg00151676	-10023	C1orf233	protein-coding
chr1	1525488	1525489	cg03136668	9987	C1orf233	protein-coding
chr1	1533852	1533853	cg05934012	-1623	C1orf233	protein-coding
chr1	1534514	1534515	cg09126090	-961	C1orf233	protein-coding
chr1	1534984	1534985	cg16358446	-491	C1orf233	protein-coding
chr1	1535155	1535156	cg08289140	-320	C1orf233	protein-coding
chr1	1536054	1536055	cg11521998	-579	C1orf233	protein-coding
chr1	1536101	1536102	cg09172260	626	C1orf233	protein-coding
chr1	1537543	1537544	cg15034659	-2068	C1orf233	protein-coding
chr1	1539923	1539924	cg11649182	-4448	C1orf233	protein-coding
chr1	1543828	1543829	cg23955334	6966	MIB2	protein-coding
chr1	1549799	1549800	cg19246761	995	MIB2	protein-coding
chr1	1550031	1550032	cg15817635	763	MIB2	protein-coding
chr1	1550479	1550480	cg15652741	315	MIB2	protein-coding
chr1	1550648	1550649	cg10705488	146	MIB2	protein-coding
chr1	1550660	1550661	cg11140595	-134	MIB2	protein-coding
chr1	1550770	1550771	cg06761793	-24	MIB2	protein-coding
chr1	1550773	1550774	cg18123911	-21	MIB2	protein-coding
chr1	1550779	1550780	cg17271960	-15	MIB2	protein-coding
chr1	1550864	1550865	cg25004270	70	MIB2	protein-coding
chr1	1550879	1550880	cg25880288	85	MIB2	protein-coding
chr1	1550886	1550887	cg10600968	92	MIB2	protein-coding
chr1	1551902	1551903	cg05941212	658	MIB2	protein-coding
chr1	1552796	1552797	cg23605175	-1552	MIB2	protein-coding
chr1	1553405	1553406	cg15558634	2161	MIB2	protein-coding
chr1	1556707	1556708	cg15323084	-5463	MIB2	protein-coding
chr1	1558097	1558098	cg19165249	6853	MIB2	protein-coding
chr1	1558622	1558623	cg01589461	7378	MIB2	protein-coding
chr1	1558726	1558727	cg23957653	7482	MIB2	protein-coding
chr1	1558936	1558937	cg09061216	-7692	MIB2	protein-coding
chr1	1560531	1560532	cg17456675	-7028	MMP23B	protein-coding
chr1	1560804	1560805	cg24090393	6755	MMP23B	protein-coding
chr1	1560894	1560895	cg02492207	-6665	MMP23B	protein-coding
chr1	1562110	1562111	cg10994397	5449	MMP23B	protein-coding
chr1	1562397	1562398	cg22689324	-5162	MMP23B	protein-coding
chr1	1562771	1562772	cg04854189	4788	MMP23B	protein-coding
chr1	1563500	1563501	cg09159050	4059	MMP23B	protein-coding
chr1	1564425	1564426	cg18852096	3134	MMP23B	protein-coding
chr1	1564482	1564483	cg05642789	-3077	MMP23B	protein-coding
chr1	1564920	1564921	cg17122213	2639	MMP23B	protein-coding
chr1	1565025	1565026	cg03427058	-2534	MMP23B	protein-coding
chr1	1565027	1565028	cg23430652	-2532	MMP23B	protein-coding
chr1	1565541	1565542	cg00297832	-2018	MMP23B	protein-coding
chr1	1565856	1565857	cg24368383	-1703	MMP23B	protein-coding
chr1	1565931	1565932	cg04882394	-1628	MMP23B	protein-coding
chr1	1566351	1566352	cg24535439	1208	MMP23B	protein-coding
chr1	1566374	1566375	cg00262621	1185	MMP23B	protein-coding
chr1	1566699	1566700	cg06943420	-860	MMP23B	protein-coding
chr1	1566860	1566861	cg11648594	-699	MMP23B	protein-coding
chr1	1567257	1567258	cg03136646	302	MMP23B	protein-coding
chr1	1590443	1590444	cg00998168	22285	MMP23A	pseudo
chr1	1590447	1590448	cg18282011	22289	MMP23A	pseudo
chr1	1590459	1590460	cg21149807	22301	MMP23A	pseudo
chr1	1590479	1590480	cg09283376	22321	MMP23A	pseudo
chr1	1590632	1590633	cg20155988	-22474	MMP23A	pseudo
chr1	1590640	1590641	cg26562592	-22482	MMP23A	pseudo
chr1	1590717	1590718	cg08864381	-22559	MMP23A	pseudo
chr1	1597086	1597087	cg06848468	27156	SLC35E2B	protein-coding
chr1	1597454	1597455	cg20255817	-26788	SLC35E2B	protein-coding
chr1	1597527	1597528	cg22082145	-26715	SLC35E2B	protein-coding
chr1	1597720	1597721	cg07601058	-26522	SLC35E2B	protein-coding
chr1	1600982	1600983	cg25283841	-23260	SLC35E2B	protein-coding
chr1	1601205	1601206	cg04105726	23037	SLC35E2B	protein-coding
chr1	1601380	1601381	cg17869988	22862	SLC35E2B	protein-coding
chr1	1602685	1602686	cg06528340	21557	SLC35E2B	protein-coding
chr1	1603013	1603014	cg18288914	-21229	SLC35E2B	protein-coding
chr1	1603847	1603848	cg03548463	-20395	SLC35E2B	protein-coding
chr1	1603934	1603935	cg09330116	20308	SLC35E2B	protein-coding
chr1	1609388	1609389	cg12655137	-14854	SLC35E2B	protein-coding
chr1	1610660	1610661	cg01189072	13582	SLC35E2B	protein-coding
chr1	1611937	1611938	cg11588584	-12305	SLC35E2B	protein-coding
chr1	1611999	1612000	cg09825670	12243	SLC35E2B	protein-coding
chr1	1613704	1613705	cg20462449	-10538	SLC35E2B	protein-coding
chr1	1613911	1613912	cg21106418	10331	SLC35E2B	protein-coding
chr1	1613982	1613983	cg10065215	10260	SLC35E2B	protein-coding
chr1	1614009	1614010	cg12042834	10233	SLC35E2B	protein-coding
chr1	1625395	1625396	cg19018051	-1153	SLC35E2B	protein-coding
chr1	1630992	1630993	cg06750152	-385	MMP23A	pseudo
chr1	1631100	1631101	cg10626236	277	MMP23A	pseudo
chr1	1646882	1646883	cg10628909	8908	CDK11A	protein-coding
chr1	1655838	1655839	cg11198222	-20	CDK11B	protein-coding
chr1	1655942	1655943	cg04243582	84	CDK11B	protein-coding
chr1	1656592	1656593	cg11572942	-734	CDK11B	protein-coding
chr1	1680232	1680233	cg01512113	-2795	SLC35E2	protein-coding
chr1	1683176	1683177	cg06964353	5739	SLC35E2	protein-coding
chr1	1683738	1683739	cg18763089	6301	SLC35E2	protein-coding
chr1	1683796	1683797	cg14027380	-6284	NADK	protein-coding
chr1	1683872	1683873	cg11163532	-6208	NADK	protein-coding
chr1	1684095	1684096	cg22707691	5985	NADK	protein-coding
chr1	1684399	1684400	cg22442180	5681	NADK	protein-coding
chr1	1685553	1685554	cg10317445	-4527	NADK	protein-coding
chr1	1685723	1685724	cg21580588	4357	NADK	protein-coding
chr1	1685832	1685833	cg15260978	-4248	NADK	protein-coding
chr1	1685970	1685971	cg05983502	4110	NADK	protein-coding
chr1	1687532	1687533	cg26342907	2548	NADK	protein-coding
chr1	1687729	1687730	cg11725331	2351	NADK	protein-coding
chr1	1688883	1688884	cg09185911	-1197	NADK	protein-coding
chr1	1688976	1688977	cg25031205	1104	NADK	protein-coding
chr1	1689012	1689013	cg15578948	1068	NADK	protein-coding
chr1	1689452	1689453	cg04439557	628	NADK	protein-coding
chr1	1691817	1691818	cg12552303	-1737	NADK	protein-coding
chr1	1692062	1692063	cg23159992	-1982	NADK	protein-coding
chr1	1693368	1693369	cg14778560	-3288	NADK	protein-coding
chr1	1695391	1695392	cg15824543	-5311	NADK	protein-coding
chr1	1709597	1709598	cg17157064	311	NADK	protein-coding
chr1	1710158	1710159	cg04407228	138	NADK	protein-coding
chr1	1710208	1710209	cg10388316	88	NADK	protein-coding
chr1	1710237	1710238	cg00328972	59	NADK	protein-coding
chr1	1710561	1710562	cg09932345	-265	NADK	protein-coding
chr1	1710663	1710664	cg02297801	367	NADK	protein-coding
chr1	1712021	1712022	cg23678594	514	NADK	protein-coding
chr1	1714271	1714272	cg05262191	2764	NADK	protein-coding
chr1	1715039	1715040	cg22376730	-3532	NADK	protein-coding
chr1	1717822	1717823	cg04902899	6315	NADK	protein-coding
chr1	1718809	1718810	cg26568075	7302	NADK	protein-coding
chr1	1718835	1718836	cg25314445	-7328	NADK	protein-coding
chr1	1718852	1718853	cg12076692	-7345	NADK	protein-coding
chr1	1720537	1720538	cg16418734	9030	NADK	protein-coding
chr1	1727796	1727797	cg05722993	-16289	NADK	protein-coding
chr1	1731415	1731416	cg03335128	-19908	NADK	protein-coding
chr1	1735887	1735888	cg26793463	24380	NADK	protein-coding
chr1	1747243	1747244	cg21422400	35736	NADK	protein-coding
chr1	1795408	1795409	cg20801637	27147	GNB1	protein-coding
chr1	1812359	1812360	cg11836949	10196	GNB1	protein-coding
chr1	1821422	1821423	cg19340909	-1133	GNB1	protein-coding
chr1	1821981	1821982	cg03716942	574	GNB1	protein-coding
chr1	1822066	1822067	cg06196161	489	GNB1	protein-coding
chr1	1822194	1822195	cg23891190	-361	GNB1	protein-coding
chr1	1822399	1822400	cg01821754	156	GNB1	protein-coding
chr1	1822401	1822402	cg17483139	154	GNB1	protein-coding
chr1	1822862	1822863	cg04266169	307	GNB1	protein-coding
chr1	1822912	1822913	cg15827003	357	GNB1	protein-coding
chr1	1822972	1822973	cg18854735	-417	GNB1	protein-coding
chr1	1823305	1823306	cg12150066	-750	GNB1	protein-coding
chr1	1823379	1823380	cg23982607	824	GNB1	protein-coding
chr1	1826227	1826228	cg16652392	-3672	GNB1	protein-coding
chr1	1833078	1833079	cg24706992	-10523	GNB1	protein-coding
chr1	1837873	1837874	cg23936745	8392	CALML6	protein-coding
chr1	1839959	1839960	cg22962923	6306	CALML6	protein-coding
chr1	1840100	1840101	cg09809474	6165	CALML6	protein-coding
chr1	1840201	1840202	cg13918235	6064	CALML6	protein-coding
chr1	1840436	1840437	cg16384593	5829	CALML6	protein-coding
chr1	1840482	1840483	cg00309462	-5783	CALML6	protein-coding
chr1	1841314	1841315	cg16926213	4951	CALML6	protein-coding
chr1	1843940	1843941	cg22850508	2325	CALML6	protein-coding
chr1	1845940	1845941	cg15819352	325	CALML6	protein-coding
chr1	1846001	1846002	cg01826337	-264	CALML6	protein-coding
chr1	1846046	1846047	cg06443644	219	CALML6	protein-coding
chr1	1846098	1846099	cg11549166	-167	CALML6	protein-coding
chr1	1846154	1846155	cg22364929	111	CALML6	protein-coding
chr1	1846340	1846341	cg05132306	75	CALML6	protein-coding
chr1	1846591	1846592	cg17434257	326	CALML6	protein-coding
chr1	1847864	1847865	cg15527168	1599	CALML6	protein-coding
chr1	1849073	1849074	cg03442254	-1666	TMEM52	protein-coding
chr1	1849195	1849196	cg16989443	-1544	TMEM52	protein-coding
chr1	1849305	1849306	cg07177011	-1434	TMEM52	protein-coding
chr1	1850275	1850276	cg22718050	-464	TMEM52	protein-coding
chr1	1850414	1850415	cg10943191	-325	TMEM52	protein-coding
chr1	1850582	1850583	cg15496744	-157	TMEM52	protein-coding
chr1	1850733	1850734	cg22865286	6	TMEM52	protein-coding
chr1	1850925	1850926	cg14180718	-186	TMEM52	protein-coding
chr1	1850932	1850933	cg08169659	-193	TMEM52	protein-coding
chr1	1851035	1851036	cg17722231	-296	TMEM52	protein-coding
chr1	1851056	1851057	cg22094750	-317	TMEM52	protein-coding
chr1	1851083	1851084	cg08134829	-344	TMEM52	protein-coding
chr1	1851135	1851136	cg25590392	-396	TMEM52	protein-coding
chr1	1851165	1851166	cg10096055	-426	TMEM52	protein-coding
chr1	1851347	1851348	cg02577049	608	TMEM52	protein-coding
chr1	1851372	1851373	cg05355142	633	TMEM52	protein-coding
chr1	1851384	1851385	cg04758387	645	TMEM52	protein-coding
chr1	1851416	1851417	cg10219957	-677	TMEM52	protein-coding
chr1	1851439	1851440	cg22536775	700	TMEM52	protein-coding
chr1	1851474	1851475	cg10521536	735	TMEM52	protein-coding
chr1	1851542	1851543	cg09859491	-803	TMEM52	protein-coding
chr1	1851910	1851911	cg06174563	1171	TMEM52	protein-coding
chr1	1852164	1852165	cg01428437	1425	TMEM52	protein-coding
chr1	1852216	1852217	cg04886783	1477	TMEM52	protein-coding
chr1	1852238	1852239	cg02050973	1499	TMEM52	protein-coding
chr1	1852604	1852605	cg07419586	-1865	TMEM52	protein-coding
chr1	1854473	1854474	cg03580107	3734	TMEM52	protein-coding
chr1	1855303	1855304	cg03547078	4564	TMEM52	protein-coding
chr1	1855324	1855325	cg22447799	4585	TMEM52	protein-coding
chr1	1856073	1856074	cg19356311	5334	TMEM52	protein-coding
chr1	1858037	1858038	cg18231054	7298	TMEM52	protein-coding
chr1	1858106	1858107	cg06092084	-7367	TMEM52	protein-coding
chr1	1858286	1858287	cg11977488	-7547	TMEM52	protein-coding
chr1	1859247	1859248	cg03719984	8508	TMEM52	protein-coding
chr1	1859438	1859439	cg11649821	8699	TMEM52	protein-coding
chr1	1860127	1860128	cg17091049	9388	TMEM52	protein-coding
chr1	1860133	1860134	cg09315172	-9394	TMEM52	protein-coding
chr1	1860337	1860338	cg24641654	9598	TMEM52	protein-coding
chr1	1861675	1861676	cg07227679	10936	TMEM52	protein-coding
chr1	1861806	1861807	cg19630039	11067	TMEM52	protein-coding
chr1	1861922	1861923	cg06082439	-11183	TMEM52	protein-coding
chr1	1868501	1868502	cg06937595	-17762	TMEM52	protein-coding
chr1	1870495	1870496	cg18383977	19756	TMEM52	protein-coding
chr1	1871278	1871279	cg14559508	-20539	TMEM52	protein-coding
chr1	1871823	1871824	cg16680704	21084	TMEM52	protein-coding
chr1	1871963	1871964	cg24315049	21224	TMEM52	protein-coding
chr1	1872033	1872034	cg02367828	-21294	TMEM52	protein-coding
chr1	1873499	1873500	cg15833286	-22760	TMEM52	protein-coding
chr1	1873750	1873751	cg16142957	-23011	TMEM52	protein-coding
chr1	1874488	1874489	cg14839558	-23749	TMEM52	protein-coding
chr1	1874742	1874743	cg21876832	24003	TMEM52	protein-coding
chr1	1874898	1874899	cg15028578	24159	TMEM52	protein-coding
chr1	1875780	1875781	cg17747265	-25041	TMEM52	protein-coding
chr1	1875803	1875804	cg03396347	-25064	TMEM52	protein-coding
chr1	1875876	1875877	cg26153158	-25137	TMEM52	protein-coding
chr1	1877535	1877536	cg24525340	-26796	TMEM52	protein-coding
chr1	1877730	1877731	cg22375575	26991	TMEM52	protein-coding
chr1	1878395	1878396	cg08730434	-27656	TMEM52	protein-coding
chr1	1882619	1882620	cg22452682	-31880	TMEM52	protein-coding
chr1	1885948	1885949	cg22380385	35209	TMEM52	protein-coding
chr1	1886501	1886502	cg06090818	35762	TMEM52	protein-coding
chr1	1889099	1889100	cg10433463	38360	TMEM52	protein-coding
chr1	1889924	1889925	cg03950120	39185	TMEM52	protein-coding
chr1	1890152	1890153	cg11528033	39413	TMEM52	protein-coding
chr1	1891578	1891579	cg22619719	-40839	TMEM52	protein-coding
chr1	1895206	1895207	cg05757448	40069	KIAA1751	protein-coding
chr1	1896429	1896430	cg15151929	38846	KIAA1751	protein-coding
chr1	1896470	1896471	cg13168877	38805	KIAA1751	protein-coding
chr1	1897728	1897729	cg04852972	-37547	KIAA1751	protein-coding
chr1	1897785	1897786	cg24495298	37490	KIAA1751	protein-coding
chr1	1901073	1901074	cg06123252	-34202	KIAA1751	protein-coding
chr1	1903425	1903426	cg15546282	31850	KIAA1751	protein-coding
chr1	1905080	1905081	cg06835814	-30195	KIAA1751	protein-coding
chr1	1905575	1905576	cg07105421	29700	KIAA1751	protein-coding
chr1	1905618	1905619	cg26430560	29657	KIAA1751	protein-coding
chr1	1906947	1906948	cg00574213	-28328	KIAA1751	protein-coding
chr1	1907395	1907396	cg01559650	27880	KIAA1751	protein-coding
chr1	1907658	1907659	cg19694957	27617	KIAA1751	protein-coding
chr1	1909092	1909093	cg05035280	26183	KIAA1751	protein-coding
chr1	1910431	1910432	cg16388674	-24844	KIAA1751	protein-coding
chr1	1911386	1911387	cg04012515	-23889	KIAA1751	protein-coding
chr1	1912185	1912186	cg10623290	-23090	KIAA1751	protein-coding
chr1	1912606	1912607	cg22792177	22669	KIAA1751	protein-coding
chr1	1913527	1913528	cg04624458	21748	KIAA1751	protein-coding
chr1	1913544	1913545	cg10623802	21731	KIAA1751	protein-coding
chr1	1914597	1914598	cg18270426	20678	KIAA1751	protein-coding
chr1	1914707	1914708	cg12701697	-20568	KIAA1751	protein-coding
chr1	1916344	1916345	cg26801936	-18931	KIAA1751	protein-coding
chr1	1916718	1916719	cg10331922	18557	KIAA1751	protein-coding
chr1	1916894	1916895	cg15622118	-18381	KIAA1751	protein-coding
chr1	1917911	1917912	cg03771099	-17364	KIAA1751	protein-coding
chr1	1920339	1920340	cg11946378	14936	KIAA1751	protein-coding
chr1	1920667	1920668	cg16813854	14608	KIAA1751	protein-coding
chr1	1927864	1927865	cg10759286	7411	KIAA1751	protein-coding
chr1	1932335	1932336	cg26424079	-2940	KIAA1751	protein-coding
chr1	1935125	1935126	cg05700129	150	KIAA1751	protein-coding
chr1	1935289	1935290	cg26067203	14	KIAA1751	protein-coding
chr1	1935445	1935446	cg23621729	-170	KIAA1751	protein-coding
chr1	1935561	1935562	cg00014118	-286	KIAA1751	protein-coding
chr1	1936611	1936612	cg24317585	-1336	KIAA1751	protein-coding
chr1	1936711	1936712	cg23037871	1436	KIAA1751	protein-coding
chr1	1938655	1938656	cg11983992	-3380	KIAA1751	protein-coding
chr1	1946008	1946009	cg17130982	-4759	GABRD	protein-coding
chr1	1946325	1946326	cg09021225	4442	GABRD	protein-coding
chr1	1946355	1946356	cg00546307	-4412	GABRD	protein-coding
chr1	1946688	1946689	cg13103143	4079	GABRD	protein-coding
chr1	1949354	1949355	cg26609236	-1413	GABRD	protein-coding
chr1	1950036	1950037	cg17854471	731	GABRD	protein-coding
chr1	1950111	1950112	cg24087944	-656	GABRD	protein-coding
chr1	1950415	1950416	cg22817993	-352	GABRD	protein-coding
chr1	1950616	1950617	cg09107007	151	GABRD	protein-coding
chr1	1950725	1950726	cg11808581	42	GABRD	protein-coding
chr1	1951356	1951357	cg00580652	-589	GABRD	protein-coding
chr1	1951466	1951467	cg18392644	-699	GABRD	protein-coding
chr1	1951514	1951515	cg06063714	747	GABRD	protein-coding
chr1	1953059	1953060	cg13916816	-2292	GABRD	protein-coding
chr1	1953419	1953420	cg03469790	2652	GABRD	protein-coding
chr1	1955124	1955125	cg19868751	4357	GABRD	protein-coding
chr1	1957073	1957074	cg15825127	-6306	GABRD	protein-coding
chr1	1957320	1957321	cg23288755	6553	GABRD	protein-coding
chr1	1957385	1957386	cg24105782	6618	GABRD	protein-coding
chr1	1957620	1957621	cg04847273	6853	GABRD	protein-coding
chr1	1957805	1957806	cg05654059	-7038	GABRD	protein-coding
chr1	1959442	1959443	cg00400948	8675	GABRD	protein-coding
chr1	1959497	1959498	cg19091116	8730	GABRD	protein-coding
chr1	1959630	1959631	cg00889627	-8863	GABRD	protein-coding
chr1	1959813	1959814	cg26903053	9046	GABRD	protein-coding
chr1	1960717	1960718	cg25154424	-9950	GABRD	protein-coding
chr1	1960943	1960944	cg11240722	-10176	GABRD	protein-coding
chr1	1961075	1961076	cg09769218	10308	GABRD	protein-coding
chr1	1961628	1961629	cg25384089	10861	GABRD	protein-coding
chr1	1961743	1961744	cg14522944	-10976	GABRD	protein-coding
chr1	1961762	1961763	cg03700143	10995	GABRD	protein-coding
chr1	1962016	1962017	cg11687809	11249	GABRD	protein-coding
chr1	1962082	1962083	cg24547253	-11315	GABRD	protein-coding
chr1	1963794	1963795	cg14087574	13027	GABRD	protein-coding
chr1	1963970	1963971	cg09752779	13203	GABRD	protein-coding
chr1	1965063	1965064	cg13856872	-14296	GABRD	protein-coding
chr1	1969334	1969335	cg16650026	-12574	PRKCZ	protein-coding
chr1	1972776	1972777	cg07226484	-9132	PRKCZ	protein-coding
chr1	1974661	1974662	cg04843461	7247	PRKCZ	protein-coding
chr1	1974698	1974699	cg16703312	7210	PRKCZ	protein-coding
chr1	1974826	1974827	cg12658400	7082	PRKCZ	protein-coding
chr1	1974941	1974942	cg15356494	-6967	PRKCZ	protein-coding
chr1	1976394	1976395	cg05597180	-5514	PRKCZ	protein-coding
chr1	1976612	1976613	cg13298359	5296	PRKCZ	protein-coding
chr1	1976627	1976628	cg17201124	-5281	PRKCZ	protein-coding
chr1	1978115	1978116	cg14978994	-3793	PRKCZ	protein-coding
chr1	1981217	1981218	cg14417954	691	PRKCZ	protein-coding
chr1	1981268	1981269	cg26610624	640	PRKCZ	protein-coding
chr1	1981270	1981271	cg21137823	638	PRKCZ	protein-coding
chr1	1981548	1981549	cg03754143	360	PRKCZ	protein-coding
chr1	1981816	1981817	cg22865720	-92	PRKCZ	protein-coding
chr1	1981825	1981826	cg11345323	-83	PRKCZ	protein-coding
chr1	1982434	1982435	cg24035370	526	PRKCZ	protein-coding
chr1	1982688	1982689	cg19370684	-780	PRKCZ	protein-coding
chr1	1982791	1982792	cg07797073	-883	PRKCZ	protein-coding
chr1	1983003	1983004	cg02347356	1095	PRKCZ	protein-coding
chr1	1983033	1983034	cg05929117	-1125	PRKCZ	protein-coding
chr1	1986275	1986276	cg12391964	-4367	PRKCZ	protein-coding
chr1	1987129	1987130	cg23629792	-5221	PRKCZ	protein-coding
chr1	1988681	1988682	cg26059839	-6773	PRKCZ	protein-coding
chr1	1988808	1988809	cg22627876	-6900	PRKCZ	protein-coding
chr1	1990780	1990781	cg06340969	-8872	PRKCZ	protein-coding
chr1	1990986	1990987	cg15502607	9078	PRKCZ	protein-coding
chr1	1991051	1991052	cg00653281	-9143	PRKCZ	protein-coding
chr1	1992232	1992233	cg19619416	-10324	PRKCZ	protein-coding
chr1	1992534	1992535	cg24447775	10626	PRKCZ	protein-coding
chr1	1992687	1992688	cg05463656	10779	PRKCZ	protein-coding
chr1	1993016	1993017	cg00328210	-11108	PRKCZ	protein-coding
chr1	1993510	1993511	cg15703790	-11575	PRKCZ	protein-coding
chr1	1999183	1999184	cg21221161	5902	PRKCZ	protein-coding
chr1	1999533	1999534	cg19900677	5552	PRKCZ	protein-coding
chr1	2000508	2000509	cg22332100	-4577	PRKCZ	protein-coding
chr1	2000679	2000680	cg02107558	4406	PRKCZ	protein-coding
chr1	2001651	2001652	cg04146995	3434	PRKCZ	protein-coding
chr1	2002329	2002330	cg11699150	2756	PRKCZ	protein-coding
chr1	2002722	2002723	cg15115072	2363	PRKCZ	protein-coding
chr1	2003198	2003199	cg17815669	1887	PRKCZ	protein-coding
chr1	2003274	2003275	cg08108679	-1811	PRKCZ	protein-coding
chr1	2003326	2003327	cg16269144	1759	PRKCZ	protein-coding
chr1	2003577	2003578	cg04314111	-1508	PRKCZ	protein-coding
chr1	2003605	2003606	cg22332339	1480	PRKCZ	protein-coding
chr1	2003650	2003651	cg11227141	1435	PRKCZ	protein-coding
chr1	2004163	2004164	cg08439149	922	PRKCZ	protein-coding
chr1	2004636	2004637	cg04023573	449	PRKCZ	protein-coding
chr1	2004968	2004969	cg03959306	117	PRKCZ	protein-coding
chr1	2005132	2005133	cg04520340	-47	PRKCZ	protein-coding
chr1	2005180	2005181	cg16653138	95	PRKCZ	protein-coding
chr1	2005260	2005261	cg13387826	-164	PRKCZ	protein-coding
chr1	2005320	2005321	cg19803229	-104	PRKCZ	protein-coding
chr1	2005489	2005490	cg14418633	-65	PRKCZ	protein-coding
chr1	2006032	2006033	cg27587033	-608	PRKCZ	protein-coding
chr1	2006465	2006466	cg06791083	-1041	PRKCZ	protein-coding
chr1	2006896	2006897	cg01970427	-1472	PRKCZ	protein-coding
chr1	2008365	2008366	cg02482150	2941	PRKCZ	protein-coding
chr1	2008510	2008511	cg25976434	3086	PRKCZ	protein-coding
chr1	2008579	2008580	cg06757383	-3155	PRKCZ	protein-coding
chr1	2010959	2010960	cg14599857	5535	PRKCZ	protein-coding
chr1	2012218	2012219	cg26252027	6794	PRKCZ	protein-coding
chr1	2012434	2012435	cg08000672	-7010	PRKCZ	protein-coding
chr1	2013507	2013508	cg07375700	8083	PRKCZ	protein-coding
chr1	2013748	2013749	cg16059943	8324	PRKCZ	protein-coding
chr1	2013930	2013931	cg22174681	-8506	PRKCZ	protein-coding
chr1	2014244	2014245	cg23820589	-8820	PRKCZ	protein-coding
chr1	2014371	2014372	cg02361803	8947	PRKCZ	protein-coding
chr1	2014547	2014548	cg25304754	9123	PRKCZ	protein-coding
chr1	2014628	2014629	cg12085265	-9204	PRKCZ	protein-coding
chr1	2015974	2015975	cg03580279	10550	PRKCZ	protein-coding
chr1	2016915	2016916	cg06821641	-11491	PRKCZ	protein-coding
chr1	2017010	2017011	cg17495046	-11586	PRKCZ	protein-coding
chr1	2017918	2017919	cg12601506	-12494	PRKCZ	protein-coding
chr1	2019526	2019527	cg06176608	-14102	PRKCZ	protein-coding
chr1	2020591	2020592	cg26561349	15167	PRKCZ	protein-coding
chr1	2020870	2020871	cg08732456	15284	PRKCZ	protein-coding
chr1	2022951	2022952	cg08659047	-13203	PRKCZ	protein-coding
chr1	2023157	2023158	cg16735509	12997	PRKCZ	protein-coding
chr1	2024593	2024594	cg01164686	11561	PRKCZ	protein-coding
chr1	2025769	2025770	cg12711627	10385	PRKCZ	protein-coding
chr1	2025796	2025797	cg12764620	10358	PRKCZ	protein-coding
chr1	2026193	2026194	cg22712840	-9961	PRKCZ	protein-coding
chr1	2026224	2026225	cg04349178	-9930	PRKCZ	protein-coding
chr1	2027575	2027576	cg25139718	8579	PRKCZ	protein-coding
chr1	2027983	2027984	cg02300356	8171	PRKCZ	protein-coding
chr1	2028213	2028214	cg00312809	7941	PRKCZ	protein-coding
chr1	2029012	2029013	cg19646139	-7142	PRKCZ	protein-coding
chr1	2030817	2030818	cg19759051	5337	PRKCZ	protein-coding
chr1	2035087	2035088	cg02912476	1067	PRKCZ	protein-coding
chr1	2035462	2035463	cg23276504	692	PRKCZ	protein-coding
chr1	2036283	2036284	cg16599817	129	PRKCZ	protein-coding
chr1	2036398	2036399	cg06315149	244	PRKCZ	protein-coding
chr1	2038377	2038378	cg13072890	2223	PRKCZ	protein-coding
chr1	2038628	2038629	cg22626579	-2474	PRKCZ	protein-coding
chr1	2039671	2039672	cg06204101	-3517	PRKCZ	protein-coding
chr1	2040400	2040401	cg09322616	4246	PRKCZ	protein-coding
chr1	2040968	2040969	cg02138098	-4814	PRKCZ	protein-coding
chr1	2041072	2041073	cg11781622	-4918	PRKCZ	protein-coding
chr1	2041103	2041104	cg25319188	-4949	PRKCZ	protein-coding
chr1	2041228	2041229	cg02293396	-5074	PRKCZ	protein-coding
chr1	2041764	2041765	cg17748900	-5610	PRKCZ	protein-coding
chr1	2043037	2043038	cg25407448	6883	PRKCZ	protein-coding
chr1	2043450	2043451	cg22876683	7296	PRKCZ	protein-coding
chr1	2045413	2045414	cg03599988	-9259	PRKCZ	protein-coding
chr1	2045682	2045683	cg03777518	9528	PRKCZ	protein-coding
chr1	2046506	2046507	cg20250605	10352	PRKCZ	protein-coding
chr1	2056109	2056110	cg27427908	-19955	PRKCZ	protein-coding
chr1	2057439	2057440	cg18803110	21285	PRKCZ	protein-coding
chr1	2058417	2058418	cg12718519	-22263	PRKCZ	protein-coding
chr1	2058790	2058791	cg13480549	22636	PRKCZ	protein-coding
chr1	2060236	2060237	cg11796233	24082	PRKCZ	protein-coding
chr1	2060642	2060643	cg26335530	24488	PRKCZ	protein-coding
chr1	2061836	2061837	cg00443516	-25682	PRKCZ	protein-coding
chr1	2062664	2062665	cg08106205	26510	PRKCZ	protein-coding
chr1	2063799	2063800	cg24557048	-27645	PRKCZ	protein-coding
chr1	2063875	2063876	cg06157219	27721	PRKCZ	protein-coding
chr1	2063966	2063967	cg18269141	-27812	PRKCZ	protein-coding
chr1	2064046	2064047	cg25845463	-27892	PRKCZ	protein-coding
chr1	2064216	2064217	cg04771433	28062	PRKCZ	protein-coding
chr1	2064441	2064442	cg15550572	-28287	PRKCZ	protein-coding
chr1	2064691	2064692	cg25466090	28537	PRKCZ	protein-coding
chr1	2064765	2064766	cg05753589	28611	PRKCZ	protein-coding
chr1	2064819	2064820	cg23844174	28665	PRKCZ	protein-coding
chr1	2065242	2065243	cg09560161	-29088	PRKCZ	protein-coding
chr1	2065263	2065264	cg16048006	-29109	PRKCZ	protein-coding
chr1	2066006	2066007	cg22366001	29852	PRKCZ	protein-coding
chr1	2066167	2066168	cg07836663	30013	PRKCZ	protein-coding
chr1	2066430	2066431	cg20975074	30276	PRKCZ	protein-coding
chr1	2066446	2066447	cg24776480	30292	PRKCZ	protein-coding
chr1	2066631	2066632	cg00866690	30477	PRKCZ	protein-coding
chr1	2071316	2071317	cg03732007	-35162	PRKCZ	protein-coding
chr1	2073900	2073901	cg00171113	37746	PRKCZ	protein-coding
chr1	2084246	2084247	cg01974180	-41967	C1orf86	protein-coding
chr1	2085232	2085233	cg07196858	-40981	C1orf86	protein-coding
chr1	2085751	2085752	cg24054683	-40462	C1orf86	protein-coding
chr1	2088708	2088709	cg25726135	37505	C1orf86	protein-coding
chr1	2089384	2089385	cg22128985	36829	C1orf86	protein-coding
chr1	2089555	2089556	cg19928739	36658	C1orf86	protein-coding
chr1	2089924	2089925	cg22942532	36289	C1orf86	protein-coding
chr1	2091066	2091067	cg16813816	35147	C1orf86	protein-coding
chr1	2092853	2092854	cg24937768	-33360	C1orf86	protein-coding
chr1	2094483	2094484	cg09260853	-31730	C1orf86	protein-coding
chr1	2096582	2096583	cg12297010	-29631	C1orf86	protein-coding
chr1	2096722	2096723	cg25060388	-29491	C1orf86	protein-coding
chr1	2097158	2097159	cg19870743	29055	C1orf86	protein-coding
chr1	2098929	2098930	cg09144608	-27284	C1orf86	protein-coding
chr1	2099468	2099469	cg07093776	-26745	C1orf86	protein-coding
chr1	2099745	2099746	cg07222721	26468	C1orf86	protein-coding
chr1	2099845	2099846	cg15575834	26368	C1orf86	protein-coding
chr1	2099891	2099892	cg09225489	26322	C1orf86	protein-coding
chr1	2100169	2100170	cg16644344	26044	C1orf86	protein-coding
chr1	2100365	2100366	cg25727019	25848	C1orf86	protein-coding
chr1	2100435	2100436	cg10313879	-25778	C1orf86	protein-coding
chr1	2100864	2100865	cg09891066	-25349	C1orf86	protein-coding
chr1	2102170	2102171	cg18025961	24043	C1orf86	protein-coding
chr1	2103575	2103576	cg26430365	22638	C1orf86	protein-coding
chr1	2103645	2103646	cg14778173	-22568	C1orf86	protein-coding
chr1	2104223	2104224	cg07029226	-21990	C1orf86	protein-coding
chr1	2104310	2104311	cg05706173	-21903	C1orf86	protein-coding
chr1	2104478	2104479	cg11961999	21735	C1orf86	protein-coding
chr1	2104641	2104642	cg21282837	21572	C1orf86	protein-coding
chr1	2104786	2104787	cg19412821	-21427	C1orf86	protein-coding
chr1	2105343	2105344	cg18877309	-20870	C1orf86	protein-coding
chr1	2105392	2105393	cg01514357	20821	C1orf86	protein-coding
chr1	2106222	2106223	cg15468976	19991	C1orf86	protein-coding
chr1	2106365	2106366	cg27264462	-19848	C1orf86	protein-coding
chr1	2106400	2106401	cg23648809	19813	C1orf86	protein-coding
chr1	2106620	2106621	cg02393699	19593	C1orf86	protein-coding
chr1	2106732	2106733	cg13798228	19481	C1orf86	protein-coding
chr1	2107451	2107452	cg00660626	-18762	C1orf86	protein-coding
chr1	2107669	2107670	cg07896009	-18544	C1orf86	protein-coding
chr1	2108748	2108749	cg02334669	-17465	C1orf86	protein-coding
chr1	2109923	2109924	cg03395993	-16290	C1orf86	protein-coding
chr1	2109999	2110000	cg01449266	-16214	C1orf86	protein-coding
chr1	2111330	2111331	cg10769649	-14883	C1orf86	protein-coding
chr1	2111868	2111869	cg04105350	14345	C1orf86	protein-coding
chr1	2111912	2111913	cg27449973	-14301	C1orf86	protein-coding
chr1	2112006	2112007	cg02066716	-14207	C1orf86	protein-coding
chr1	2113911	2113912	cg09180820	-12302	C1orf86	protein-coding
chr1	2115256	2115257	cg01073918	-10957	C1orf86	protein-coding
chr1	2116597	2116598	cg01080781	9616	C1orf86	protein-coding
chr1	2116747	2116748	cg10057528	9466	C1orf86	protein-coding
chr1	2117425	2117426	cg16559025	8788	C1orf86	protein-coding
chr1	2117733	2117734	cg25768250	8480	C1orf86	protein-coding
chr1	2118131	2118132	cg24700472	-8082	C1orf86	protein-coding
chr1	2118288	2118289	cg16545954	-7925	C1orf86	protein-coding
chr1	2119550	2119551	cg21209510	6663	C1orf86	protein-coding
chr1	2119992	2119993	cg02804999	-6221	C1orf86	protein-coding
chr1	2120985	2120986	cg20300514	5228	C1orf86	protein-coding
chr1	2121349	2121350	cg05337761	-4864	C1orf86	protein-coding
chr1	2121521	2121522	cg01894875	-4692	C1orf86	protein-coding
chr1	2122601	2122602	cg09506319	-3612	C1orf86	protein-coding
chr1	2125049	2125050	cg04118472	-1164	C1orf86	protein-coding
chr1	2125114	2125115	cg10314133	-1099	C1orf86	protein-coding
chr1	2125182	2125183	cg07697177	-1031	C1orf86	protein-coding
chr1	2125186	2125187	cg16718276	-1027	C1orf86	protein-coding
chr1	2125243	2125244	cg18397998	-970	C1orf86	protein-coding
chr1	2125976	2125977	cg27312944	-237	C1orf86	protein-coding
chr1	2125979	2125980	cg24649713	-234	C1orf86	protein-coding
chr1	2126151	2126152	cg08161158	62	C1orf86	protein-coding
chr1	2126306	2126307	cg06308188	-93	C1orf86	protein-coding
chr1	2126372	2126373	cg19915466	159	C1orf86	protein-coding
chr1	2126389	2126390	cg09278885	176	C1orf86	protein-coding
chr1	2126425	2126426	cg23441090	212	C1orf86	protein-coding
chr1	2126479	2126480	cg18771653	-266	C1orf86	protein-coding
chr1	2126641	2126642	cg05940463	-428	C1orf86	protein-coding
chr1	2126776	2126777	cg19641395	-563	C1orf86	protein-coding
chr1	2127505	2127506	cg13061570	1292	C1orf86	protein-coding
chr1	2130580	2130581	cg00154846	-4367	C1orf86	protein-coding
chr1	2133731	2133732	cg26411452	-5440	C1orf86	protein-coding
chr1	2135589	2135590	cg05937445	3582	C1orf86	protein-coding
chr1	2136217	2136218	cg19490856	-2954	C1orf86	protein-coding
chr1	2136845	2136846	cg16296290	2326	C1orf86	protein-coding
chr1	2136847	2136848	cg21119525	2324	C1orf86	protein-coding
chr1	2137307	2137308	cg06203364	1864	C1orf86	protein-coding
chr1	2137325	2137326	cg03665132	1846	C1orf86	protein-coding
chr1	2137665	2137666	cg14076971	1506	C1orf86	protein-coding
chr1	2138442	2138443	cg20617669	729	C1orf86	protein-coding
chr1	2138953	2138954	cg27528222	218	C1orf86	protein-coding
chr1	2139175	2139176	cg05523897	4	C1orf86	protein-coding
chr1	2139327	2139328	cg26031954	156	C1orf86	protein-coding
chr1	2139657	2139658	cg16117513	486	C1orf86	protein-coding
chr1	2139905	2139906	cg15840005	734	C1orf86	protein-coding
chr1	2140551	2140552	cg18565264	1380	C1orf86	protein-coding
chr1	2144002	2144003	cg19756430	156	C1orf86	protein-coding
chr1	2144244	2144245	cg00026222	-86	C1orf86	protein-coding
chr1	2144873	2144874	cg15451548	-715	C1orf86	protein-coding
chr1	2145116	2145117	cg23632393	958	C1orf86	protein-coding
chr1	2145258	2145259	cg12526693	1100	C1orf86	protein-coding
chr1	2145276	2145277	cg26553501	1118	C1orf86	protein-coding
chr1	2147513	2147514	cg11155073	3355	C1orf86	protein-coding
chr1	2158622	2158623	cg00395931	1511	SKI	protein-coding
chr1	2158638	2158639	cg11155915	1495	SKI	protein-coding
chr1	2158915	2158916	cg07333862	1218	SKI	protein-coding
chr1	2159040	2159041	cg13400516	1093	SKI	protein-coding
chr1	2159351	2159352	cg11257240	782	SKI	protein-coding
chr1	2159365	2159366	cg27536187	768	SKI	protein-coding
chr1	2159369	2159370	cg17422926	764	SKI	protein-coding
chr1	2159373	2159374	cg06382459	760	SKI	protein-coding
chr1	2160249	2160250	cg05052194	116	SKI	protein-coding
chr1	2160297	2160298	cg15700006	-164	SKI	protein-coding
chr1	2160666	2160667	cg00502932	533	SKI	protein-coding
chr1	2161013	2161014	cg01979157	880	SKI	protein-coding
chr1	2161049	2161050	cg05603985	916	SKI	protein-coding
chr1	2170956	2170957	cg08270567	10823	SKI	protein-coding
chr1	2171212	2171213	cg15979171	-11079	SKI	protein-coding
chr1	2171253	2171254	cg05156582	-11120	SKI	protein-coding
chr1	2174725	2174726	cg07842327	14592	SKI	protein-coding
chr1	2174798	2174799	cg26605914	14665	SKI	protein-coding
chr1	2174895	2174896	cg19770723	14762	SKI	protein-coding
chr1	2179933	2179934	cg24377150	-19800	SKI	protein-coding
chr1	2180027	2180028	cg02360367	-19894	SKI	protein-coding
chr1	2180697	2180698	cg21414505	-20564	SKI	protein-coding
chr1	2182373	2182374	cg21442419	-22240	SKI	protein-coding
chr1	2185733	2185734	cg04934870	-25600	SKI	protein-coding
chr1	2187457	2187458	cg16315417	-27324	SKI	protein-coding
chr1	2188349	2188350	cg22166144	-28216	SKI	protein-coding
chr1	2188767	2188768	cg23645210	-28634	SKI	protein-coding
chr1	2188894	2188895	cg05937603	-28761	SKI	protein-coding
chr1	2189027	2189028	cg08730743	28894	SKI	protein-coding
chr1	2191299	2191300	cg26880297	-31166	SKI	protein-coding
chr1	2191354	2191355	cg25314600	-31221	SKI	protein-coding
chr1	2191402	2191403	cg18934822	31269	SKI	protein-coding
chr1	2193454	2193455	cg00954996	33321	SKI	protein-coding
chr1	2193741	2193742	cg10982378	33608	SKI	protein-coding
chr1	2198760	2198761	cg01101178	38627	SKI	protein-coding
chr1	2198879	2198880	cg12483545	-38746	SKI	protein-coding
chr1	2200962	2200963	cg16382314	-40829	SKI	protein-coding
chr1	2200984	2200985	cg17183215	-40851	SKI	protein-coding
chr1	2201246	2201247	cg17325476	-41113	SKI	protein-coding
chr1	2202028	2202029	cg08863830	-41895	SKI	protein-coding
chr1	2202931	2202932	cg26566407	-42798	SKI	protein-coding
chr1	2203045	2203046	cg11224984	42912	SKI	protein-coding
chr1	2203648	2203649	cg12580943	43515	SKI	protein-coding
chr1	2205213	2205214	cg18235167	-45080	SKI	protein-coding
chr1	2205396	2205397	cg04293353	45263	SKI	protein-coding
chr1	2205770	2205771	cg12473697	-45637	SKI	protein-coding
chr1	2205824	2205825	cg05948763	-45691	SKI	protein-coding
chr1	2206662	2206663	cg19025786	-46529	SKI	protein-coding
chr1	2209140	2209141	cg09807746	49007	SKI	protein-coding
chr1	2209254	2209255	cg03651199	49121	SKI	protein-coding
chr1	2209341	2209342	cg05788548	49208	SKI	protein-coding
chr1	2209957	2209958	cg08032228	49824	SKI	protein-coding
chr1	2210335	2210336	cg15007228	50202	SKI	protein-coding
chr1	2214240	2214241	cg00390654	54107	SKI	protein-coding
chr1	2216264	2216265	cg02768912	-56131	SKI	protein-coding
chr1	2218495	2218496	cg25772076	58362	SKI	protein-coding
chr1	2220317	2220318	cg03466562	60184	SKI	protein-coding
chr1	2220497	2220498	cg16902087	-60364	SKI	protein-coding
chr1	2222253	2222254	cg13488570	61846	LOC100129534	pseudo
chr1	2222419	2222420	cg01628067	-61680	LOC100129534	pseudo
chr1	2222440	2222441	cg02737619	-61659	LOC100129534	pseudo
chr1	2222486	2222487	cg22940848	61613	LOC100129534	pseudo
chr1	2222674	2222675	cg08271229	61425	LOC100129534	pseudo
chr1	2224678	2224679	cg17810602	-59421	LOC100129534	pseudo
chr1	2224791	2224792	cg05814106	-59308	LOC100129534	pseudo
chr1	2225107	2225108	cg16575461	-58992	LOC100129534	pseudo
chr1	2225299	2225300	cg07593521	-58800	LOC100129534	pseudo
chr1	2228238	2228239	cg01606029	-55861	LOC100129534	pseudo
chr1	2228319	2228320	cg01938025	55780	LOC100129534	pseudo
chr1	2230923	2230924	cg23022809	-53176	LOC100129534	pseudo
chr1	2231925	2231926	cg12552820	-52174	LOC100129534	pseudo
chr1	2232166	2232167	cg26017930	-51933	LOC100129534	pseudo
chr1	2232469	2232470	cg13727629	-51630	LOC100129534	pseudo
chr1	2232481	2232482	cg08703055	51618	LOC100129534	pseudo
chr1	2234291	2234292	cg00618291	-49808	LOC100129534	pseudo
chr1	2234433	2234434	cg04619852	-49666	LOC100129534	pseudo
chr1	2234751	2234752	cg21405929	-49348	LOC100129534	pseudo
chr1	2235467	2235468	cg06644452	-48632	LOC100129534	pseudo
chr1	2236183	2236184	cg01428928	47916	LOC100129534	pseudo
chr1	2236443	2236444	cg20168901	-47656	LOC100129534	pseudo
chr1	2236650	2236651	cg07425568	47449	LOC100129534	pseudo
chr1	2237185	2237186	cg17854510	-46914	LOC100129534	pseudo
chr1	2237799	2237800	cg01445240	-46300	LOC100129534	pseudo
chr1	2237991	2237992	cg13099829	-46108	LOC100129534	pseudo
chr1	2238045	2238046	cg06875179	-46054	LOC100129534	pseudo
chr1	2238334	2238335	cg06736312	45765	LOC100129534	pseudo
chr1	2238720	2238721	cg07574267	45379	LOC100129534	pseudo
chr1	2238932	2238933	cg01916743	45167	LOC100129534	pseudo
chr1	2239646	2239647	cg11519710	-44453	LOC100129534	pseudo
chr1	2239768	2239769	cg11205589	-44331	LOC100129534	pseudo
chr1	2240191	2240192	cg07842023	43908	LOC100129534	pseudo
chr1	2240324	2240325	cg16663073	43775	LOC100129534	pseudo
chr1	2240476	2240477	cg19253339	43623	LOC100129534	pseudo
chr1	2241792	2241793	cg11809162	-42307	LOC100129534	pseudo
chr1	2244585	2244586	cg06952577	-39514	LOC100129534	pseudo
chr1	2246464	2246465	cg03532930	-37635	LOC100129534	pseudo
chr1	2246478	2246479	cg14669749	-37621	LOC100129534	pseudo
chr1	2246864	2246865	cg10195763	37235	LOC100129534	pseudo
chr1	2247066	2247067	cg01490733	-37033	LOC100129534	pseudo
chr1	2248719	2248720	cg00766146	-35380	LOC100129534	pseudo
chr1	2249617	2249618	cg00386984	-34482	LOC100129534	pseudo
chr1	2249896	2249897	cg06368978	34203	LOC100129534	pseudo
chr1	2250136	2250137	cg13214309	33963	LOC100129534	pseudo
chr1	2250860	2250861	cg27222162	-33239	LOC100129534	pseudo
chr1	2251570	2251571	cg24709511	32529	LOC100129534	pseudo
chr1	2252019	2252020	cg00093522	-32080	LOC100129534	pseudo
chr1	2252516	2252517	cg17974515	31583	LOC100129534	pseudo
chr1	2252794	2252795	cg22349332	-31305	LOC100129534	pseudo
chr1	2252995	2252996	cg27054514	-31104	LOC100129534	pseudo
chr1	2254199	2254200	cg04156483	-29900	LOC100129534	pseudo
chr1	2254582	2254583	cg12936238	-29517	LOC100129534	pseudo
chr1	2254757	2254758	cg16330535	29342	LOC100129534	pseudo
chr1	2258153	2258154	cg08868601	25946	LOC100129534	pseudo
chr1	2258373	2258374	cg12700755	-25726	LOC100129534	pseudo
chr1	2259162	2259163	cg00988396	24937	LOC100129534	pseudo
chr1	2259325	2259326	cg08360229	24774	LOC100129534	pseudo
chr1	2259411	2259412	cg05628390	24688	LOC100129534	pseudo
chr1	2262333	2262334	cg14098223	-21766	LOC100129534	pseudo
chr1	2262474	2262475	cg13865934	-21625	LOC100129534	pseudo
chr1	2264056	2264057	cg21568910	-20043	LOC100129534	pseudo
chr1	2264352	2264353	cg22718169	-19747	LOC100129534	pseudo
chr1	2264606	2264607	cg18624777	-19493	LOC100129534	pseudo
chr1	2266138	2266139	cg04992757	17961	LOC100129534	pseudo
chr1	2266362	2266363	cg16600733	-17737	LOC100129534	pseudo
chr1	2266591	2266592	cg18155888	17508	LOC100129534	pseudo
chr1	2267226	2267227	cg26026567	-16873	LOC100129534	pseudo
chr1	2268473	2268474	cg15549502	-15626	LOC100129534	pseudo
chr1	2269974	2269975	cg11070388	14125	LOC100129534	pseudo
chr1	2269986	2269987	cg04580226	14113	LOC100129534	pseudo
chr1	2270516	2270517	cg08468283	-13583	LOC100129534	pseudo
chr1	2270660	2270661	cg25737215	-13439	LOC100129534	pseudo
chr1	2270807	2270808	cg19811365	13292	LOC100129534	pseudo
chr1	2271104	2271105	cg08662116	12995	LOC100129534	pseudo
chr1	2271279	2271280	cg11380092	12820	LOC100129534	pseudo
chr1	2271419	2271420	cg22519947	12680	LOC100129534	pseudo
chr1	2273958	2273959	cg10521034	-10141	LOC100129534	pseudo
chr1	2274735	2274736	cg05787839	-9364	LOC100129534	pseudo
chr1	2275972	2275973	cg14982930	-8127	LOC100129534	pseudo
chr1	2276565	2276566	cg15527356	7534	LOC100129534	pseudo
chr1	2276969	2276970	cg12409821	7130	LOC100129534	pseudo
chr1	2279451	2279452	cg21145284	4648	LOC100129534	pseudo
chr1	2279730	2279731	cg19374731	4369	LOC100129534	pseudo
chr1	2281216	2281217	cg07825369	-2883	LOC100129534	pseudo
chr1	2282601	2282602	cg11669283	-1498	LOC100129534	pseudo
chr1	2283063	2283064	cg13805052	-1036	LOC100129534	pseudo
chr1	2284179	2284180	cg08867908	80	LOC100129534	pseudo
chr1	2284501	2284502	cg09811127	402	LOC100129534	pseudo
chr1	2284530	2284531	cg19084427	-431	LOC100129534	pseudo
chr1	2284821	2284822	cg02473847	722	LOC100129534	pseudo
chr1	2286464	2286465	cg14288483	2365	LOC100129534	pseudo
chr1	2286612	2286613	cg14222474	2513	LOC100129534	pseudo
chr1	2287741	2287742	cg15009913	3642	LOC100129534	pseudo
chr1	2288167	2288168	cg00089512	-4068	LOC100129534	pseudo
chr1	2288299	2288300	cg07978996	4200	LOC100129534	pseudo
chr1	2303963	2303964	cg18106803	19226	MORN1	protein-coding
chr1	2304160	2304161	cg22045975	-19029	MORN1	protein-coding
chr1	2304264	2304265	cg00032879	-18925	MORN1	protein-coding
chr1	2304315	2304316	cg09129839	-18874	MORN1	protein-coding
chr1	2304375	2304376	cg01520454	18814	MORN1	protein-coding
chr1	2305060	2305061	cg04788743	18129	MORN1	protein-coding
chr1	2307910	2307911	cg24679420	15279	MORN1	protein-coding
chr1	2310084	2310085	cg07087919	-13105	MORN1	protein-coding
chr1	2310327	2310328	cg13864546	-12862	MORN1	protein-coding
chr1	2312475	2312476	cg08130630	10714	MORN1	protein-coding
chr1	2314670	2314671	cg00667048	-8519	MORN1	protein-coding
chr1	2316653	2316654	cg27545787	-6536	MORN1	protein-coding
chr1	2318795	2318796	cg03399754	-4394	MORN1	protein-coding
chr1	2318918	2318919	cg20632871	4271	MORN1	protein-coding
chr1	2321877	2321878	cg26876101	1312	MORN1	protein-coding
chr1	2322543	2322544	cg15924509	646	MORN1	protein-coding
chr1	2322553	2322554	cg16579225	636	MORN1	protein-coding
chr1	2322827	2322828	cg23207616	-362	MORN1	protein-coding
chr1	2322978	2322979	cg18860787	211	MORN1	protein-coding
chr1	2322981	2322982	cg17444015	208	MORN1	protein-coding
chr1	2323068	2323069	cg09349094	-121	MORN1	protein-coding
chr1	2323201	2323202	cg26022577	-12	MORN1	protein-coding
chr1	2323427	2323428	cg04559183	-214	RER1	protein-coding
chr1	2323763	2323764	cg12442015	550	RER1	protein-coding
chr1	2324205	2324206	cg11142617	-992	RER1	protein-coding
chr1	2324221	2324222	cg09024606	-1008	RER1	protein-coding
chr1	2324224	2324225	cg13102658	-1011	RER1	protein-coding
chr1	2324396	2324397	cg03533858	-1183	RER1	protein-coding
chr1	2327647	2327648	cg03343403	4434	RER1	protein-coding
chr1	2327775	2327776	cg07141317	4562	RER1	protein-coding
chr1	2328848	2328849	cg18435782	5635	RER1	protein-coding
chr1	2329176	2329177	cg22040823	5963	RER1	protein-coding
chr1	2329589	2329590	cg09314301	-6376	RER1	protein-coding
chr1	2332160	2332161	cg12902405	-8947	RER1	protein-coding
chr1	2333551	2333552	cg06178308	-10338	RER1	protein-coding
chr1	2333697	2333698	cg01812865	10312	PEX10	protein-coding
chr1	2333762	2333763	cg25154306	-10247	PEX10	protein-coding
chr1	2334136	2334137	cg09255966	9873	PEX10	protein-coding
chr1	2334355	2334356	cg11735641	9654	PEX10	protein-coding
chr1	2334785	2334786	cg27235337	-9224	PEX10	protein-coding
chr1	2334811	2334812	cg16590777	-9198	PEX10	protein-coding
chr1	2334914	2334915	cg03960390	9095	PEX10	protein-coding
chr1	2334974	2334975	cg15733049	9035	PEX10	protein-coding
chr1	2335500	2335501	cg23028631	8509	PEX10	protein-coding
chr1	2336034	2336035	cg01065210	7975	PEX10	protein-coding
chr1	2336186	2336187	cg15035360	-7823	PEX10	protein-coding
chr1	2336398	2336399	cg00854799	-7611	PEX10	protein-coding
chr1	2336575	2336576	cg07220650	-7434	PEX10	protein-coding
chr1	2336721	2336722	cg17468855	7288	PEX10	protein-coding
chr1	2337198	2337199	cg16272425	-6811	PEX10	protein-coding
chr1	2337271	2337272	cg05124614	-6738	PEX10	protein-coding
chr1	2337711	2337712	cg12721952	-6298	PEX10	protein-coding
chr1	2337977	2337978	cg25775742	-6032	PEX10	protein-coding
chr1	2338210	2338211	cg03764767	5799	PEX10	protein-coding
chr1	2339587	2339588	cg12222752	-4422	PEX10	protein-coding
chr1	2339890	2339891	cg26112622	-4119	PEX10	protein-coding
chr1	2340190	2340191	cg21803791	-3819	PEX10	protein-coding
chr1	2340342	2340343	cg07817892	3667	PEX10	protein-coding
chr1	2341337	2341338	cg21822905	2672	PEX10	protein-coding
chr1	2343349	2343350	cg07016682	-660	PEX10	protein-coding
chr1	2343726	2343727	cg23668539	283	PEX10	protein-coding
chr1	2344089	2344090	cg00584868	80	PEX10	protein-coding
chr1	2344112	2344113	cg12576688	103	PEX10	protein-coding
chr1	2344178	2344179	cg23812581	169	PEX10	protein-coding
chr1	2344183	2344184	cg14657417	174	PEX10	protein-coding
chr1	2344280	2344281	cg19777550	-271	PEX10	protein-coding
chr1	2344414	2344415	cg15644742	405	PEX10	protein-coding
chr1	2344426	2344427	cg22428961	417	PEX10	protein-coding
chr1	2344561	2344562	cg03043663	-552	PEX10	protein-coding
chr1	2344578	2344579	cg24196923	-569	PEX10	protein-coding
chr1	2344586	2344587	cg02573276	-577	PEX10	protein-coding
chr1	2344699	2344700	cg05461259	690	PEX10	protein-coding
chr1	2344998	2344999	cg23928726	-989	PEX10	protein-coding
chr1	2345333	2345334	cg14373988	-1324	PEX10	protein-coding
chr1	2345368	2345369	cg23629166	-1359	PEX10	protein-coding
chr1	2345376	2345377	cg13306335	-1367	PEX10	protein-coding
chr1	2345398	2345399	cg23626733	-1389	PEX10	protein-coding
chr1	2346088	2346089	cg21583812	-2079	PEX10	protein-coding
chr1	2349553	2349554	cg07012962	5544	PEX10	protein-coding
chr1	2349734	2349735	cg12656307	-5725	PEX10	protein-coding
chr1	2350059	2350060	cg11596239	-6050	PEX10	protein-coding
chr1	2350123	2350124	cg26857521	6114	PEX10	protein-coding
chr1	2350197	2350198	cg20826345	6188	PEX10	protein-coding
chr1	2357638	2357639	cg06513673	13629	PEX10	protein-coding
chr1	2359968	2359969	cg12715395	-15959	PEX10	protein-coding
chr1	2360074	2360075	cg06749803	16065	PEX10	protein-coding
chr1	2361882	2361883	cg11343337	-17873	PEX10	protein-coding
chr1	2362403	2362404	cg01947769	18394	PEX10	protein-coding
chr1	2365763	2365764	cg22388472	-21754	PEX10	protein-coding
chr1	2371847	2371848	cg07507129	27838	PEX10	protein-coding
chr1	2372054	2372055	cg02275930	28045	PEX10	protein-coding
chr1	2375010	2375011	cg25730685	31001	PEX10	protein-coding
chr1	2375420	2375421	cg00532449	31411	PEX10	protein-coding
chr1	2375627	2375628	cg16691821	31618	PEX10	protein-coding
chr1	2375690	2375691	cg05031204	-31681	PEX10	protein-coding
chr1	2376119	2376120	cg13183298	-31634	PLCH2	protein-coding
chr1	2377415	2377416	cg16904348	-30338	PLCH2	protein-coding
chr1	2378521	2378522	cg10542127	-29232	PLCH2	protein-coding
chr1	2379831	2379832	cg00030604	27922	PLCH2	protein-coding
chr1	2379937	2379938	cg15029248	-27816	PLCH2	protein-coding
chr1	2382583	2382584	cg12140755	25170	PLCH2	protein-coding
chr1	2382748	2382749	cg12610239	25005	PLCH2	protein-coding
chr1	2382774	2382775	cg06753057	24979	PLCH2	protein-coding
chr1	2383501	2383502	cg13384949	24252	PLCH2	protein-coding
chr1	2385305	2385306	cg10556142	22448	PLCH2	protein-coding
chr1	2386451	2386452	cg00113712	-21302	PLCH2	protein-coding
chr1	2387670	2387671	cg05528623	20083	PLCH2	protein-coding
chr1	2387810	2387811	cg11390151	19943	PLCH2	protein-coding
chr1	2387934	2387935	cg14129430	19819	PLCH2	protein-coding
chr1	2387967	2387968	cg25221196	19786	PLCH2	protein-coding
chr1	2388073	2388074	cg24479820	-19680	PLCH2	protein-coding
chr1	2389638	2389639	cg01364621	18115	PLCH2	protein-coding
chr1	2390701	2390702	cg25390413	-17052	PLCH2	protein-coding
chr1	2391121	2391122	cg11214544	16632	PLCH2	protein-coding
chr1	2391241	2391242	cg13556452	16512	PLCH2	protein-coding
chr1	2391317	2391318	cg07700843	16436	PLCH2	protein-coding
chr1	2391347	2391348	cg02850689	16406	PLCH2	protein-coding
chr1	2391837	2391838	cg07381283	15916	PLCH2	protein-coding
chr1	2397537	2397538	cg24301290	-10216	PLCH2	protein-coding
chr1	2398837	2398838	cg20243838	8916	PLCH2	protein-coding
chr1	2399051	2399052	cg16578609	-8702	PLCH2	protein-coding
chr1	2399054	2399055	cg12929805	-8699	PLCH2	protein-coding
chr1	2403699	2403700	cg15465501	4054	PLCH2	protein-coding
chr1	2406733	2406734	cg20066001	-1020	PLCH2	protein-coding
chr1	2406795	2406796	cg04847649	-958	PLCH2	protein-coding
chr1	2407304	2407305	cg19694770	-449	PLCH2	protein-coding
chr1	2407652	2407653	cg11229415	-101	PLCH2	protein-coding
chr1	2407718	2407719	cg21285056	35	PLCH2	protein-coding
chr1	2408494	2408495	cg20351495	-741	PLCH2	protein-coding
chr1	2409335	2409336	cg01486818	-1582	PLCH2	protein-coding
chr1	2410006	2410007	cg04341461	2253	PLCH2	protein-coding
chr1	2410885	2410886	cg01022121	-3132	PLCH2	protein-coding
chr1	2411004	2411005	cg10129768	3251	PLCH2	protein-coding
chr1	2411137	2411138	cg07821364	-3384	PLCH2	protein-coding
chr1	2411240	2411241	cg20739281	3487	PLCH2	protein-coding
chr1	2411378	2411379	cg17918280	3625	PLCH2	protein-coding
chr1	2411403	2411404	cg15153700	3650	PLCH2	protein-coding
chr1	2411594	2411595	cg04259720	3841	PLCH2	protein-coding
chr1	2411612	2411613	cg06824523	-3859	PLCH2	protein-coding
chr1	2411643	2411644	cg19760917	-3890	PLCH2	protein-coding
chr1	2413705	2413706	cg03847348	-5952	PLCH2	protein-coding
chr1	2415199	2415200	cg03722487	-7446	PLCH2	protein-coding
chr1	2415453	2415454	cg01442889	-7700	PLCH2	protein-coding
chr1	2415965	2415966	cg26406394	-8212	PLCH2	protein-coding
chr1	2418450	2418451	cg26267852	10697	PLCH2	protein-coding
chr1	2424003	2424004	cg18023674	16250	PLCH2	protein-coding
chr1	2424656	2424657	cg08039751	-16903	PLCH2	protein-coding
chr1	2425011	2425012	cg05772532	-17258	PLCH2	protein-coding
chr1	2425173	2425174	cg22495848	17420	PLCH2	protein-coding
chr1	2425860	2425861	cg17820022	-18107	PLCH2	protein-coding
chr1	2425888	2425889	cg08655953	-18135	PLCH2	protein-coding
chr1	2428270	2428271	cg06944249	20517	PLCH2	protein-coding
chr1	2429005	2429006	cg15824094	-21252	PLCH2	protein-coding
chr1	2429996	2429997	cg11854493	22243	PLCH2	protein-coding
chr1	2430057	2430058	cg09356083	-22304	PLCH2	protein-coding
chr1	2430136	2430137	cg16031338	22383	PLCH2	protein-coding
chr1	2430249	2430250	cg05396298	-22496	PLCH2	protein-coding
chr1	2431385	2431386	cg24295985	-23632	PLCH2	protein-coding
chr1	2431753	2431754	cg00153101	24000	PLCH2	protein-coding
chr1	2432621	2432622	cg15627072	-24868	PLCH2	protein-coding
chr1	2433060	2433061	cg14941600	24974	PANK4	protein-coding
chr1	2433226	2433227	cg00722329	-24808	PANK4	protein-coding
chr1	2434058	2434059	cg26783079	23976	PANK4	protein-coding
chr1	2434215	2434216	cg12644668	23819	PANK4	protein-coding
chr1	2434487	2434488	cg00373616	23547	PANK4	protein-coding
chr1	2435087	2435088	cg06350196	-22947	PANK4	protein-coding
chr1	2435236	2435237	cg24314879	22798	PANK4	protein-coding
chr1	2435555	2435556	cg08615111	-22479	PANK4	protein-coding
chr1	2435632	2435633	cg19911801	22402	PANK4	protein-coding
chr1	2436214	2436215	cg06322310	-21820	PANK4	protein-coding
chr1	2436883	2436884	cg10961249	21151	PANK4	protein-coding
chr1	2437047	2437048	cg25037677	-20987	PANK4	protein-coding
chr1	2437112	2437113	cg24551418	20922	PANK4	protein-coding
chr1	2437200	2437201	cg05697866	20834	PANK4	protein-coding
chr1	2437658	2437659	cg15574442	20376	PANK4	protein-coding
chr1	2438037	2438038	cg12117396	19997	PANK4	protein-coding
chr1	2439424	2439425	cg00259279	18610	PANK4	protein-coding
chr1	2439901	2439902	cg10146326	-18133	PANK4	protein-coding
chr1	2440021	2440022	cg13455110	-18013	PANK4	protein-coding
chr1	2440127	2440128	cg06545477	-17907	PANK4	protein-coding
chr1	2440270	2440271	cg22127114	-17764	PANK4	protein-coding
chr1	2440291	2440292	cg25140345	-17743	PANK4	protein-coding
chr1	2440438	2440439	cg11709150	17596	PANK4	protein-coding
chr1	2440596	2440597	cg24530610	17438	PANK4	protein-coding
chr1	2444426	2444427	cg25975165	13608	PANK4	protein-coding
chr1	2444452	2444453	cg22232535	13582	PANK4	protein-coding
chr1	2445356	2445357	cg02083536	-12678	PANK4	protein-coding
chr1	2445527	2445528	cg11393031	-12507	PANK4	protein-coding
chr1	2445774	2445775	cg01012666	12260	PANK4	protein-coding
chr1	2446073	2446074	cg08471814	-11961	PANK4	protein-coding
chr1	2446681	2446682	cg20003329	11353	PANK4	protein-coding
chr1	2446982	2446983	cg20950978	11052	PANK4	protein-coding
chr1	2447853	2447854	cg20332471	10181	PANK4	protein-coding
chr1	2448477	2448478	cg01486239	9557	PANK4	protein-coding
chr1	2448939	2448940	cg10321120	-9095	PANK4	protein-coding
chr1	2449074	2449075	cg24720621	8960	PANK4	protein-coding
chr1	2449217	2449218	cg17838553	8817	PANK4	protein-coding
chr1	2449541	2449542	cg27442054	-8493	PANK4	protein-coding
chr1	2449985	2449986	cg19713963	8049	PANK4	protein-coding
chr1	2450022	2450023	cg23665250	8012	PANK4	protein-coding
chr1	2450205	2450206	cg25993158	7829	PANK4	protein-coding
chr1	2450408	2450409	cg07762402	-7626	PANK4	protein-coding
chr1	2450682	2450683	cg16987365	-7352	PANK4	protein-coding
chr1	2450741	2450742	cg07476798	-7293	PANK4	protein-coding
chr1	2451404	2451405	cg17797446	-6630	PANK4	protein-coding
chr1	2451511	2451512	cg10011777	-6523	PANK4	protein-coding
chr1	2452167	2452168	cg24046159	5867	PANK4	protein-coding
chr1	2454221	2454222	cg24605830	-3813	PANK4	protein-coding
chr1	2457414	2457415	cg07424616	620	PANK4	protein-coding
chr1	2457954	2457955	cg07832834	-80	PANK4	protein-coding
chr1	2457999	2458000	cg27173245	35	PANK4	protein-coding
chr1	2458021	2458022	cg20103201	13	PANK4	protein-coding
chr1	2458039	2458040	cg11455386	-5	PANK4	protein-coding
chr1	2458090	2458091	cg15595501	56	PANK4	protein-coding
chr1	2458120	2458121	cg03991333	86	PANK4	protein-coding
chr1	2458209	2458210	cg06536150	175	PANK4	protein-coding
chr1	2458226	2458227	cg17445605	192	PANK4	protein-coding
chr1	2458230	2458231	cg14173199	196	PANK4	protein-coding
chr1	2458238	2458239	cg09044743	-204	PANK4	protein-coding
chr1	2458256	2458257	cg19516647	-222	PANK4	protein-coding
chr1	2458258	2458259	cg08153752	-224	PANK4	protein-coding
chr1	2458298	2458299	cg06186150	-264	PANK4	protein-coding
chr1	2458418	2458419	cg22530293	384	PANK4	protein-coding
chr1	2459224	2459225	cg25386426	1190	PANK4	protein-coding
chr1	2460621	2460622	cg02483661	1062	HES5	protein-coding
chr1	2460761	2460762	cg06231244	-922	HES5	protein-coding
chr1	2460865	2460866	cg07836831	-818	HES5	protein-coding
chr1	2461413	2461414	cg12053769	-270	HES5	protein-coding
chr1	2461820	2461821	cg20430847	-137	HES5	protein-coding
chr1	2461823	2461824	cg09827752	-140	HES5	protein-coding
chr1	2461834	2461835	cg17755964	-151	HES5	protein-coding
chr1	2461838	2461839	cg01116067	-155	HES5	protein-coding
chr1	2461900	2461901	cg06839900	217	HES5	protein-coding
chr1	2461929	2461930	cg15923947	246	HES5	protein-coding
chr1	2462364	2462365	cg05697909	681	HES5	protein-coding
chr1	2463136	2463137	cg13102889	-1453	HES5	protein-coding
chr1	2463284	2463285	cg23013034	1601	HES5	protein-coding
chr1	2463873	2463874	cg27573975	-2190	HES5	protein-coding
chr1	2465404	2465405	cg18013789	3721	HES5	protein-coding
chr1	2465544	2465545	cg15678662	3861	HES5	protein-coding
chr1	2466275	2466276	cg10061384	-4592	HES5	protein-coding
chr1	2467096	2467097	cg06415891	5413	HES5	protein-coding
chr1	2467100	2467101	cg20816361	5417	HES5	protein-coding
chr1	2467281	2467282	cg12443001	-5598	HES5	protein-coding
chr1	2469506	2469507	cg14562327	7823	HES5	protein-coding
chr1	2470965	2470966	cg01806151	9282	HES5	protein-coding
chr1	2471732	2471733	cg00987097	10049	HES5	protein-coding
chr1	2472133	2472134	cg17806162	10450	HES5	protein-coding
chr1	2472336	2472337	cg00493831	10653	HES5	protein-coding
chr1	2472373	2472374	cg25842470	10690	HES5	protein-coding
chr1	2475961	2475962	cg08535779	-11842	TNFRSF14	protein-coding
chr1	2476749	2476750	cg01692088	-11054	TNFRSF14	protein-coding
chr1	2477805	2477806	cg03345120	-9998	TNFRSF14	protein-coding
chr1	2478046	2478047	cg01868612	9757	TNFRSF14	protein-coding
chr1	2478089	2478090	cg03529908	9714	TNFRSF14	protein-coding
chr1	2478362	2478363	cg04364517	-9441	TNFRSF14	protein-coding
chr1	2480431	2480432	cg01071346	7372	TNFRSF14	protein-coding
chr1	2483719	2483720	cg08716217	-4084	TNFRSF14	protein-coding
chr1	2483727	2483728	cg10700847	-4076	TNFRSF14	protein-coding
chr1	2483734	2483735	cg25033759	-4069	TNFRSF14	protein-coding
chr1	2483786	2483787	cg06239131	4017	TNFRSF14	protein-coding
chr1	2500814	2500815	cg06441116	-2841	LOC100996583	ncRNA
chr1	2501853	2501854	cg10220117	-3880	LOC100996583	ncRNA
chr1	2501937	2501938	cg07817856	-3964	LOC100996583	ncRNA
chr1	2506027	2506028	cg15726055	8054	LOC100996583	ncRNA
chr1	2509272	2509273	cg22948959	8626	FAM213B	protein-coding
chr1	2514619	2514620	cg13221681	-3279	FAM213B	protein-coding
chr1	2516516	2516517	cg17077288	1382	FAM213B	protein-coding
chr1	2517236	2517237	cg17099671	662	FAM213B	protein-coding
chr1	2517342	2517343	cg23371639	-556	FAM213B	protein-coding
chr1	2517410	2517411	cg01051642	-488	FAM213B	protein-coding
chr1	2517425	2517426	cg05610148	-473	FAM213B	protein-coding
chr1	2517512	2517513	cg07007882	386	FAM213B	protein-coding
chr1	2517947	2517948	cg11520162	-49	FAM213B	protein-coding
chr1	2518110	2518111	cg16599266	78	FAM213B	protein-coding
chr1	2518115	2518116	cg15676078	73	FAM213B	protein-coding
chr1	2518117	2518118	cg12733759	71	FAM213B	protein-coding
chr1	2518194	2518195	cg12100411	-6	FAM213B	protein-coding
chr1	2518241	2518242	cg10709027	-53	FAM213B	protein-coding
chr1	2518269	2518270	cg02292066	-81	FAM213B	protein-coding
chr1	2518354	2518355	cg08273935	-166	FAM213B	protein-coding
chr1	2518503	2518504	cg11747516	-315	FAM213B	protein-coding
chr1	2518505	2518506	cg25190491	-317	FAM213B	protein-coding
chr1	2519920	2519921	cg24002071	-1732	FAM213B	protein-coding
chr1	2522330	2522331	cg07563069	-4142	FAM213B	protein-coding
chr1	2522370	2522371	cg19633487	-4182	FAM213B	protein-coding
chr1	2523091	2523092	cg24117915	-4903	FAM213B	protein-coding
chr1	2524107	2524108	cg18932078	5919	FAM213B	protein-coding
chr1	2524890	2524891	cg10314909	-6702	FAM213B	protein-coding
chr1	2526950	2526951	cg00492341	-8762	FAM213B	protein-coding
chr1	2527477	2527478	cg25219318	9289	FAM213B	protein-coding
chr1	2527502	2527503	cg03401452	9314	FAM213B	protein-coding
chr1	2529902	2529903	cg17740752	11714	FAM213B	protein-coding
chr1	2537342	2537343	cg14834391	19154	FAM213B	protein-coding
chr1	2537547	2537548	cg22489883	19359	FAM213B	protein-coding
chr1	2537585	2537586	cg04890237	19397	FAM213B	protein-coding
chr1	2537748	2537749	cg21929781	19560	FAM213B	protein-coding
chr1	2537774	2537775	cg01075559	19586	FAM213B	protein-coding
chr1	2540942	2540943	cg17239770	-22754	FAM213B	protein-coding
chr1	2541236	2541237	cg20673091	23048	FAM213B	protein-coding
chr1	2542359	2542360	cg17843887	22121	MMEL1	protein-coding
chr1	2542588	2542589	cg09808235	21892	MMEL1	protein-coding
chr1	2556817	2556818	cg01444797	-7663	MMEL1	protein-coding
chr1	2559320	2559321	cg12750103	5160	MMEL1	protein-coding
chr1	2559371	2559372	cg05838104	-5109	MMEL1	protein-coding
chr1	2559822	2559823	cg23606171	4658	MMEL1	protein-coding
chr1	2559893	2559894	cg05874270	-4587	MMEL1	protein-coding
chr1	2559930	2559931	cg14510359	-4550	MMEL1	protein-coding
chr1	2560950	2560951	cg03709938	-3530	MMEL1	protein-coding
chr1	2561122	2561123	cg13804377	3358	MMEL1	protein-coding
chr1	2564584	2564585	cg20776977	-104	MMEL1	protein-coding
chr1	2565265	2565266	cg13941555	-785	MMEL1	protein-coding
chr1	2565777	2565778	cg04563718	1297	MMEL1	protein-coding
chr1	2571229	2571230	cg17429686	-6749	MMEL1	protein-coding
chr1	2572242	2572243	cg04276316	7762	MMEL1	protein-coding
chr1	2572713	2572714	cg00804934	-8233	MMEL1	protein-coding
chr1	2572909	2572910	cg04995493	-8429	MMEL1	protein-coding
chr1	2574031	2574032	cg16160182	9551	MMEL1	protein-coding
chr1	2574068	2574069	cg01560642	-9588	MMEL1	protein-coding
chr1	2574349	2574350	cg26398836	9869	MMEL1	protein-coding
chr1	2574549	2574550	cg10117795	10069	MMEL1	protein-coding
chr1	2574695	2574696	cg01030973	-10215	MMEL1	protein-coding
chr1	2574751	2574752	cg12646754	10271	MMEL1	protein-coding
chr1	2574885	2574886	cg04830049	-10405	MMEL1	protein-coding
chr1	2615690	2615691	cg18854424	-51210	MMEL1	protein-coding
chr1	2703494	2703495	cg03140480	2735	TTC34	protein-coding
chr1	2704354	2704355	cg02328713	-1875	TTC34	protein-coding
chr1	2705124	2705125	cg15080866	1105	TTC34	protein-coding
chr1	2705733	2705734	cg12085977	496	TTC34	protein-coding
chr1	2705849	2705850	cg13205528	-380	TTC34	protein-coding
chr1	2706173	2706174	cg05442408	56	TTC34	protein-coding
chr1	2706960	2706961	cg06629702	-731	TTC34	protein-coding
chr1	2707161	2707162	cg04866029	932	TTC34	protein-coding
chr1	2707573	2707574	cg12593176	1344	TTC34	protein-coding
chr1	2713926	2713927	cg21420674	-7697	TTC34	protein-coding
chr1	2716235	2716236	cg18108844	10006	TTC34	protein-coding
chr1	2716877	2716878	cg24045590	10648	TTC34	protein-coding
chr1	2716965	2716966	cg09475276	-10736	TTC34	protein-coding
chr1	2717193	2717194	cg14216876	-10964	TTC34	protein-coding
chr1	2717754	2717755	cg13463719	11525	TTC34	protein-coding
chr1	2720016	2720017	cg02894849	13787	TTC34	protein-coding
chr1	2722326	2722327	cg02230408	-16097	TTC34	protein-coding
chr1	2722811	2722812	cg05697835	-16582	TTC34	protein-coding
chr1	2723015	2723016	cg24074480	-16786	TTC34	protein-coding
chr1	2724584	2724585	cg20744353	18355	TTC34	protein-coding
chr1	2724609	2724610	cg14086822	18380	TTC34	protein-coding
chr1	2724826	2724827	cg06895313	-18597	TTC34	protein-coding
chr1	2725131	2725132	cg13687348	18902	TTC34	protein-coding
chr1	2725823	2725824	cg20136609	19594	TTC34	protein-coding
chr1	2731370	2731371	cg01004918	25141	TTC34	protein-coding
chr1	2732366	2732367	cg04287755	-26137	TTC34	protein-coding
chr1	2733491	2733492	cg08624093	-27262	TTC34	protein-coding
chr1	2736680	2736681	cg07559336	-30451	TTC34	protein-coding
chr1	2738746	2738747	cg10105681	-32517	TTC34	protein-coding
chr1	2739523	2739524	cg26532664	-33294	TTC34	protein-coding
chr1	2750406	2750407	cg06711333	44177	TTC34	protein-coding
chr1	2751152	2751153	cg08165969	44923	TTC34	protein-coding
chr1	2751217	2751218	cg03747657	44988	TTC34	protein-coding
chr1	2766719	2766720	cg11377464	-60490	TTC34	protein-coding
chr1	2766788	2766789	cg18181363	60559	TTC34	protein-coding
chr1	2766872	2766873	cg12284465	60643	TTC34	protein-coding
chr1	2767081	2767082	cg22615275	60852	TTC34	protein-coding
chr1	2767242	2767243	cg15836046	-61013	TTC34	protein-coding
chr1	2771846	2771847	cg24484895	65617	TTC34	protein-coding
chr1	2771967	2771968	cg08832782	65738	TTC34	protein-coding
chr1	2772127	2772128	cg01242872	65898	TTC34	protein-coding
chr1	2772212	2772213	cg13923696	-65983	TTC34	protein-coding
chr1	2772363	2772364	cg07230639	-66134	TTC34	protein-coding
chr1	2772664	2772665	cg03742273	-66435	TTC34	protein-coding
chr1	2775387	2775388	cg09173636	69158	TTC34	protein-coding
chr1	2776972	2776973	cg03281194	-70743	TTC34	protein-coding
chr1	2777158	2777159	cg11804692	70929	TTC34	protein-coding
chr1	2777213	2777214	cg06784198	-70984	TTC34	protein-coding
chr1	2777244	2777245	cg24252695	-71015	TTC34	protein-coding
chr1	2777505	2777506	cg22486046	-71276	TTC34	protein-coding
chr1	2778841	2778842	cg06853416	72612	TTC34	protein-coding
chr1	2779061	2779062	cg18163442	-72832	TTC34	protein-coding
chr1	2779563	2779564	cg17758137	-73334	TTC34	protein-coding
chr1	2780395	2780396	cg15030449	74166	TTC34	protein-coding
chr1	2781275	2781276	cg18141902	75046	TTC34	protein-coding
chr1	2782967	2782968	cg07906828	-76738	TTC34	protein-coding
chr1	2783100	2783101	cg22798223	76871	TTC34	protein-coding
chr1	2788902	2788903	cg26262033	82673	TTC34	protein-coding
chr1	2789089	2789090	cg06738239	82860	TTC34	protein-coding
chr1	2789896	2789897	cg21570843	83667	TTC34	protein-coding
chr1	2792704	2792705	cg15325070	86475	TTC34	protein-coding
chr1	2793656	2793657	cg05640655	-87427	TTC34	protein-coding
chr1	2796266	2796267	cg07559303	90037	TTC34	protein-coding
chr1	2796325	2796326	cg14839809	90096	TTC34	protein-coding
chr1	2799354	2799355	cg16572957	-93125	TTC34	protein-coding
chr1	2799579	2799580	cg20613432	93350	TTC34	protein-coding
chr1	2799876	2799877	cg07788537	-93647	TTC34	protein-coding
chr1	2799917	2799918	cg27390271	-93688	TTC34	protein-coding
chr1	2800194	2800195	cg22616417	93965	TTC34	protein-coding
chr1	2808880	2808881	cg07363212	-102651	TTC34	protein-coding
chr1	2811411	2811412	cg06757928	105182	TTC34	protein-coding
chr1	2814879	2814880	cg20939830	108650	TTC34	protein-coding
chr1	2820170	2820171	cg13874287	-113941	TTC34	protein-coding
chr1	2820665	2820666	cg17827148	-114436	TTC34	protein-coding
chr1	2820995	2820996	cg20849957	-114766	TTC34	protein-coding
chr1	2821075	2821076	cg20385983	-114846	TTC34	protein-coding
chr1	2822012	2822013	cg21609624	-115783	TTC34	protein-coding
chr1	2822706	2822707	cg15579696	115339	ACTRT2	protein-coding
chr1	2822901	2822902	cg09857070	115144	ACTRT2	protein-coding
chr1	2823297	2823298	cg04551318	-114748	ACTRT2	protein-coding
chr1	2823402	2823403	cg05000860	114643	ACTRT2	protein-coding
chr1	2823928	2823929	cg19403456	-114117	ACTRT2	protein-coding
chr1	2827410	2827411	cg03447366	110635	ACTRT2	protein-coding
chr1	2827798	2827799	cg23887776	110247	ACTRT2	protein-coding
chr1	2827833	2827834	cg15356461	110212	ACTRT2	protein-coding
chr1	2828044	2828045	cg11754828	110001	ACTRT2	protein-coding
chr1	2828135	2828136	cg15622619	109910	ACTRT2	protein-coding
chr1	2828198	2828199	cg15515265	109847	ACTRT2	protein-coding
chr1	2829700	2829701	cg06347582	-108345	ACTRT2	protein-coding
chr1	2834040	2834041	cg06316219	104005	ACTRT2	protein-coding
chr1	2834108	2834109	cg04099793	-103937	ACTRT2	protein-coding
chr1	2835156	2835157	cg14074351	-102889	ACTRT2	protein-coding
chr1	2835258	2835259	cg13547132	-102787	ACTRT2	protein-coding
chr1	2836564	2836565	cg14836978	101481	ACTRT2	protein-coding
chr1	2836591	2836592	cg04979216	-101454	ACTRT2	protein-coding
chr1	2836643	2836644	cg02394247	-101402	ACTRT2	protein-coding
chr1	2837518	2837519	cg19268708	-100527	ACTRT2	protein-coding
chr1	2838849	2838850	cg21402748	-99196	ACTRT2	protein-coding
chr1	2839220	2839221	cg03389046	-98825	ACTRT2	protein-coding
chr1	2839247	2839248	cg10812027	-98798	ACTRT2	protein-coding
chr1	2839859	2839860	cg02634762	-98186	ACTRT2	protein-coding
chr1	2840177	2840178	cg19802390	97868	ACTRT2	protein-coding
chr1	2840240	2840241	cg20608032	97805	ACTRT2	protein-coding
chr1	2844168	2844169	cg24741158	-93877	ACTRT2	protein-coding
chr1	2845514	2845515	cg15203905	92531	ACTRT2	protein-coding
chr1	2846836	2846837	cg25367431	91209	ACTRT2	protein-coding
chr1	2847213	2847214	cg00413352	90832	ACTRT2	protein-coding
chr1	2847632	2847633	cg14165772	90413	ACTRT2	protein-coding
chr1	2848110	2848111	cg24428184	89935	ACTRT2	protein-coding
chr1	2849495	2849496	cg15057138	-88550	ACTRT2	protein-coding
chr1	2850241	2850242	cg21643748	87804	ACTRT2	protein-coding
chr1	2850512	2850513	cg13547712	-87533	ACTRT2	protein-coding
chr1	2850682	2850683	cg13402298	87363	ACTRT2	protein-coding
chr1	2850737	2850738	cg00660693	-87308	ACTRT2	protein-coding
chr1	2850859	2850860	cg21409829	-87186	ACTRT2	protein-coding
chr1	2853362	2853363	cg00646546	84683	ACTRT2	protein-coding
chr1	2863098	2863099	cg06184325	-74947	ACTRT2	protein-coding
chr1	2863146	2863147	cg09135754	-74899	ACTRT2	protein-coding
chr1	2863801	2863802	cg24592500	74244	ACTRT2	protein-coding
chr1	2876723	2876724	cg15831346	-61322	ACTRT2	protein-coding
chr1	2878813	2878814	cg02576892	59232	ACTRT2	protein-coding
chr1	2885168	2885169	cg11737757	52877	ACTRT2	protein-coding
chr1	2885244	2885245	cg23218354	52801	ACTRT2	protein-coding
chr1	2886676	2886677	cg22432982	-51369	ACTRT2	protein-coding
chr1	2886792	2886793	cg01977798	51253	ACTRT2	protein-coding
chr1	2886818	2886819	cg00050294	-51227	ACTRT2	protein-coding
chr1	2886868	2886869	cg04080530	-51177	ACTRT2	protein-coding
chr1	2888422	2888423	cg23806549	49623	ACTRT2	protein-coding
chr1	2890369	2890370	cg09938406	-47676	ACTRT2	protein-coding
chr1	2896587	2896588	cg05139515	-41458	ACTRT2	protein-coding
chr1	2896834	2896835	cg13300670	-41211	ACTRT2	protein-coding
chr1	2899954	2899955	cg03654329	38091	ACTRT2	protein-coding
chr1	2904595	2904596	cg10636760	-33450	ACTRT2	protein-coding
[truncated: 306,200+ more rows]
