# Supplementary material for: RAS-pathway mutation patterns define epigenetic subclasses in juvenile myelomonocytic leukemia
Source: Nat Commun. 2017 Dec 19;8:2126. doi: 10.1038/s41467-017-02177-w (PMC5736667; doi:10.1038/s41467-017-02177-w)
Supplement: Supplementary file 5 — Supplementary Data 2 [file 41467_2017_2177_MOESM5_ESM.xlsx]

## Sheet: DMPsJMML_Annotated
Cgid	Chr	Start	End	Annotation	Detailed Annotation	Distance to TSS	Nearest PromoterID	Nearest Refseq	Gene Name	Gene Alias	Gene Description	Gene Type
cg00001747	chr2	105460264	105460264	intron (NR_037883, intron 1 of 3)	CpG	7670	NR_037883	NR_037883	LINC01158	linc-Brn1a	long intergenic non-protein coding RNA 1158	ncRNA
cg00003305	chr19	30715646	30715646	Intergenic	CpG	-147682	NM_014717	NM_014717	ZNF536	-	zinc finger protein 536	protein-coding
cg00014830	chr17	77765734	77765734	Intergenic	CpG	5181	NM_020649	NM_020649	CBX8	PC3|RC1	chromobox homolog 8	protein-coding
cg00016913	chr17	27369893	27369893	promoter-TSS (NM_016518)	promoter-TSS (NM_016518)	-25	NM_016518	NM_016518	PIPOX	LPIPOX	pipecolic acid oxidase	protein-coding
cg00023919	chr11	66839192	66839192	3' UTR (NM_014578, exon 5 of 5)	3' UTR (NM_014578, exon 5 of 5)	14903	NM_001300886	NM_014578	RHOD	ARHD|RHOHP1|RHOM|Rho	ras homolog family member D	protein-coding
cg00033666	chr15	96887044	96887044	Intergenic	Intergenic	10475	NM_001145157	NM_021005	NR2F2	ARP1|CHTD4|COUPTFB|COUPTFII|NF-E3|NR2F1|SVP40|TFCOUP2	nuclear receptor subfamily 2, group F, member 2	protein-coding
cg00034559	chr2	39892125	39892125	promoter-TSS (NM_001167959)	promoter-TSS (NM_001167959)	-513	NM_001167959	NM_152390	TMEM178A	TMEM178	transmembrane protein 178A	protein-coding
cg00035316	chr2	176993018	176993018	Intergenic	CpG	-1404	NM_001199747	NM_019558	HOXD8	HOX4|HOX4E|HOX5.4	homeobox D8	protein-coding
cg00037400	chr16	89642614	89642614	intron (NM_014427, intron 1 of 16)	CpG-9827	438	NM_014427	NM_014427	CPNE7	-	copine VII	protein-coding
cg00037457	chr17	59531745	59531745	Intergenic	CpG	-2062	NM_018488	NM_018488	TBX4	SPS	T-box 4	protein-coding
cg00039176	chr5	140753077	140753077	promoter-TSS (NM_018919)	promoter-TSS (NM_018919)	-574	NM_032086	NM_018919	PCDHGA6	PCDH-GAMMA-A6	protocadherin gamma subfamily A, 6	protein-coding
cg00046499	chr3	154146184	154146184	intron (NM_001038705, intron 1 of 3)	intron (NM_001038705, intron 1 of 3)	1320	NM_001038705	NM_001038705	GPR149	IEDA|PGR10	G protein-coupled receptor 149	protein-coding
cg00048743	chr5	140782368	140782368	promoter-TSS (NM_018921)	promoter-TSS (NM_018921)	-152	NM_032089	NM_018921	PCDHGA9	PCDH-GAMMA-A9	protocadherin gamma subfamily A, 9	protein-coding
cg00048759	chr7	99775423	99775423	promoter-TSS (NM_012447)	promoter-TSS (NM_012447)	57	NM_001282717	NM_012447	STAG3	-	stromal antigen 3	protein-coding
cg00055529	chr17	37123836	37123836	promoter-TSS (NM_001008777)	promoter-TSS (NM_001008777)	-181	NM_001008777	NM_001008777	FBXO47	-	F-box protein 47	protein-coding
cg00056433	chr1	161391808	161391808	Intergenic	Intergenic	-54135	NM_001013625	NM_001013625	C1orf192	Flattop|Fltp	chromosome 1 open reading frame 192	protein-coding
cg00057231	chr3	48631959	48631959	exon (NM_000094, exon 2 of 118)	exon (NM_000094, exon 2 of 118)	634	NM_000094	NM_000094	COL7A1	EBD1|EBDCT|EBR1	collagen, type VII, alpha 1	protein-coding
cg00058329	chr12	133195095	133195095	promoter-TSS (NM_174873)	promoter-TSS (NM_174873)	-271	NM_174872	NM_012226	P2RX2	DFNA41|P2X2	purinergic receptor P2X, ligand-gated ion channel, 2	protein-coding
cg00065215	chr1	18959269	18959269	intron (NM_001135254, intron 1 of 8)	CpG	1769	NM_013945	NM_002584	PAX7	HUP1|PAX7B|RMS2	paired box 7	protein-coding
cg00074818	chr8	8560428	8560428	exon (NM_194284, exon 1 of 1)	exon (NM_194284, exon 1 of 1)	762	NM_194284	NM_194284	CLDN23	CLDNL|hCG1646163	claudin 23	protein-coding
cg00076774	chr2	45016972	45016972	Intergenic	Intergenic	151674	NR_103785	NR_103785	SIX3-AS1	-	SIX3 antisense RNA 1	ncRNA
cg00083018	chr6	101840330	101840330	Intergenic	Intergenic	-6531	NM_001166247	NM_021956	GRIK2	EAA4|GLR6|GLUK6|GLUR6|GluK2|MRT6	glutamate receptor, ionotropic, kainate 2	protein-coding
cg00085370	chr5	1855961	1855961	TTS (NR_104602)	TTS (NR_104602)	721	NR_104602	NR_104602	LOC101929034	-	uncharacterized LOC101929034	ncRNA
cg00088183	chr1	91185169	91185169	Intergenic	CpG	-2375	NM_020063	NM_020063	BARHL2	-	BarH-like homeobox 2	protein-coding
cg00089915	chr1	66999685	66999685	promoter-TSS (NM_032291)	promoter-TSS (NM_032291)	-140	NM_032291	NM_032291	SGIP1	-	SH3-domain GRB2-like (endophilin) interacting protein 1	protein-coding
cg00089945	chr1	222816859	222816859	promoter-TSS (NM_001300867)	promoter-TSS (NM_001300867)	-786	NM_001300867	NM_198551	MIA3	ARNT|D320|TANGO|TANGO1|UNQ6077	melanoma inhibitory activity family, member 3	protein-coding
cg00097146	chr2	45171819	45171819	exon (NM_005413, exon 2 of 2)	exon (NM_005413, exon 2 of 2)	2782	NM_005413	NM_005413	SIX3	HPE2	SIX homeobox 3	protein-coding
cg00107782	chr1	151300622	151300622	promoter-TSS (NM_002651)	promoter-TSS (NM_002651)	-431	NM_001198774	NM_002651	PI4KB	NPIK|PI4K-BETA|PI4K92|PI4KBETA|PI4KIIIBETA|PIK4CB	phosphatidylinositol 4-kinase, catalytic, beta	protein-coding
cg00108351	chr16	86529659	86529659	intron (NR_036444, intron 1 of 3)	intron (NR_036444, intron 1 of 3)	12807	NR_033925	NR_033925	FENDRR	FOXF1-AS1|TCONS_00024240|lincFOXF1	FOXF1 adjacent non-coding developmental regulatory RNA	ncRNA
cg00110654	chr6	10385490	10385490	Intergenic	CpG	-27061	NR_033910	NR_033910	TFAP2A-AS1	-	TFAP2A antisense RNA 1	ncRNA
cg00115654	chr9	136294921	136294921	intron (NM_139026, intron 7 of 28)	CpG	7801	NM_139026	NM_139025	ADAMTS13	ADAM-TS13|ADAMTS-13|C9orf8|VWFCP|vWF-CP	ADAM metallopeptidase with thrombospondin type 1 motif, 13	protein-coding
cg00126148	chr4	111533518	111533518	Intergenic	Intergenic	10736	NM_000325	NM_000325	PITX2	ARP1|Brx1|IDG2|IGDS|IGDS2|IHG2|IRID2|Otlx2|PTX2|RGS|RIEG|RIEG1|RS	paired-like homeodomain 2	protein-coding
cg00127167	chr5	5140030	5140030	promoter-TSS (NM_139056)	promoter-TSS (NM_139056)	137	NR_109915	NR_109915	CTD-2297D10.2	-	uncharacterized LOC101929176	ncRNA
cg00145079	chr15	68112889	68112889	intron (NM_001258024, intron 1 of 14)	intron (NM_001258024, intron 1 of 14)	847	NM_001258024	NM_001031807	SKOR1	CORL1|FUSSEL15|LBXCOR1	SKI family transcriptional corepressor 1	protein-coding
cg00146004	chr16	3241435	3241435	Intergenic	Intergenic	-12812	NM_012360	NM_012360	OR1F1	OLFMF|OR16-36|OR16-37|OR16-88|OR16-89|OR16-90|OR1F10|OR1F13P|OR1F4|OR1F5|OR1F6|OR1F7|OR1F8|OR1F9|OR3-145|ORL1023	olfactory receptor, family 1, subfamily F, member 1	protein-coding
cg00153622	chr15	21147040	21147040	intron (NR_040094, intron 1 of 4)	REP522|Satellite|telo	1273	NR_040094	NR_040094	LINC01193	CT60	long intergenic non-protein coding RNA 1193	ncRNA
cg00153934	chr6	80247287	80247287	promoter-TSS (NM_001122769)	promoter-TSS (NM_001122769)	-140	NM_181714	NM_181714	LCA5	C6orf152	Leber congenital amaurosis 5	protein-coding
cg00154888	chr12	85304515	85304515	intron (NM_018057, intron 1 of 4)	LTR46|LTR|ERV1	2093	NM_018057	NM_018057	SLC6A15	NTT73|SBAT1|V7-3|hv7-3	solute carrier family 6 (neutral amino acid transporter), member 15	protein-coding
cg00155619	chr6	33173279	33173279	exon (NM_014234, exon 4 of 9).2	exon (NM_014234, exon 4 of 9).2	865	NM_014234	NM_014234	HSD17B8	D6S2245E|FABG|FABGL|H2-KE6|HKE6|KE6|RING2|SDR30C1|dJ1033B10.9	hydroxysteroid (17-beta) dehydrogenase 8	protein-coding
cg00158333	chr17	47075856	47075856	intron (NM_006546, intron 1 of 14)	CpG-10827	1082	NM_006546	NM_006546	IGF2BP1	CRD-BP|CRDBP|IMP-1|IMP1|VICKZ1|ZBP1	insulin-like growth factor 2 mRNA binding protein 1	protein-coding
cg00162231	chr3	11035358	11035358	intron (NM_003042, intron 1 of 15)	CpG	938	NM_003042	NM_003042	SLC6A1	GABATHG|GABATR|GAT1	solute carrier family 6 (neurotransmitter transporter), member 1	protein-coding
cg00169725	chr5	176543902	176543902	Intergenic	CpG	-16178	NM_172349	NM_022455	NSD1	ARA267|KMT3B|SOTOS|SOTOS1|STO	nuclear receptor binding SET domain protein 1	protein-coding
cg00176863	chr14	103396891	103396891	intron (NM_030943, intron 11 of 11)	CpG-7431	7898	NM_030943	NM_030943	AMN	PRO1028|amnionless	amnion associated transmembrane protein	protein-coding
cg00179374	chr7	132259151	132259151	intron (NM_181775, intron 2 of 4)	intron (NM_181775, intron 2 of 4)	2172	NM_001105543	NM_020911	PLXNA4	FAYV2820|PLEXA4|PLXNA4A|PLXNA4B|PRO34003	plexin A4	protein-coding
cg00182639	chr12	114841672	114841672	exon (NM_000192, exon 2 of 9)	exon (NM_000192, exon 2 of 9)	2296	NM_181486	NM_000192	TBX5	HOS	T-box 5	protein-coding
cg00185170	chr7	121783545	121783545	intron (NM_005763, intron 1 of 23)	intron (NM_005763, intron 1 of 23)	799	NM_005763	NM_005763	AASS	LKR/SDH|LKRSDH|LORSDH	aminoadipate-semialdehyde synthase	protein-coding
cg00187380	chr12	54427385	54427385	promoter-TSS (NR_030753)	promoter-TSS (NR_030753)	-349	NR_030753	NR_030753	MIR615	MIRN615|hsa-mir-615	microRNA 615	ncRNA
cg00197058	chr17	59554673	59554673	intron (NM_018488, intron 4 of 7)	intron (NM_018488, intron 4 of 7)	20866	NM_018488	NM_018488	TBX4	SPS	T-box 4	protein-coding
cg00201234	chr3	13590969	13590969	intron (NM_001998, intron 1 of 16)	CpG	344	NM_001998	NM_001998	FBLN2	-	fibulin 2	protein-coding
cg00206356	chr4	56659923	56659923	Intergenic	CpG	-26314	NR_003935	NR_003935	LOC644145	-	exocyst complex component 1 pseudogene	pseudo
cg00210562	chr15	89914047	89914047	Intergenic	Intergenic	2799	NR_029692	NR_029692	MIR9-3	MIRN9-3|hsa-mir-9-3|miRNA9-3	microRNA 9-3	ncRNA
cg00213052	chr18	77397558	77397558	Intergenic	CpG	-42243	NM_004715	NM_004715	CTDP1	CCFDN|FCP1	CTD (carboxy-terminal domain, RNA polymerase II, polypeptide A) phosphatase, subunit 1	protein-coding
cg00216901	chr20	36156920	36156920	promoter-TSS (NM_001167821)	promoter-TSS (NM_001167821)	-587	NM_006698	NM_006698	BLCAP	BC10	bladder cancer associated protein	protein-coding
cg00217953	chr2	97527636	97527636	intron (NM_017789, intron 12 of 14)	CpG	-3880	NM_016466	NM_016466	ANKRD39	-	ankyrin repeat domain 39	protein-coding
cg00220102	chr16	8806757	8806757	promoter-TSS (NM_000663)	promoter-TSS (NM_000663)	-69	NM_000663	NM_000663	ABAT	GABA-AT|GABAT|NPD009	4-aminobutyrate aminotransferase	protein-coding
cg00221654	chr11	44333031	44333031	Intergenic	MIRb|SINE|MIR	-1315	NM_021926	NM_021926	ALX4	CRS5|FND2	ALX homeobox 4	protein-coding
cg00231389	chr16	8806754	8806754	promoter-TSS (NM_000663)	promoter-TSS (NM_000663)	-72	NM_000663	NM_000663	ABAT	GABA-AT|GABAT|NPD009	4-aminobutyrate aminotransferase	protein-coding
cg00234446	chr18	74208346	74208346	exon (NM_001272093, exon 2 of 3)	exon (NM_001272093, exon 2 of 3)	869	NM_001272093	NM_001272093	FLJ44313	-	FLJ44313 protein	protein-coding
cg00236919	chr4	48018264	48018264	promoter-TSS (NM_207330)	promoter-TSS (NM_207330)	-527	NM_207330	NM_207330	NIPAL1	NPAL1	NIPA-like domain containing 1	protein-coding
cg00237475	chr15	68118522	68118522	exon (NM_001258024, exon 5 of 15)	exon (NM_001258024, exon 5 of 15)	6480	NM_001258024	NM_001031807	SKOR1	CORL1|FUSSEL15|LBXCOR1	SKI family transcriptional corepressor 1	protein-coding
cg00241076	chr16	27120946	27120946	Intergenic	Intergenic	42727	NM_001145545	NM_182831	C16orf82	TNT	chromosome 16 open reading frame 82	protein-coding
cg00244745	chr13	100636277	100636277	intron (NM_007129, intron 1 of 2)	intron (NM_007129, intron 1 of 2)	2251	NM_007129	NM_007129	ZIC2	HPE5	Zic family member 2	protein-coding
cg00247571	chr13	50707066	50707066	intron (NR_109974, intron 2 of 6)	intron (NR_109974, intron 2 of 6)	-7389	NR_002612	NR_002612	DLEU2	1B4|BCMSUN|DLB2|LEU2|LINC00022|MIR15AHG|NCRNA00022|RFP2OS|TRIM13OS	deleted in lymphocytic leukemia 2 (non-protein coding)	ncRNA
cg00252615	chr5	160976284	160976284	Intergenic	Intergenic	-1154	NM_000813	NM_000813	GABRB2	-	gamma-aminobutyric acid (GABA) A receptor, beta 2	protein-coding
cg00254681	chr6	32118458	32118458	exon (NM_030651, exon 2 of 4)	exon (NM_030651, exon 2 of 4)	1262	NM_030651	NM_030651	PRRT1	C6orf31|DSPD1|IFITMD7|NG5	proline-rich transmembrane protein 1	protein-coding
cg00262621	chr1	1566375	1566375	TTS (NM_001170687)	TTS (NM_001170687)	-1185	NM_006983	NM_006983	MMP23B	MIFR|MIFR-1|MMP22|MMP23A	matrix metallopeptidase 23B	protein-coding
cg00266983	chr7	1277522	1277522	TTS (NM_001080461)	TTS (NM_001080461)	4868	NM_001080461	NM_001080461	UNCX	UNCX4.1	UNC homeobox	protein-coding
cg00268840	chr11	44332654	44332654	promoter-TSS (NM_021926)	promoter-TSS (NM_021926)	-938	NM_021926	NM_021926	ALX4	CRS5|FND2	ALX homeobox 4	protein-coding
cg00271522	chr7	1264196	1264196	Intergenic	CpG	-8458	NM_001080461	NM_001080461	UNCX	UNCX4.1	UNC homeobox	protein-coding
cg00272446	chr1	157164984	157164984	Intergenic	CpG	-56601	NM_001145312	NM_005240	ETV3	METS|PE-1|PE1|bA110J1.4	ets variant 3	protein-coding
cg00286621	chr1	27709882	27709882	promoter-TSS (NM_207397)	promoter-TSS (NM_207397)	-59	NM_207397	NM_207397	CD164L2	EAPG6122|UNQ6122	CD164 sialomucin-like 2	protein-coding
cg00292135	chr7	156433069	156433069	promoter-TSS (NM_001184996)	promoter-TSS (NM_001184996)	279	NR_026865	NM_032625	C7orf13	MY040	chromosome 7 open reading frame 13	ncRNA
cg00295744	chr1	151689986	151689986	promoter-TSS (NM_001172649)	promoter-TSS (NM_001172649)	-690	NM_001172649	NM_007185	CELF3	BRUNOL1|CAGH4|ERDA4|ETR-1|TNRC4	CUGBP, Elav-like family member 3	protein-coding
cg00295794	chr13	100641410	100641410	Intergenic	CpG	7384	NM_007129	NM_007129	ZIC2	HPE5	Zic family member 2	protein-coding
cg00297832	chr1	1565542	1565542	intron (NM_001170688, intron 18 of 18)	CpG-122	-2018	NM_006983	NM_006983	MMP23B	MIFR|MIFR-1|MMP22|MMP23A	matrix metallopeptidase 23B	protein-coding
cg00301159	chr3	157260789	157260789	promoter-TSS (NM_001099777)	promoter-TSS (NM_001099777)	-344	NM_001130002	NM_001099777	C3orf55	-	chromosome 3 open reading frame 55	protein-coding
cg00305229	chr1	46943715	46943715	Intergenic	Intergenic	-28339	NR_121680	NR_121680	LINC01398	-	long intergenic non-protein coding RNA 1398	ncRNA
cg00306311	chr4	17783937	17783937	promoter-TSS (NM_015688)	promoter-TSS (NM_015688)	-802	NM_015688	NM_015688	FAM184B	-	family with sequence similarity 184, member B	protein-coding
cg00308841	chr5	90790738	90790738	Intergenic	Intergenic	-111589	NM_020801	NM_020801	ARRDC3	TLIMP	arrestin domain containing 3	protein-coding
cg00313914	chr1	201618902	201618902	intron (NM_020443, intron 1 of 29)	CpG	1452	NM_020443	NM_020443	NAV1	POMFIL3|STEERIN1|UNC53H1	neuron navigator 1	protein-coding
cg00314003	chr11	126873944	126873944	non-coding (NR_040078, exon 1 of 3)	non-coding (NR_040078, exon 1 of 3)	1139	NR_040078	NM_173579	KIRREL3-AS3	NCRNA00288|PRR10	KIRREL3 antisense RNA 3	ncRNA
cg00316759	chr15	71407485	71407485	5' UTR (NM_001102658, exon 1 of 4)	5' UTR (NM_001102658, exon 1 of 4)	354	NM_001102658	NM_001102658	CT62	-	cancer/testis antigen 62	protein-coding
cg00332937	chr5	72740461	72740461	Intergenic	CpG	3891	NM_004472	NM_004472	FOXD1	FKHL8|FREAC-4|FREAC4	forkhead box D1	protein-coding
cg00333483	chr17	79504181	79504181	TTS (NM_012418)	TTS (NM_012418)	8764	NM_001077182	NM_012418	FSCN2	RFSN|RP30	fascin actin-bundling protein 2, retinal	protein-coding
cg00334063	chr3	147106011	147106011	non-coding (NR_033119, exon 3 of 3)	non-coding (NR_033119, exon 3 of 3)	4206	NR_033119	NM_032153	ZIC4	-	Zic family member 4	protein-coding
cg00344900	chr3	126006750	126006750	Intergenic	CpG	69486	NM_014079	NM_014079	KLF15	KKLF	Kruppel-like factor 15	protein-coding
cg00346985	chr1	46940517	46940517	Intergenic	Intergenic	-25141	NR_121680	NR_121680	LINC01398	-	long intergenic non-protein coding RNA 1398	ncRNA
cg00347904	chr6	35182509	35182509	intron (NM_152753, intron 1 of 21)	CpG-22049	319	NM_152753	NM_152753	SCUBE3	CEGF3	signal peptide, CUB domain, EGF-like 3	protein-coding
cg00348579	chr20	1927561	1927561	Intergenic	Intergenic	45891	NM_001190892	NM_024411	PDYN	ADCA|PENKB|SCA23	prodynorphin	protein-coding
cg00353773	chr10	44880709	44880709	promoter-TSS (NM_000609)	promoter-TSS (NM_000609)	-164	NM_001033886	NM_000609	CXCL12	IRH|PBSF|SCYB12|SDF1|TLSF|TPAR1	chemokine (C-X-C motif) ligand 12	protein-coding
cg00354437	chr16	87133691	87133691	Intergenic	Intergenic	-112030	NR_110939	NR_110939	LOC101928708	-	uncharacterized LOC101928708	ncRNA
cg00356183	chr7	751834	751834	intron (NM_001164759, intron 1 of 10)	CpG	327	NM_002735	NM_002735	PRKAR1B	PRKAR1	protein kinase, cAMP-dependent, regulatory, type I, beta	protein-coding
cg00360794	chr15	41803851	41803851	intron (NM_002344, intron 5 of 19)	CpG-7793	2234	NM_206961	NM_002344	LTK	TYK1	leukocyte receptor tyrosine kinase	protein-coding
cg00378218	chr17	1546842	1546842	exon (NM_003693, exon 4 of 11)	exon (NM_003693, exon 4 of 11)	2241	NM_003693	NM_003693	SCARF1	SREC|SREC-I|SREC1	scavenger receptor class F, member 1	protein-coding
cg00383598	chr19	55790890	55790890	exon (NM_001130106, exon 3 of 9)	exon (NM_001130106, exon 3 of 9)	335	NM_001297600	NM_012267	HSPBP1	FES1	HSPA (heat shock 70kDa) binding protein, cytoplasmic cochaperone 1	protein-coding
cg00384539	chr8	70983568	70983568	promoter-TSS (NM_024504)	promoter-TSS (NM_024504)	-6	NM_024504	NM_024504	PRDM14	PFM11	PR domain containing 14	protein-coding
cg00384701	chr3	13974801	13974801	non-coding (NR_036481, exon 1 of 2)	non-coding (NR_036481, exon 1 of 2)	248	NR_036481	NR_036481	FGD5P1	-	FYVE, RhoGEF and PH domain containing 5 pseudogene 1	pseudo
cg00396667	chr5	134364388	134364388	3' UTR (NM_002653, exon 3 of 3)	3' UTR (NM_002653, exon 3 of 3)	-4582	NM_001277348	NM_001277348	C5orf66	-	chromosome 5 open reading frame 66	protein-coding
cg00397986	chr8	11561594	11561594	promoter-TSS (NM_002052)	promoter-TSS (NM_002052)	-123	NM_002052	NM_002052	GATA4	ASD2|TACHD|VSD1	GATA binding protein 4	protein-coding
cg00400183	chr19	50194225	50194225	promoter-TSS (NM_001199753)	promoter-TSS (NM_001199753)	-140	NM_152359	NM_152359	CPT1C	CATL1|CPT1-B|CPT1P|CPTI-B|CPTIC	carnitine palmitoyltransferase 1C	protein-coding
cg00404400	chr3	186078569	186078569	intron (NM_001080744, intron 1 of 23)	intron (NM_001080744, intron 1 of 23)	1454	NM_001346	NM_001346	DGKG	DAGK3|DGK-GAMMA	diacylglycerol kinase, gamma 90kDa	protein-coding
cg00419702	chr22	38485295	38485295	intron (NM_025045, intron 8 of 13)	CpG-17814	-6125	NM_013356	NM_013356	SLC16A8	MCT3|REMP	solute carrier family 16 (monocarboxylate transporter), member 8	protein-coding
cg00424467	chr20	1377285	1377285	Intergenic	L1MEf|LINE|L1	-3469	NM_000801	NM_000801	FKBP1A	FKBP-12|FKBP-1A|FKBP1|FKBP12|PKC12|PKCI2|PPIASE	FK506 binding protein 1A, 12kDa	protein-coding
cg00425710	chr16	56672672	56672672	promoter-TSS (NM_005946)	promoter-TSS (NM_005946)	94	NM_005946	NM_005946	MT1A	MT1|MT1S|MTC	metallothionein 1A	protein-coding
cg00425918	chr8	23563147	23563147	intron (NM_001136271, intron 1 of 1)	CpG	964	NM_001136271	NM_001136271	NKX2-6	CSX2|CTHM|NKX2F|NKX4-2	NK2 homeobox 6	protein-coding
cg00429497	chr19	55945234	55945234	intron (NM_001145176, intron 3 of 3)	intron (NM_001145176, intron 3 of 3)	8996	NM_001145176	NM_175908	SHISA7	-	shisa family member 7	protein-coding
cg00430888	chr4	185926064	185926064	Intergenic	Intergenic	-13931	NM_001300781	NM_001029887	HELT	HCM1228|HESL|Mgn|bHLHb44	helt bHLH transcription factor	protein-coding
cg00445518	chr19	45888784	45888784	intron (NM_006663, intron 11 of 12)	CpG	-14939	NM_001130867	NM_000400	ERCC2	COFS2|EM9|TFIIH|TTD|XPD	excision repair cross-complementation group 2	protein-coding
cg00451194	chr16	69141251	69141251	promoter-TSS (NM_005329)	promoter-TSS (NM_005329)	-192	NM_005329	NM_005329	HAS3	-	hyaluronan synthase 3	protein-coding
cg00454305	chr16	1429906	1429906	promoter-TSS (NM_001193389)	promoter-TSS (NM_001193389)	-222	NM_001193389	NM_023076	UNKL	C16orf28|ZC3H5L|ZC3HDC5L	unkempt family zinc finger-like	protein-coding
cg00469814	chr4	188953678	188953678	Intergenic	Intergenic	36753	NM_174900	NM_174900	ZFP42	REX1|ZNF754	ZFP42 zinc finger protein	protein-coding
cg00475509	chr3	147125956	147125956	Intergenic	Intergenic	-1225	NM_003412	NM_003412	ZIC1	ZIC|ZNF201	Zic family member 1	protein-coding
cg00482226	chr1	120189931	120189931	intron (NM_001080470, intron 1 of 2)	intron (NM_001080470, intron 1 of 2)	459	NM_001080470	NM_001080470	ZNF697	-	zinc finger protein 697	protein-coding
cg00495860	chr21	38065525	38065525	Intergenic	CpG	-6466	NM_005069	NM_005069	SIM2	HMC13F06|HMC29C01|SIM|bHLHe15	single-minded family bHLH transcription factor 2	protein-coding
cg00497232	chr4	6665906	6665906	Intergenic	CpG	-9915	NR_015433	NM_138699	LOC93622	-	Morf4 family associated protein 1-like 1 pseudogene	pseudo
cg00515457	chr19	35396204	35396204	Intergenic	CpG	-6357	NR_046222	NR_046222	LINC00904	-	long intergenic non-protein coding RNA 904	ncRNA
cg00523450	chr10	112290056	112290056	Intergenic	CpG	32431	NM_004419	NM_004419	DUSP5	DUSP|HVH3	dual specificity phosphatase 5	protein-coding
cg00528902	chr8	9760529	9760529	TTS (NR_029668)	TTS (NR_029668)	310	NR_024281	NR_024281	LINC00599	Rncr3	long intergenic non-protein coding RNA 599	ncRNA
cg00538458	chr16	22959869	22959869	Intergenic	CpG	134009	NM_006043	NM_006043	HS3ST2	30ST2|3OST2	heparan sulfate (glucosamine) 3-O-sulfotransferase 2	protein-coding
cg00539386	chr20	3662513	3662513	intron (NM_001282447, intron 1 of 21)	CpG	265	NM_025220	NM_025220	ADAM33	C20orf153|DJ964F7.1	ADAM metallopeptidase domain 33	protein-coding
cg00539976	chr5	1878509	1878509	exon (NM_016358, exon 5 of 5)	exon (NM_016358, exon 5 of 5)	4371	NM_016358	NM_016358	IRX4	IRXA3	iroquois homeobox 4	protein-coding
cg00544141	chr5	93447571	93447571	promoter-TSS (NM_001163418)	promoter-TSS (NM_001163418)	-167	NM_032042	NM_032042	FAM172A	C5orf21	family with sequence similarity 172, member A	protein-coding
cg00544573	chr2	210195732	210195732	Intergenic	Intergenic	-93039	NM_001039538	NM_002374	MAP2	MAP2A|MAP2B|MAP2C	microtubule-associated protein 2	protein-coding
cg00548708	chr17	48041548	48041548	Intergenic	CpG	-5014	NM_138281	NM_001934	DLX4	BP1|DLX7|DLX8|DLX9	distal-less homeobox 4	protein-coding
cg00551679	chr16	86547531	86547531	3' UTR (NM_001451, exon 2 of 2)	3' UTR (NM_001451, exon 2 of 2)	3398	NM_001451	NM_001451	FOXF1	ACDMPV|FKHL5|FREAC1	forkhead box F1	protein-coding
cg00552235	chr7	100943164	100943164	Intergenic	L1M2|LINE|L1	-8457	NR_110115	NR_110115	LOC101927746	-	uncharacterized LOC101927746	ncRNA
cg00556112	chr11	637174	637174	promoter-TSS (NM_000797)	promoter-TSS (NM_000797)	-131	NM_000797	NM_000797	DRD4	D4DR	dopamine receptor D4	protein-coding
cg00558215	chr19	54927718	54927718	intron (NM_001005367, intron 1 of 12)	intron (NM_001005367, intron 1 of 12)	1113	NM_020659	NM_020659	TTYH1	-	tweety family member 1	protein-coding
cg00565882	chr2	38300708	38300708	intron (NM_000104, intron 2 of 2)	intron (NM_000104, intron 2 of 2)	2615	NM_000104	NM_000104	CYP1B1	CP1B|CYPIB1|GLC3A|P4501B1	cytochrome P450, family 1, subfamily B, polypeptide 1	protein-coding
cg00566209	chr2	716390	716390	Intergenic	Intergenic	-38951	NM_152834	NM_152834	TMEM18	-	transmembrane protein 18	protein-coding
cg00576075	chr1	85725655	85725655	promoter-TSS (NM_198077)	promoter-TSS (NM_198077)	-300	NM_198077	NM_198077	C1orf52	gm117	chromosome 1 open reading frame 52	protein-coding
cg00578638	chr17	38334162	38334162	promoter-TSS (NM_016339)	promoter-TSS (NM_016339)	-80	NM_016339	NM_016339	RAPGEFL1	Link-GEFII	Rap guanine nucleotide exchange factor (GEF)-like 1	protein-coding
cg00579520	chr12	128752587	128752587	intron (NM_001136103, intron 1 of 8)	CpG	639	NM_001136103	NM_001136103	TMEM132C	PPP1R152	transmembrane protein 132C	protein-coding
cg00582524	chr16	51184393	51184393	5' UTR (NM_001127892, exon 1 of 3)	5' UTR (NM_001127892, exon 1 of 3)	115	NM_001127892	NM_002968	SALL1	HEL-S-89|HSAL1|Sal-1|TBS|ZNF794	spalt-like transcription factor 1	protein-coding
cg00593536	chr2	139538223	139538223	promoter-TSS (NM_007226)	promoter-TSS (NM_007226)	-412	NM_007226	NM_007226	NXPH2	NPH2	neurexophilin 2	protein-coding
cg00593900	chr19	10206747	10206747	exon (NM_031917, exon 2 of 6)	exon (NM_031917, exon 2 of 6)	6678	NM_031917	NM_031917	ANGPTL6	AGF|ARP5	angiopoietin-like 6	protein-coding
cg00594129	chr5	158524271	158524271	intron (NM_182708, intron 1 of 14)	CpG-21329	2517	NM_024007	NM_024007	EBF1	COE1|EBF|O/E-1|OLF1	early B-cell factor 1	protein-coding
cg00596048	chr1	41847268	41847268	intron (NM_001291281, intron 1 of 2)	CpG	19665	NM_001291281	NM_001291281	FOXO6	-	forkhead box O6	protein-coding
cg00604202	chr6	99272988	99272988	Intergenic	CpG	-9592	NM_005604	NM_005604	POU3F2	BRN2|N-Oct3|OCT7|OTF-7|OTF7|POUF3|brn-2|oct-7	POU class 3 homeobox 2	protein-coding
cg00610844	chr5	6583798	6583798	non-coding (NR_024423, exon 3 of 5)	non-coding (NR_024423, exon 3 of 5)	409	NR_024424	NR_024423	LINC01018	-	long intergenic non-protein coding RNA 1018	ncRNA
cg00616687	chr21	38072187	38072187	exon (NM_005069, exon 1 of 11)	exon (NM_005069, exon 1 of 11)	196	NM_009586	NM_005069	SIM2	HMC13F06|HMC29C01|SIM|bHLHe15	single-minded family bHLH transcription factor 2	protein-coding
cg00642460	chr5	176827698	176827698	promoter-TSS (NM_001029886)	promoter-TSS (NM_001029886)	-61	NM_001029886	NM_001029886	PFN3	-	profilin 3	protein-coding
cg00644317	chr7	27237894	27237894	exon (NM_000522, exon 2 of 2)	exon (NM_000522, exon 2 of 2)	1831	NM_000522	NM_000522	HOXA13	HOX1|HOX1J	homeobox A13	protein-coding
cg00646347	chr10	135044857	135044857	exon (NM_003577, exon 2 of 2)	exon (NM_003577, exon 2 of 2)	1079	NM_003577	NM_003577	UTF1	-	undifferentiated embryonic cell transcription factor 1	protein-coding
cg00647820	chr17	40259829	40259829	intron (NM_024119, intron 7 of 13)	CpG-10598	4922	NM_024119	NM_024119	DHX58	D11LGP2|D11lgp2e|LGP2|RLR-3	DEXH (Asp-Glu-X-His) box polypeptide 58	protein-coding
cg00650176	chr9	72435577	72435577	promoter-TSS (NR_038833)	promoter-TSS (NR_038833)	78	NR_038833	NR_038833	C9orf135-AS1	-	C9orf135 antisense RNA 1 (head to head)	ncRNA
cg00655184	chr18	19997913	19997913	promoter-TSS (NM_172241)	promoter-TSS (NM_172241)	-35	NM_172241	NM_022663	CTAGE1	CT21.1|CT21.2|CTAGE|CTAGE-1|CTAGE-2	cutaneous T-cell lymphoma-associated antigen 1	protein-coding
cg00656735	chr6	41470923	41470923	intron (NR_120347, intron 2 of 2)	intron (NR_120347, intron 2 of 2)	741	NR_120347	NR_120347	LINC01276	-	long intergenic non-protein coding RNA 1276	ncRNA
cg00658405	chr19	1510501	1510501	intron (NM_213604, intron 3 of 11)	CpG	2687	NM_213604	NM_213604	ADAMTSL5	THSD6	ADAMTS-like 5	protein-coding
cg00662002	chr14	104314735	104314735	promoter-TSS (NM_015316)	promoter-TSS (NM_015316)	677	NR_038436	NR_038436	LINC00637	-	long intergenic non-protein coding RNA 637	ncRNA
cg00662556	chr18	74963365	74963365	intron (NM_001480, intron 1 of 2)	CpG	1357	NM_001480	NM_001480	GALR1	GALNR|GALNR1	galanin receptor 1	protein-coding
cg00663077	chr4	188916710	188916710	promoter-TSS (NM_174900)	promoter-TSS (NM_174900)	-215	NM_174900	NM_174900	ZFP42	REX1|ZNF754	ZFP42 zinc finger protein	protein-coding
cg00665971	chr12	117317771	117317771	intron (NR_073189, intron 1 of 4)	intron (NR_073189, intron 1 of 4)	1461	NR_073189	NM_003806	HRK	DP5|HARAKIRI	harakiri, BCL2 interacting protein	protein-coding
cg00666105	chr3	181428378	181428378	intron (NR_075089, intron 3 of 3)	intron (NR_075089, intron 3 of 3)	-1334	NM_003106	NM_003106	SOX2	ANOP3|MCOPS3	SRY (sex determining region Y)-box 2	protein-coding
cg00667751	chr6	28956321	28956321	Intergenic	CpG	16716	NM_001010877	NM_001010877	ZNF311	zf31	zinc finger protein 311	protein-coding
cg00674679	chr2	176931681	176931681	Intergenic	CpG	17009	NM_001080458	NM_001080458	EVX2	EVX-2	even-skipped homeobox 2	protein-coding
cg00674706	chr6	29521146	29521146	Intergenic	CpG	6556	NM_006398	NM_006398	UBD	FAT10|GABBR1|UBD-3	ubiquitin D	protein-coding
cg00674896	chr2	102804577	102804577	intron (NM_003854, intron 2 of 11)	intron (NM_003854, intron 2 of 11)	1144	NM_003854	NM_003854	IL1RL2	IL-1Rrp2|IL-36R|IL1R-rp2|IL1RRP2	interleukin 1 receptor-like 2	protein-coding
cg00678361	chr8	145577930	145577930	non-coding (NR_047684, exon 2 of 5)	non-coding (NR_047684, exon 2 of 5)	661	NM_001252402	NM_001252402	TMEM249	C8ORFK29	transmembrane protein 249	protein-coding
cg00682002	chr7	128531480	128531480	intron (NM_001135914, intron 17 of 36)	intron (NM_001135914, intron 17 of 36)	19293	NM_199349	NM_199349	KCP	CRIM2|KCP1|NET67	kielin/chordin-like protein	protein-coding
cg00684125	chr7	21209166	21209166	Intergenic	Intergenic	-258523	NM_003112	NM_003112	SP4	HF1B|SPR-1	Sp4 transcription factor	protein-coding
cg00684824	chr6	56112025	56112025	intron (NM_030820, intron 1 of 29)	intron (NM_030820, intron 1 of 29)	353	NM_030820	NM_030820	COL21A1	COLA1L|dJ682J15.1|dJ708F5.1	collagen, type XXI, alpha 1	protein-coding
cg00689492	chr4	1303492	1303492	promoter-TSS (NM_001297433)	promoter-TSS (NM_001297433)	-87	NM_001297433	NM_005882	MAEA	EMLP|EMP|GID9|HLC-10|PIG5	macrophage erythroblast attacher	protein-coding
cg00693978	chr1	146556676	146556676	promoter-TSS (NR_121645)	promoter-TSS (NR_121645)	-373	NR_121645	NR_121645	RNVU1-8	RNU1-145|vU1.8	RNA, variant U1 small nuclear 8	snRNA
cg00698908	chr12	128750972	128750972	promoter-TSS (NM_001136103)	promoter-TSS (NM_001136103)	-976	NM_001136103	NM_001136103	TMEM132C	PPP1R152	transmembrane protein 132C	protein-coding
cg00700412	chr12	58011838	58011838	TTS (NM_001111270)	TTS (NM_001111270)	-1855	NM_133489	NM_133489	SLC26A10	-	solute carrier family 26, member 10	protein-coding
cg00709966	chr7	27253144	27253144	Intergenic	CpG	13104	NR_037843	NR_037843	HOTTIP	HOXA-AS6|HOXA13-AS1|NCRNA00213	HOXA distal transcript antisense RNA	ncRNA
cg00711088	chr4	1401410	1401410	Intergenic	CpG-19443	-1180	NM_001290079	NM_001290079	NKX1-1	HSPX153|NKX-1.1|SAX2	NK1 homeobox 1	protein-coding
cg00713567	chr8	143545950	143545950	exon (NM_001702, exon 1 of 30)	exon (NM_001702, exon 1 of 30)	573	NM_001702	NM_001702	BAI1	GDAIF	brain-specific angiogenesis inhibitor 1	protein-coding
cg00714725	chr10	94825577	94825577	intron (NM_183374, intron 4 of 5)	CpG	4556	NM_183374	NM_183374	CYP26C1	FFDD4	cytochrome P450, family 26, subfamily C, polypeptide 1	protein-coding
cg00716083	chr3	46506555	46506555	promoter-TSS (NM_002343)	promoter-TSS (NM_002343)	77	NM_002343	NM_002343	LTF	GIG12|HEL110|HLF2|LF	lactotransferrin	protein-coding
cg00716470	chr2	176952320	176952320	Intergenic	Intergenic	-3630	NM_001080458	NM_001080458	EVX2	EVX-2	even-skipped homeobox 2	protein-coding
cg00719165	chr2	27603887	27603887	promoter-TSS (NM_144631)	promoter-TSS (NM_144631)	-276	NM_144631	NM_144631	ZNF513	HMFT0656|RP58	zinc finger protein 513	protein-coding
cg00721170	chr4	74864240	74864240	exon (NM_002994, exon 1 of 4)	exon (NM_002994, exon 1 of 4)	206	NM_002994	NM_002994	CXCL5	ENA-78|SCYB5	chemokine (C-X-C motif) ligand 5	protein-coding
cg00727590	chr22	31536550	31536550	promoter-TSS (NM_015715)	promoter-TSS (NM_015715)	43	NM_015715	NM_015715	PLA2G3	GIII-SPLA2|SPLA2III|sPLA2-III	phospholipase A2, group III	protein-coding
cg00727673	chr3	53190764	53190764	Intergenic	CpG	-4459	NM_006254	NM_006254	PRKCD	CVID9|MAY1|PKCD|nPKC-delta	protein kinase C, delta	protein-coding
cg00729885	chr13	36046057	36046057	intron (NM_015678, intron 40 of 57)	CpG	4775	NM_005584	NM_005584	MAB21L1	CAGR1	mab-21-like 1 (C. elegans)	protein-coding
cg00735923	chr7	117119964	117119964	promoter-TSS (NM_000492)	promoter-TSS (NM_000492)	-53	NM_000492	NM_000492	CFTR	ABC35|ABCC7|CF|CFTR/MRP|MRP7|TNR-CFTR|dJ760C5.1	cystic fibrosis transmembrane conductance regulator (ATP-binding cassette sub-family C, member 7)	protein-coding
cg00740368	chr19	51232008	51232008	Intergenic	Intergenic	5403	NM_002975	NM_002975	CLEC11A	CLECSF3|LSLCL|P47|SCGF	C-type lectin domain family 11, member A	protein-coding
cg00756943	chr15	91208461	91208461	TTS (NR_120371)	TTS (NR_120371)	4996	NR_120371	NR_120371	LOC101929765	-	uncharacterized LOC101929765	ncRNA
cg00765783	chr16	12996588	12996588	intron (NM_001145204, intron 1 of 4)	CpG	1111	NM_001145205	NM_001145204	SHISA9	CKAMP44	shisa family member 9	protein-coding
cg00773902	chr19	19007325	19007325	promoter-TSS (NM_021267)	promoter-TSS (NM_021267)	211	NM_001290265	NM_021267	CERS1	LAG1|LASS1|UOG1	ceramide synthase 1	protein-coding
cg00781658	chr19	41805851	41805851	intron (NM_007040, intron 10 of 14)	MIRb|SINE|MIR	-10243	NM_052848	NM_052848	CCDC97	-	coiled-coil domain containing 97	protein-coding
cg00786305	chr2	176977221	176977221	Intergenic	Intergenic	-4271	NM_002148	NM_002148	HOXD10	HOX4|HOX4D|HOX4E|Hox-4.4	homeobox D10	protein-coding
cg00791253	chr12	118405666	118405666	intron (NM_173598, intron 1 of 19)	intron (NM_173598, intron 1 of 19)	362	NM_173598	NM_173598	KSR2	-	kinase suppressor of ras 2	protein-coding
cg00792513	chr6	100066699	100066699	Intergenic	CpG	12049	NM_021620	NM_021620	PRDM13	MU-MB-20.220|PFM10	PR domain containing 13	protein-coding
cg00797286	chr14	69621626	69621626	Intergenic	L2a|LINE|L2	-1712	NM_003861	NM_003861	DCAF5	BCRG2|BCRP2|D14S1461E|WDR22	DDB1 and CUL4 associated factor 5	protein-coding
cg00803827	chr10	43393847	43393847	Intergenic	CpG	-99164	NR_049836	NR_049836	MIR5100	-	microRNA 5100	ncRNA
cg00810208	chr4	997013	997013	intron (NR_110313, intron 10 of 13)	CpG-19401	-8597	NM_001004356	NM_021923	FGFRL1	FGFR5|FHFR	fibroblast growth factor receptor-like 1	protein-coding
cg00811065	chr7	1287160	1287160	Intergenic	CpG	14506	NM_001080461	NM_001080461	UNCX	UNCX4.1	UNC homeobox	protein-coding
cg00813890	chr19	54927292	54927292	intron (NM_001005367, intron 1 of 12)	intron (NM_001005367, intron 1 of 12)	687	NM_020659	NM_020659	TTYH1	-	tweety family member 1	protein-coding
cg00818473	chr4	38869558	38869558	promoter-TSS (NR_030300)	promoter-TSS (NR_030300)	-95	NR_030300	NR_030300	MIR574	MIR574-3p|MIRN574|hsa-mir-574	microRNA 574	ncRNA
cg00835279	chr2	3642711	3642711	non-coding (NR_045659, exon 1 of 8)	non-coding (NR_045659, exon 1 of 8)	289	NM_001255984	NM_024027	COLEC11	3MC2|CL-K1-I|CL-K1-II|CL-K1-IIa|CL-K1-IIb|CLK1	collectin sub-family member 11	protein-coding
cg00842325	chr20	21503537	21503537	Intergenic	CpG	-8873	NM_002509	NM_002509	NKX2-2	NKX2.2|NKX2B	NK2 homeobox 2	protein-coding
cg00848167	chr15	89921899	89921899	intron (NR_015411, intron 1 of 6)	CpG	626	NR_015411	NR_015411	LINC00925	-	long intergenic non-protein coding RNA 925	ncRNA
cg00848392	chr6	31734402	31734402	exon (NM_025258, exon 14 of 17).3	exon (NM_025258, exon 14 of 17).3	3629	NM_001039651	NM_001039651	SAPCD1	C6orf26|NG23	suppressor APC domain containing 1	protein-coding
cg00852622	chr1	112531654	112531654	5' UTR (NM_004980, exon 1 of 8)	5' UTR (NM_004980, exon 1 of 8)	123	NM_172198	NM_004980	KCND3	KCND3L|KCND3S|KSHIVB|KV4.3|SCA19|SCA22	potassium voltage-gated channel, Shal-related subfamily, member 3	protein-coding
cg00853103	chr16	6533790	6533790	intron (NM_018723, intron 2 of 15)	CpG	-290020	NM_001142334	NM_018723	RBFOX1	2BP1|A2BP1|FOX-1|FOX1|HRNBP1	RNA binding protein, fox-1 homolog (C. elegans) 1	protein-coding
cg00854817	chr12	113013394	113013394	Intergenic	CpG	156858	NM_002834	NM_002834	PTPN11	BPTP3|CFC|NS1|PTP-1D|PTP2C|SH-PTP2|SH-PTP3|SHP2	protein tyrosine phosphatase, non-receptor type 11	protein-coding
cg00855990	chr1	18959355	18959355	intron (NM_001135254, intron 1 of 8)	CpG	1855	NM_013945	NM_002584	PAX7	HUP1|PAX7B|RMS2	paired box 7	protein-coding
cg00860808	chr2	171670501	171670501	Intergenic	CpG	-2699	NM_000817	NM_000817	GAD1	CPSQ1|GAD|SCP	glutamate decarboxylase 1 (brain, 67kDa)	protein-coding
cg00884093	chr22	46932649	46932649	exon (NM_014246, exon 1 of 35)	exon (NM_014246, exon 1 of 35)	418	NM_014246	NM_014246	CELSR1	CDHF9|FMI2|HFMI2|ME2	cadherin, EGF LAG seven-pass G-type receptor 1	protein-coding
cg00884606	chr18	31803455	31803455	promoter-TSS (NM_003787)	promoter-TSS (NM_003787)	60	NM_003787	NM_003787	NOL4	CT125|NOLP	nucleolar protein 4	protein-coding
cg00904966	chr16	1122938	1122938	intron (NM_001172560, intron 1 of 1)	CpG	182	NM_001172560	NM_001053	SSTR5	SS-5-R	somatostatin receptor 5	protein-coding
cg00914726	chr1	60539401	60539401	promoter-TSS (NM_152377)	promoter-TSS (NM_152377)	41	NM_152377	NM_152377	C1orf87	CREF	chromosome 1 open reading frame 87	protein-coding
cg00917569	chr16	51187389	51187389	Intergenic	CpG-9270	-2206	NM_002968	NM_002968	SALL1	HEL-S-89|HSAL1|Sal-1|TBS|ZNF794	spalt-like transcription factor 1	protein-coding
cg00919055	chr5	149546947	149546947	intron (NM_001804, intron 1 of 2)	CpG	603	NM_001804	NM_001804	CDX1	-	caudal type homeobox 1	protein-coding
cg00920348	chr1	66999305	66999305	promoter-TSS (NM_032291)	promoter-TSS (NM_032291)	-520	NM_032291	NM_032291	SGIP1	-	SH3-domain GRB2-like (endophilin) interacting protein 1	protein-coding
cg00924685	chr1	17475657	17475657	Intergenic	MIR3|SINE|MIR	-29709	NM_007365	NM_007365	PADI2	PAD-H19|PAD2|PDI2	peptidyl arginine deiminase, type II	protein-coding
cg00933153	chr20	22550130	22550130	intron (NR_001558, intron 1 of 3)	intron (NR_001558, intron 1 of 3)	9150	NR_001558	NR_001558	LINC00261	C20orf56|HCCDR1|NCRNA00261|bA216C10.1|dJ788L20.2	long intergenic non-protein coding RNA 261	ncRNA
cg00937262	chr7	123672104	123672104	exon (NM_001136002, exon 1 of 1)	exon (NM_001136002, exon 1 of 1)	1419	NM_001136002	NM_001136002	TMEM229A	-	transmembrane protein 229A	protein-coding
cg00947782	chr6	30039143	30039143	exon (NM_025236, exon 4 of 4).2	exon (NM_025236, exon 4 of 4).2	4211	NM_021959	NM_021959	PPP1R11	HCG-V|HCGV|IPP3|TCTE5|TCTEX5	protein phosphatase 1, regulatory (inhibitor) subunit 11	protein-coding
cg00949753	chr1	214157307	214157307	Intergenic	Intergenic	-3971	NM_001270616	NM_002763	PROX1	-	prospero homeobox 1	protein-coding
cg00950265	chr14	60974390	60974390	Intergenic	Intergenic	-1548	NM_007374	NM_007374	SIX6	MCOPCT2|OPTX2|Six9	SIX homeobox 6	protein-coding
cg00950398	chr14	37051864	37051864	promoter-TSS (NM_014360)	promoter-TSS (NM_014360)	-78	NM_014360	NM_014360	NKX2-8	NKX2.8|NKX2H|Nkx2-9	NK2 homeobox 8	protein-coding
cg00953777	chr1	11714507	11714507	promoter-TSS (NM_183413)	promoter-TSS (NM_183413)	75	NM_183412	NM_033182	FBXO44	FBG3|FBX30|FBX6A|Fbx44|Fbxo6a	F-box protein 44	protein-coding
cg00970325	chr3	142683177	142683177	promoter-TSS (NM_198504)	promoter-TSS (NM_198504)	277	NR_125393	NR_125393	PAQR9-AS1	-	PAQR9 antisense RNA 1	ncRNA
cg00989365	chr14	70014549	70014549	Intergenic	CpG	27051	NM_001271507	NM_020181	CCDC177	C14orf162|PLPL	coiled-coil domain containing 177	protein-coding
cg00989853	chr1	209979346	209979346	5' UTR (NM_006147, exon 1 of 9)	5' UTR (NM_006147, exon 1 of 9)	174	NM_001206696	NM_006147	IRF6	LPS|OFC6|PIT|PPS|PPS1|VWS|VWS1	interferon regulatory factor 6	protein-coding
cg01003803	chr8	16859633	16859633	promoter-TSS (NM_019851)	promoter-TSS (NM_019851)	41	NM_019851	NM_019851	FGF20	FGF-20|RHDA2	fibroblast growth factor 20	protein-coding
cg01017244	chr2	74357528	74357528	Intergenic	Intergenic	17511	NM_001035505	NM_212552	BOLA3	MMDS2	bolA family member 3	protein-coding
cg01029450	chr22	43253560	43253560	promoter-TSS (NM_014570)	promoter-TSS (NM_014570)	-152	NM_001142293	NM_014570	ARFGAP3	ARFGAP1	ADP-ribosylation factor GTPase activating protein 3	protein-coding
cg01030534	chr7	143579699	143579699	intron (NM_001206938, intron 1 of 8)	intron (NM_001206938, intron 1 of 8)	2767	NM_001206941	NM_014719	FAM115A	-	family with sequence similarity 115, member A	protein-coding
cg01032650	chr20	3654767	3654767	exon (NM_025220, exon 8 of 22)	exon (NM_025220, exon 8 of 22)	8011	NM_025220	NM_025220	ADAM33	C20orf153|DJ964F7.1	ADAM metallopeptidase domain 33	protein-coding
cg01035689	chr10	118608699	118608699	promoter-TSS (NM_001242699)	promoter-TSS (NM_001242699)	-324	NM_001242699	NM_001242699	ENO4	C10orf134	enolase family member 4	protein-coding
cg01040434	chr1	86081444	86081444	Intergenic	Intergenic	35000	NM_001554	NM_001554	CYR61	CCN1|GIG1|IGFBP10	cysteine-rich, angiogenic inducer, 61	protein-coding
cg01040523	chr13	37004618	37004618	Intergenic	Intergenic	-1349	NM_001111047	NM_003914	CCNA1	CT146	cyclin A1	protein-coding
cg01043616	chr12	50475036	50475036	intron (NR_046389, intron 11 of 12)	CpG-5326	-3947	NM_003076	NM_003076	SMARCD1	BAF60A|CRACD1|Rsc6p	SWI/SNF related, matrix associated, actin dependent regulator of chromatin, subfamily d, member 1	protein-coding
cg01048751	chr1	27718496	27718496	promoter-TSS (NM_005281)	promoter-TSS (NM_005281)	-652	NM_005281	NM_005281	GPR3	ACCA	G protein-coupled receptor 3	protein-coding
cg01062930	chr7	95226043	95226043	promoter-TSS (NM_002612)	promoter-TSS (NM_002612)	-118	NM_002612	NM_002612	PDK4	-	pyruvate dehydrogenase kinase, isozyme 4	protein-coding
cg01064265	chr16	55363059	55363059	exon (NM_024335, exon 5 of 6)	exon (NM_024335, exon 5 of 6)	4588	NM_024335	NM_024335	IRX6	IRX-3|IRX7|IRXB3	iroquois homeobox 6	protein-coding
cg01071459	chr5	92939655	92939655	intron (NR_049801, intron 2 of 2)	intron (NR_049801, intron 2 of 2)	16824	NR_049801	NR_049801	MIR548AO	-	microRNA 548ao	ncRNA
cg01072076	chr5	1930802	1930802	Intergenic	CpG	43357	NR_109912	NR_109912	CTD-2194D22.4	-	uncharacterized LOC101929081	ncRNA
cg01072952	chr5	83679365	83679365	intron (NM_001278642, intron 1 of 9)	intron (NM_001278642, intron 1 of 9)	1320	NM_001278642	NM_005711	EDIL3	DEL1	EGF-like repeats and discoidin I-like domains 3	protein-coding
cg01075005	chr6	42879410	42879410	Intergenic	CpG	-4317	NM_001243169	NM_138296	PTCRA	PT-ALPHA|PTA	pre T-cell antigen receptor alpha	protein-coding
cg01086075	chr20	42296428	42296428	intron (NM_001278610, intron 1 of 12)	intron (NM_001278610, intron 1 of 12)	769	NM_002466	NM_002466	MYBL2	B-MYB|BMYB	v-myb avian myeloblastosis viral oncogene homolog-like 2	protein-coding
cg01089498	chr4	11428986	11428986	intron (NM_005114, intron 1 of 1)	intron (NM_005114, intron 1 of 1)	1551	NM_005114	NM_005114	HS3ST1	3OST|3OST1	heparan sulfate (glucosamine) 3-O-sulfotransferase 1	protein-coding
cg01114937	chr6	85474586	85474586	promoter-TSS (NM_001080508)	promoter-TSS (NM_001080508)	-632	NM_001080508	NM_001080508	TBX18	-	T-box 18	protein-coding
cg01120391	chr11	69924148	69924148	promoter-TSS (NM_018043)	promoter-TSS (NM_018043)	-260	NM_018043	NM_018043	ANO1	DOG1|ORAOV2|TAOS2|TMEM16A	anoctamin 1, calcium activated chloride channel	protein-coding
cg01122241	chr4	41882749	41882749	non-coding (NR_104143, exon 2 of 2)	non-coding (NR_104143, exon 2 of 2)	1879	NR_104143	NR_104143	LINC00682	-	long intergenic non-protein coding RNA 682	ncRNA
cg01135546	chr17	45949829	45949829	Intergenic	CpG	-16589	NM_199262	NM_199262	SP6	EPFN|EPIPROFIN|KLF14	Sp6 transcription factor	protein-coding
cg01137955	chr16	2228829	2228829	TTS (NM_032271)	TTS (NM_032271)	17636	NM_020764	NM_020764	CASKIN1	ANKS5A	CASK interacting protein 1	protein-coding
cg01138867	chr5	160975793	160975793	promoter-TSS (NM_021911)	promoter-TSS (NM_021911)	-663	NM_000813	NM_000813	GABRB2	-	gamma-aminobutyric acid (GABA) A receptor, beta 2	protein-coding
cg01157404	chr1	237206563	237206563	intron (NM_001035, intron 1 of 104)	CpG	861	NM_001035	NM_001035	RYR2	ARVC2|ARVD2|RYR-2|RyR|VTSIP	ryanodine receptor 2 (cardiac)	protein-coding
cg01158277	chr11	111783328	111783328	promoter-TSS (NR_037651)	promoter-TSS (NR_037651)	-132	NM_001541	NM_001541	HSPB2	HSP27|Hs.78846|LOH11CR1K|MKBP	heat shock 27kDa protein 2	protein-coding
cg01181415	chr12	16757955	16757955	5' UTR (NM_001243611, exon 1 of 4)	5' UTR (NM_001243611, exon 1 of 4)	358	NM_001243611	NM_018640	LMO3	RBTN3|RBTNL2|RHOM3|Rhom-3	LIM domain only 3 (rhombotin-like 2)	protein-coding
cg01182865	chr8	11559335	11559335	Intergenic	Intergenic	-2382	NM_002052	NM_002052	GATA4	ASD2|TACHD|VSD1	GATA binding protein 4	protein-coding
cg01184676	chr4	175135430	175135430	Intergenic	CpG	-69398	NM_001040157	NM_030633	CEP44	KIAA1712|PS1TP3	centrosomal protein 44kDa	protein-coding
cg01202155	chr10	119302541	119302541	5' UTR (NM_004098, exon 1 of 3)	5' UTR (NM_004098, exon 1 of 3)	585	NM_001165924	NM_004098	EMX2	-	empty spiracles homeobox 2	protein-coding
cg01202358	chr3	46853911	46853911	Intergenic	CpG	21674	NM_182702	NM_182702	PRSS42	TESSP2	protease, serine, 42	protein-coding
cg01204305	chr3	49756498	49756498	exon (NM_198722, exon 1 of 1)	exon (NM_198722, exon 1 of 1)	740	NM_198722	NM_198722	AMIGO3	ALI3|AMIGO-3	adhesion molecule with Ig-like domain 3	protein-coding
cg01205935	chr13	99737586	99737586	intron (NM_015296, intron 1 of 55)	intron (NM_015296, intron 1 of 55)	1074	NM_001130049	NM_015296	DOCK9	ZIZ1|ZIZIMIN1	dedicator of cytokinesis 9	protein-coding
cg01215442	chr19	18980444	18980444	intron (NM_001492, intron 7 of 7)	CpG	26509	NM_198207	NM_021267	CERS1	LAG1|LASS1|UOG1	ceramide synthase 1	protein-coding
cg01221157	chr16	8807012	8807012	5' UTR (NM_000663, exon 1 of 16)	5' UTR (NM_000663, exon 1 of 16)	186	NM_000663	NM_000663	ABAT	GABA-AT|GABAT|NPD009	4-aminobutyrate aminotransferase	protein-coding
cg01227006	chr10	72141614	72141614	promoter-TSS (NM_207119)	promoter-TSS (NM_207119)	56	NM_207119	NM_018205	LRRC20	-	leucine rich repeat containing 20	protein-coding
cg01227537	chr3	147127013	147127013	promoter-TSS (NM_003412)	promoter-TSS (NM_003412)	-168	NM_003412	NM_003412	ZIC1	ZIC|ZNF201	Zic family member 1	protein-coding
cg01231108	chr2	155556017	155556017	TTS (NM_001260510)	TTS (NM_001260510)	924	NM_001260508	NM_002239	KCNJ3	GIRK1|KGA|KIR3.1	potassium inwardly-rectifying channel, subfamily J, member 3	protein-coding
cg01234610	chr17	48912266	48912266	promoter-TSS (NM_175575)	promoter-TSS (NM_175575)	-339	NM_175575	NM_175575	WFIKKN2	GASP-1|WFDC20B|WFIKKNRP|hGASP-1	WAP, follistatin/kazal, immunoglobulin, kunitz and netrin domain containing 2	protein-coding
cg01238672	chr6	170232144	170232144	Intergenic	Intergenic	-33223	NR_026781	NM_207502	LINC00242	C6orf122|NCRNA00242|dJ266L20.5	long intergenic non-protein coding RNA 242	ncRNA
cg01239112	chr7	77669958	77669958	intron (NM_001301128, intron 20 of 20)	CpG	200511	NM_020432	NM_020432	PHTF2	-	putative homeodomain transcription factor 2	protein-coding
cg01240056	chr7	1263928	1263928	Intergenic	CpG	-8726	NM_001080461	NM_001080461	UNCX	UNCX4.1	UNC homeobox	protein-coding
cg01248745	chr5	140563214	140563214	exon (NM_020957, exon 1 of 1)	exon (NM_020957, exon 1 of 1)	1949	NM_020957	NM_020957	PCDHB16	ME1|PCDH-BETA16|PCDH3X|PCDHB8a	protocadherin beta 16	protein-coding
cg01257975	chr22	40058707	40058707	intron (NM_001003406, intron 16 of 35)	CpG-17864	91949	NM_001003406	NM_021096	CACNA1I	Cav3.3|ca(v)3.3	calcium channel, voltage-dependent, T type, alpha 1I subunit	protein-coding
cg01266159	chr12	34452178	34452178	Intergenic	GSATII|Satellite|centr	276962	NM_032834	NM_032834	ALG10	ALG10A|DIE2|KCR1	ALG10, alpha-1,2-glucosyltransferase	protein-coding
cg01277506	chr5	80690206	80690206	promoter-TSS (NM_130767)	promoter-TSS (NM_130767)	-218	NM_130767	NM_130767	ACOT12	CACH-1|Cach|STARD15|THEAL	acyl-CoA thioesterase 12	protein-coding
cg01283343	chr19	42211161	42211161	Intergenic	L2a|LINE|L2	-1369	NM_001291484	NM_004363	CEACAM5	CD66e|CEA	carcinoembryonic antigen-related cell adhesion molecule 5	protein-coding
cg01284438	chr5	175250978	175250978	intron (NM_006650, intron 2 of 4)	intron (NM_006650, intron 2 of 4)	27368	NM_006650	NM_006650	CPLX2	921-L|CPX-2|CPX2|Hfb1	complexin 2	protein-coding
cg01285706	chr4	81953042	81953042	intron (NM_001201, intron 1 of 2)	intron (NM_001201, intron 1 of 2)	923	NM_001201	NM_001201	BMP3	BMP-3A	bone morphogenetic protein 3	protein-coding
cg01287000	chr8	145938565	145938565	Intergenic	CpG	42405	NM_138367	NM_138367	ZNF251	-	zinc finger protein 251	protein-coding
cg01287088	chr5	176827393	176827393	exon (NM_001029886, exon 1 of 1)	exon (NM_001029886, exon 1 of 1)	244	NM_001029886	NM_001029886	PFN3	-	profilin 3	protein-coding
cg01293179	chr2	176996286	176996286	exon (NM_001199746, exon 2 of 2)	exon (NM_001199746, exon 2 of 2)	1818	NM_019558	NM_019558	HOXD8	HOX4|HOX4E|HOX5.4	homeobox D8	protein-coding
cg01293647	chr17	37764265	37764265	promoter-TSS (NM_006160)	promoter-TSS (NM_006160)	-90	NM_006160	NM_006160	NEUROD2	NDRF|bHLHa1	neuronal differentiation 2	protein-coding
cg01304080	chr16	33936422	33936422	Intergenic	CpG	26081	NR_038368	NM_001040069	LINC00273	NCRNA00273|TOP	long intergenic non-protein coding RNA 273	ncRNA
cg01307130	chr10	71329041	71329041	Intergenic	Intergenic	4169	NM_020999	NM_020999	NEUROG3	Atoh5|Math4B|NGN-3|bHLHa7|ngn3	neurogenin 3	protein-coding
cg01307387	chr2	17721989	17721989	5' UTR (NM_003385, exon 1 of 4)	5' UTR (NM_003385, exon 1 of 4)	182	NM_003385	NM_003385	VSNL1	HLP3|HPCAL3|HUVISL1|VILIP|VILIP-1	visinin-like 1	protein-coding
cg01323777	chr17	7832944	7832944	promoter-TSS (NM_004732)	promoter-TSS (NM_004732)	-191	NM_004732	NM_004732	KCNAB3	AKR6A9|KCNA3.1B|KCNA3B|KV-BETA-3	potassium voltage-gated channel, shaker-related subfamily, beta member 3	protein-coding
cg01332342	chr2	70350821	70350821	TTS (NR_024444)	TTS (NR_024444)	1627	NR_024444	NR_024444	LOC100133985	-	uncharacterized LOC100133985	ncRNA
cg01337391	chr16	54324359	54324359	Intergenic	CpG-9284	-3981	NM_024336	NM_024336	IRX3	IRX-1|IRXB1	iroquois homeobox 3	protein-coding
cg01340163	chr4	55990583	55990583	intron (NM_002253, intron 1 of 29)	intron (NM_002253, intron 1 of 29)	1179	NM_002253	NM_002253	KDR	CD309|FLK1|VEGFR|VEGFR2	kinase insert domain receptor (a type III receptor tyrosine kinase)	protein-coding
cg01352175	chr18	44773986	44773986	exon (NM_001278063, exon 1 of 7)	exon (NM_001278063, exon 1 of 7)	1568	NM_001278063	NM_001037802	SKOR2	CORL2|FUSSEL18	SKI family transcriptional corepressor 2	protein-coding
cg01358993	chr5	87968316	87968316	intron (NR_015436, intron 2 of 4)	intron (NR_015436, intron 2 of 4)	830	NR_024384	NR_015436	LINC00461	EyeLinc1|Visc-1a|Visc-1b	long intergenic non-protein coding RNA 461	ncRNA
cg01376826	chr3	147129827	147129827	intron (NM_003412, intron 1 of 2)	intron (NM_003412, intron 1 of 2)	2646	NM_003412	NM_003412	ZIC1	ZIC|ZNF201	Zic family member 1	protein-coding
cg01376829	chr2	102804406	102804406	intron (NM_003854, intron 2 of 11)	CpG-15319	973	NM_003854	NM_003854	IL1RL2	IL-1Rrp2|IL-36R|IL1R-rp2|IL1RRP2	interleukin 1 receptor-like 2	protein-coding
cg01382072	chr16	86787278	86787278	Intergenic	L1PA10|LINE|L1	175163	NM_005250	NM_005250	FOXL1	FKH6|FKHL11|FREAC7	forkhead box L1	protein-coding
cg01382864	chr2	220174252	220174252	promoter-TSS (NM_001199764)	promoter-TSS (NM_001199764)	43	NM_001199763	NM_002846	PTPRN	IA-2|IA-2/PTP|IA2|ICA512|R-PTP-N	protein tyrosine phosphatase, receptor type, N	protein-coding
cg01387102	chr2	238395126	238395126	promoter-TSS (NM_001281473)	promoter-TSS (NM_001281473)	73	NM_001281474	NM_024101	MLPH	SLAC2-A	melanophilin	protein-coding
cg01388649	chr17	46810769	46810769	Intergenic	CpG	-4658	NM_006361	NM_006361	HOXB13	PSGD	homeobox B13	protein-coding
cg01390419	chr10	76803857	76803857	intron (NM_001003892, intron 1 of 2)	CpG-2969	14415	NM_001003892	NM_001003892	DUPD1	DUSP27|FMDSP	dual specificity phosphatase and pro isomerase domain containing 1	protein-coding
cg01390950	chr6	34117274	34117274	intron (NM_001256809, intron 1 of 8)	intron (NM_001256809, intron 1 of 8)	-3360	NM_001256811	NM_000841	GRM4	GPRC1D|MGLUR4|mGlu4	glutamate receptor, metabotropic 4	protein-coding
cg01392313	chr6	33561182	33561182	promoter-TSS (NR_027908)	promoter-TSS (NR_027908)	-67	NR_027908	NM_207497	LINC00336	C6orf227|NCRNA00336	long intergenic non-protein coding RNA 336	ncRNA
cg01396022	chr3	9811991	9811991	promoter-TSS (NM_003656)	promoter-TSS (NM_003656)	-323	NM_003656	NM_003656	CAMK1	CAMKI	calcium/calmodulin-dependent protein kinase I	protein-coding
cg01401534	chr6	4079343	4079343	promoter-TSS (NM_001085401)	promoter-TSS (NM_001085401)	-97	NR_104464	NM_206834	C6orf201	dJ1013A10.5	chromosome 6 open reading frame 201	protein-coding
cg01402735	chr1	79472559	79472559	promoter-TSS (NM_022159)	promoter-TSS (NM_022159)	-64	NM_022159	NM_022159	ELTD1	ETL|KPG_003	EGF, latrophilin and seven transmembrane domain containing 1	protein-coding
cg01405040	chr2	176964138	176964138	promoter-TSS (NM_021193)	promoter-TSS (NM_021193)	-392	NM_021193	NM_021193	HOXD12	HOX4H	homeobox D12	protein-coding
cg01410359	chr2	38302231	38302231	exon (NM_000104, exon 2 of 3)	exon (NM_000104, exon 2 of 3)	1092	NM_000104	NM_000104	CYP1B1	CP1B|CYPIB1|GLC3A|P4501B1	cytochrome P450, family 1, subfamily B, polypeptide 1	protein-coding
cg01411366	chr3	112012868	112012868	intron (NM_183061, intron 1 of 28)	intron (NM_183061, intron 1 of 28)	206	NM_183061	NM_183061	SLC9C1	NHE|SLC9A10|sperm-NHE	solute carrier family 9, subfamily C (Na+-transporting carboxylic acid decarboxylase), member 1	protein-coding
cg01412524	chr1	46860244	46860244	intron (NM_001441, intron 1 of 14)	CpG	305	NM_001441	NM_001441	FAAH	FAAH-1|PSAB	fatty acid amide hydrolase	protein-coding
cg01415909	chr17	1881006	1881006	intron (NM_178568, intron 1 of 1)	CpG	47172	NM_178568	NM_178568	RTN4RL1	NGRH2|NgR3	reticulon 4 receptor-like 1	protein-coding
cg01416891	chr10	94820893	94820893	promoter-TSS (NM_183374)	promoter-TSS (NM_183374)	-128	NM_183374	NM_183374	CYP26C1	FFDD4	cytochrome P450, family 26, subfamily C, polypeptide 1	protein-coding
cg01420388	chr1	11714255	11714255	promoter-TSS (NM_183413)	promoter-TSS (NM_183413)	-177	NM_183412	NM_033182	FBXO44	FBG3|FBX30|FBX6A|Fbx44|Fbxo6a	F-box protein 44	protein-coding
cg01420688	chr6	99271925	99271925	Intergenic	Intergenic	-10655	NM_005604	NM_005604	POU3F2	BRN2|N-Oct3|OCT7|OTF-7|OTF7|POUF3|brn-2|oct-7	POU class 3 homeobox 2	protein-coding
cg01422476	chr16	1922426	1922426	promoter-TSS (NM_001163560)	promoter-TSS (NM_001163560)	-247	NM_001163560	NM_152764	MEIOB	C16orf73|gs129	meiosis specific with OB domains	protein-coding
cg01427957	chr1	151689980	151689980	promoter-TSS (NM_001172649)	promoter-TSS (NM_001172649)	-684	NM_001172649	NM_007185	CELF3	BRUNOL1|CAGH4|ERDA4|ETR-1|TNRC4	CUGBP, Elav-like family member 3	protein-coding
cg01429449	chr2	176936398	176936398	Intergenic	CpG	12292	NM_001080458	NM_001080458	EVX2	EVX-2	even-skipped homeobox 2	protein-coding
cg01432561	chr8	24815368	24815368	promoter-TSS (NM_006158)	promoter-TSS (NM_006158)	-985	NM_006158	NM_006158	NEFL	CMT1F|CMT2E|NF-L|NF68|NFL|PPP1R110	neurofilament, light polypeptide	protein-coding
cg01433610	chr17	5403880	5403880	TTS (NM_001033053)	TTS (NM_001033053)	439	NM_001162371	NM_001162371	LOC728392	-	uncharacterized LOC728392	protein-coding
cg01437235	chr4	939028	939028	intron (NM_001297425, intron 1 of 8)	intron (NM_001297425, intron 1 of 8)	-12850	NM_001286833	NM_005255	GAK	DNAJ26|DNAJC26	cyclin G associated kinase	protein-coding
cg01440864	chr17	44892088	44892088	intron (NM_030753, intron 1 of 4)	intron (NM_030753, intron 1 of 4)	4038	NM_030753	NM_030753	WNT3	INT4	wingless-type MMTV integration site family, member 3	protein-coding
cg01444397	chr1	7844451	7844451	promoter-TSS (NM_001289864)	promoter-TSS (NM_001289864)	-38	NM_001289862	NM_016831	PER3	GIG13	period circadian clock 3	protein-coding
cg01445580	chr1	34631892	34631892	promoter-TSS (NM_052896)	promoter-TSS (NM_052896)	-449	NM_052896	NM_052896	CSMD2	dJ1007G16.1|dJ1007G16.2|dJ947L8.1	CUB and Sushi multiple domains 2	protein-coding
cg01454215	chr2	27530364	27530364	TTS (NM_187841)	TTS (NM_187841)	766	NM_003353	NM_003353	UCN	UI|UROC	urocortin	protein-coding
cg01456368	chr3	52351860	52351860	intron (NM_015512, intron 1 of 77)	intron (NM_015512, intron 1 of 77)	1525	NM_015512	NM_015512	DNAH1	DNAHC1|HDHC7|HL-11|HL11|HSRF-1|XLHSRF-1	dynein, axonemal, heavy chain 1	protein-coding
cg01461552	chr11	20692868	20692868	intron (NM_001288714, intron 1 of 18)	intron (NM_001288714, intron 1 of 18)	1771	NM_001288714	NM_006157	NELL1	IDH3GL|NRP1	NEL-like 1 (chicken)	protein-coding
cg01481989	chr2	183731170	183731170	exon (NM_001463, exon 1 of 6)	exon (NM_001463, exon 1 of 6)	328	NM_001463	NM_001463	FRZB	FRE|FRITZ|FRP-3|FRZB-1|FRZB-PEN|FRZB1|FZRB|OS1|SFRP3|SRFP3|hFIZ	frizzled-related protein	protein-coding
cg01487433	chr19	19648988	19648988	promoter-TSS (NM_153221)	promoter-TSS (NM_153221)	-86	NM_153221	NM_153221	CILP2	CLIP-2	cartilage intermediate layer protein 2	protein-coding
cg01495363	chr2	109747208	109747208	promoter-TSS (NR_029193)	promoter-TSS (NR_029193)	-633	NR_029193	NR_029193	SH3RF3-AS1	-	SH3RF3 antisense RNA 1	ncRNA
cg01500844	chr19	11530061	11530061	promoter-TSS (NM_001035223)	promoter-TSS (NM_001035223)	-43	NM_001161616	NM_001035223	RGL3	-	ral guanine nucleotide dissociation stimulator-like 3	protein-coding
cg01503065	chr4	155411807	155411807	exon (NM_001142552, exon 1 of 8)	exon (NM_001142552, exon 1 of 8)	1070	NM_001142552	NM_017639	DCHS2	CDH27|CDHJ|CDHR7|PCDH23|PCDHJ	dachsous cadherin-related 2	protein-coding
cg01512026	chr1	27718278	27718278	promoter-TSS (NM_005281)	promoter-TSS (NM_005281)	-870	NM_005281	NM_005281	GPR3	ACCA	G protein-coupled receptor 3	protein-coding
cg01512155	chr10	49514338	49514338	promoter-TSS (NM_001278547)	promoter-TSS (NM_001278547)	-344	NM_001278547	NM_002750	MAPK8	JNK|JNK-46|JNK1|JNK1A2|JNK21B1/2|PRKM8|SAPK1|SAPK1c	mitogen-activated protein kinase 8	protein-coding
cg01513307	chr6	108479558	108479558	Intergenic	CpG	-7704	NM_003269	NM_003269	NR2E1	TLL|TLX|XTLL	nuclear receptor subfamily 2, group E, member 1	protein-coding
cg01518607	chr6	27235892	27235892	Intergenic	Intergenic	20390	NM_005865	NM_005865	PRSS16	TSSP	protease, serine, 16 (thymus)	protein-coding
cg01519063	chr8	102505294	102505294	intron (NM_024915, intron 1 of 15)	intron (NM_024915, intron 1 of 15)	626	NM_024915	NM_024915	GRHL2	BOM|DFNA28|TFCP2L3	grainyhead-like 2 (Drosophila)	protein-coding
cg01520867	chr14	104583633	104583633	promoter-TSS (NR_029620)	promoter-TSS (NR_029620)	-109	NR_029620	NR_029620	MIR203A	MIR203|MIRN203|hsa-mir-203a|miR-203|miRNA203	microRNA 203a	ncRNA
cg01521987	chr20	26188977	26188977	promoter-TSS (NR_030386)	promoter-TSS (NR_030386)	-63	NR_030386	NR_030386	MIR663A	MIR663|MIRN663|hsa-mir-663|hsa-mir-663a	microRNA 663a	ncRNA
cg01527777	chr11	71956146	71956146	promoter-TSS (NM_005169)	promoter-TSS (NM_005169)	-926	NM_005169	NM_005169	PHOX2A	ARIX|CFEOM2|FEOM2|NCAM2|PMX2A	paired-like homeobox 2a	protein-coding
cg01528052	chr6	30095729	30095729	Intergenic	Intergenic	-8156	NM_001286633	NM_138700	TRIM40	RNF35	tripartite motif containing 40	protein-coding
cg01530101	chr11	2891099	2891099	promoter-TSS (NR_024627)	promoter-TSS (NR_024627)	-164	NR_024627	NM_018722	KCNQ1DN	BWRT|HSA404617	KCNQ1 downstream neighbor (non-protein coding)	ncRNA
cg01533258	chr14	95235490	95235490	exon (NM_173849, exon 2 of 3)	exon (NM_173849, exon 2 of 3)	1009	NM_173849	NM_173849	GSC	SAMS	goosecoid homeobox	protein-coding
cg01546472	chr4	183722969	183722969	3' UTR (NM_001080477, exon 27 of 27)	3' UTR (NM_001080477, exon 27 of 27)	115661	NM_001921	NM_001921	DCTD	-	dCMP deaminase	protein-coding
cg01552918	chr7	95225940	95225940	promoter-TSS (NM_002612)	promoter-TSS (NM_002612)	-15	NM_002612	NM_002612	PDK4	-	pyruvate dehydrogenase kinase, isozyme 4	protein-coding
cg01555014	chr1	32827711	32827711	promoter-TSS (NM_052841)	promoter-TSS (NM_052841)	133	NM_001167676	NM_001167676	FAM229A	-	family with sequence similarity 229, member A	protein-coding
cg01557798	chr1	228400629	228400629	intron (NR_073154, intron 1 of 3)	CpG	727	NR_073155	NM_001025495	C1orf145	-	chromosome 1 open reading frame 145	ncRNA
cg01559770	chr7	150644460	150644460	exon (NM_172057, exon 9 of 11)	exon (NM_172057, exon 9 of 11)	8457	NM_172057	NM_000238	KCNH2	ERG1|HERG|HERG1|Kv11.1|LQT2|SQT1	potassium voltage-gated channel, subfamily H (eag-related), member 2	protein-coding
cg01560972	chr11	8190838	8190838	promoter-TSS (NM_001135109)	promoter-TSS (NM_001135109)	-248	NR_045405	NM_024557	RIC3	AYST720|PRO1385	RIC3 acetylcholine receptor chaperone	protein-coding
cg01562385	chr19	10698099	10698099	promoter-TSS (NM_005498)	promoter-TSS (NM_005498)	-108	NM_005498	NM_005498	AP1M2	AP1-mu2|HSMU1B|MU-1B|MU1B|mu2	adaptor-related protein complex 1, mu 2 subunit	protein-coding
cg01563465	chr5	72512442	72512442	Intergenic	CpG	43419	NM_153217	NM_153217	TMEM174	-	transmembrane protein 174	protein-coding
cg01564268	chr17	36666954	36666954	exon (NM_001199417, exon 24 of 24)	exon (NM_001199417, exon 24 of 24)	82234	NM_001199417	NM_020876	ARHGAP23	-	Rho GTPase activating protein 23	protein-coding
cg01567783	chr14	103686560	103686560	Intergenic	CpG	-31195	NR_033938	NR_033938	LINC00605	-	long intergenic non-protein coding RNA 605	ncRNA
cg01568919	chr12	130647891	130647891	exon (NM_007197, exon 1 of 1)	exon (NM_007197, exon 1 of 1)	887	NM_007197	NM_007197	FZD10	CD350|FZ-10|Fz10|FzE7|hFz10	frizzled class receptor 10	protein-coding
cg01568973	chr1	53528992	53528992	intron (NM_001199082, intron 1 of 6)	intron (NM_001199082, intron 1 of 6)	1107	NM_001199081	NM_153703	PODN	PCAN|SLRR5A	podocan	protein-coding
cg01572696	chr4	995850	995850	exon (NM_000203, exon 7 of 14)	exon (NM_000203, exon 7 of 14)	-8622	NM_213613	NM_022042	SLC26A1	EDM4|SAT-1|SAT1	solute carrier family 26 (anion exchanger), member 1	protein-coding
cg01574788	chr16	12184134	12184134	intron (NM_032167, intron 11 of 20)	intron (NM_032167, intron 11 of 20)	113532	NM_032167	NM_032167	SNX29	A-388D4.1|RUNDC2A	sorting nexin 29	protein-coding
cg01580681	chr4	174450017	174450017	exon (NM_021973, exon 1 of 2)	exon (NM_021973, exon 1 of 2)	1361	NM_021973	NM_021973	HAND2	DHAND2|Hed|Thing2|bHLHa26|dHand	heart and neural crest derivatives expressed 2	protein-coding
cg01581757	chr20	2383391	2383391	intron (NM_198994, intron 7 of 12)	MIRb|SINE|MIR	21837	NM_001254734	NM_198994	TGM6	SCA35|TG6|TGM3L|TGY|dJ734P14.3	transglutaminase 6	protein-coding
cg01589129	chr4	74810018	74810018	Intergenic	CpG	37823	NM_002619	NM_002619	PF4	CXCL4|PF-4|SCYB4	platelet factor 4	protein-coding
cg01596289	chr6	163520767	163520767	intron (NM_001080379, intron 4 of 4)	intron (NM_001080379, intron 4 of 4)	-45574	NR_110872	NR_110871	LOC101929239	-	uncharacterized LOC101929239	ncRNA
cg01603290	chr17	40805957	40805957	Intergenic	CpG	-5309	NM_016437	NM_016437	TUBG2	-	tubulin, gamma 2	protein-coding
cg01611548	chr16	1420538	1420538	intron (NM_001276414, intron 2 of 5)	intron (NM_001276414, intron 2 of 5)	9146	NM_001276414	NM_023076	UNKL	C16orf28|ZC3H5L|ZC3HDC5L	unkempt family zinc finger-like	protein-coding
cg01616682	chr11	15095018	15095018	promoter-TSS (NM_000728)	promoter-TSS (NM_000728)	-128	NM_000728	NM_000728	CALCB	CALC2|CGRP-II|CGRP2	calcitonin-related polypeptide beta	protein-coding
cg01627823	chr14	37125532	37125532	Intergenic	CpG	-1241	NM_006194	NM_006194	PAX9	STHAG3	paired box 9	protein-coding
cg01630690	chr14	36992002	36992002	non-coding (NR_103710, exon 2 of 2)	non-coding (NR_103710, exon 2 of 2)	-2572	NM_001079668	NM_003317	NKX2-1	BCH|BHC|NK-2|NKX2.1|NKX2A|T/EBP|TEBP|TITF1|TTF-1|TTF1	NK2 homeobox 1	protein-coding
cg01634146	chr19	13127390	13127390	intron (NM_002501, intron 1 of 9)	intron (NM_002501, intron 1 of 9)	-7395	NM_001271044	NM_002501	NFIX	MRSHSS|NF1A|SOTOS2	nuclear factor I/X (CCAAT-binding transcription factor)	protein-coding
cg01635878	chr4	56502850	56502850	promoter-TSS (NM_001292045)	promoter-TSS (NM_001292045)	15	NR_120489	NM_006681	NMU	-	neuromedin U	protein-coding
cg01636650	chr3	38040316	38040316	intron (NM_015873, intron 8 of 18)	CpG	5238	NM_015873	NM_015873	VILL	-	villin-like	protein-coding
cg01645998	chr16	82045223	82045223	promoter-TSS (NM_145168)	promoter-TSS (NM_145168)	-130	NM_145168	NM_145168	SDR42E1	-	short chain dehydrogenase/reductase family 42E, member 1	protein-coding
cg01656168	chr16	69141438	69141438	promoter-TSS (NM_005329)	promoter-TSS (NM_005329)	-5	NM_005329	NM_005329	HAS3	-	hyaluronan synthase 3	protein-coding
cg01660473	chr13	28395758	28395758	Intergenic	Intergenic	28978	NM_145657	NM_145657	GSX1	GSH1|Gsh-1	GS homeobox 1	protein-coding
cg01663469	chr3	119421668	119421668	promoter-TSS (NM_033364)	promoter-TSS (NM_033364)	-201	NM_033364	NM_033364	MAATS1	AAT1|AAT1alpha|C3orf15|CaM-IP2|SPATA26	MYCBP-associated, testis expressed 1	protein-coding
cg01664864	chr14	102027678	102027678	promoter-TSS (NM_001362)	promoter-TSS (NM_001362)	-10	NM_001362	NM_001362	DIO3	5DIII|D3|DIOIII|TXDI3	deiodinase, iodothyronine, type III	protein-coding
cg01670677	chr11	71955323	71955323	promoter-TSS (NM_005169)	promoter-TSS (NM_005169)	-103	NM_005169	NM_005169	PHOX2A	ARIX|CFEOM2|FEOM2|NCAM2|PMX2A	paired-like homeobox 2a	protein-coding
cg01679081	chr5	60139132	60139132	intron (NM_001297618, intron 1 of 8)	intron (NM_001297618, intron 1 of 8)	969	NM_001104558	NM_024930	ELOVL7	-	ELOVL fatty acid elongase 7	protein-coding
cg01695406	chr19	55889277	55889277	intron (NM_139172, intron 4 of 4)	CpG-14422	1073	NM_139172	NM_139172	TMEM190	MDAC1	transmembrane protein 190	protein-coding
cg01708273	chr2	176974061	176974061	3' UTR (NM_021192, exon 2 of 2)	3' UTR (NM_021192, exon 2 of 2)	1977	NM_021192	NM_021192	HOXD11	HOX4|HOX4F	homeobox D11	protein-coding
cg01717376	chr2	219574846	219574846	promoter-TSS (NM_014640)	promoter-TSS (NM_014640)	-722	NM_014640	NM_014640	TTLL4	-	tubulin tyrosine ligase-like family, member 4	protein-coding
cg01718116	chr2	115919830	115919830	promoter-TSS (NR_036580)	promoter-TSS (NR_036580)	146	NM_001004360	NM_020868	DPP10	DPL2|DPPY|DPRP-3|DPRP3	dipeptidyl-peptidase 10 (non-functional)	protein-coding
cg01718322	chr14	96342366	96342366	promoter-TSS (NR_038861)	promoter-TSS (NR_038861)	-743	NR_038861	NR_038861	TUNAR	LINC00617|TUNA	TCL1 upstream neural differentiation-associated RNA	ncRNA
cg01726103	chr6	24911616	24911616	promoter-TSS (NM_014722)	promoter-TSS (NM_014722)	-218	NM_014722	NM_014722	FAM65B	C6orf32|DIFF40|DIFF48|MYONAP|PL48	family with sequence similarity 65, member B	protein-coding
cg01730970	chr1	27687075	27687075	intron (NM_001297609, intron 14 of 27)	CpG	6282	NM_004672	NM_004672	MAP3K6	ASK2|MAPKKK6|MEKK6	mitogen-activated protein kinase kinase kinase 6	protein-coding
cg01735398	chr17	18907306	18907306	exon (NM_001039999, exon 2 of 6)	exon (NM_001039999, exon 2 of 6)	754	NM_001039999	NM_001039999	FAM83G	PAWS1	family with sequence similarity 83, member G	protein-coding
cg01739725	chr14	38071394	38071394	Intergenic	Intergenic	-7069	NM_004496	NM_004496	FOXA1	HNF3A|TCF3A	forkhead box A1	protein-coding
cg01744822	chr16	73100511	73100511	Intergenic	CpG	-7977	NM_001164766	NM_006885	ZFHX3	ATBF1|ATBT|ZNF927	zinc finger homeobox 3	protein-coding
cg01745789	chr7	127911867	127911867	Intergenic	CpG	30536	NM_000230	NM_000230	LEP	LEPD|OB|OBS	leptin	protein-coding
cg01749491	chr2	176948694	176948694	promoter-TSS (NM_001080458)	promoter-TSS (NM_001080458)	-4	NM_001080458	NM_001080458	EVX2	EVX-2	even-skipped homeobox 2	protein-coding
cg01754713	chr16	31226335	31226335	TTS (NM_152901)	TTS (NM_152901)	993	NM_001008274	NM_001008274	TRIM72	MG53	tripartite motif containing 72, E3 ubiquitin protein ligase	protein-coding
cg01761236	chr14	102990252	102990252	Intergenic	Intergenic	-14124	NM_152326	NM_152326	ANKRD9	-	ankyrin repeat domain 9	protein-coding
cg01762827	chr16	69141443	69141443	promoter-TSS (NM_005329)	promoter-TSS (NM_005329)	0	NM_005329	NM_005329	HAS3	-	hyaluronan synthase 3	protein-coding
cg01764252	chr5	87991072	87991072	Intergenic	Intergenic	-10452	NR_015436	NR_015436	LINC00461	EyeLinc1|Visc-1a|Visc-1b	long intergenic non-protein coding RNA 461	ncRNA
cg01765111	chr1	37784245	37784245	Intergenic	CpG	155799	NR_038842	NR_038842	LINC01137	-	long intergenic non-protein coding RNA 1137	ncRNA
cg01765529	chr1	27709904	27709904	promoter-TSS (NM_207397)	promoter-TSS (NM_207397)	-81	NM_207397	NM_207397	CD164L2	EAPG6122|UNQ6122	CD164 sialomucin-like 2	protein-coding
cg01771019	chr13	28493058	28493058	intron (NR_047484, intron 1 of 3)	intron (NR_047484, intron 1 of 3)	-1110	NM_000209	NM_000209	PDX1	GSF|IDX-1|IPF1|IUF1|MODY4|PAGEN1|PDX-1|STF-1	pancreatic and duodenal homeobox 1	protein-coding
cg01775897	chr14	73146638	73146638	intron (NM_001280543, intron 8 of 10)	intron (NM_001280543, intron 8 of 10)	163110	NR_106994	NR_106994	MIR7843	hsa-mir-7843	microRNA 7843	ncRNA
cg01777300	chr14	104837071	104837071	Intergenic	Intergenic	-208950	NM_001008404	NM_001008404	C14orf180	C14orf77|NRAC	chromosome 14 open reading frame 180	protein-coding
cg01783070	chr20	21686294	21686294	promoter-TSS (NM_006192)	promoter-TSS (NM_006192)	-3	NM_001257096	NM_006192	PAX1	HUP48|OFC2	paired box 1	protein-coding
cg01793449	chr1	3663340	3663340	promoter-TSS (NR_033712)	promoter-TSS (NR_033712)	-5	NR_033712	NM_207306	TP73-AS1	KIAA0495|PDAM	TP73 antisense RNA 1	ncRNA
cg01794929	chr22	31500941	31500941	TTS (NM_001207017)	TTS (NM_001207017)	2610	NM_080430	NM_080430	SELM	SEPM	selenoprotein M	protein-coding
cg01799734	chr19	2307593	2307593	intron (NM_001101391, intron 1 of 1)	CpG	563	NM_001101391	NM_001101391	LINGO3	LERN2|LRRN6B	leucine rich repeat and Ig domain containing 3	protein-coding
cg01804664	chr5	149669415	149669415	promoter-TSS (NM_015981)	promoter-TSS (NM_015981)	-12	NM_171825	NM_015981	CAMK2A	CAMKA	calcium/calmodulin-dependent protein kinase II alpha	protein-coding
cg01806972	chr11	66314379	66314379	promoter-TSS (NM_001104)	promoter-TSS (NM_001104)	67	NR_047663	NM_001104	ACTN3	-	actinin, alpha 3	protein-coding
cg01814945	chr6	29974724	29974724	non-coding (NR_024240, exon 3 of 7).6	non-coding (NR_024240, exon 3 of 7).6	976	NR_024240	NR_024240	HLA-J	CDA12|D6S203|HLA-59|HLA-CDA12	major histocompatibility complex, class I, J (pseudogene)	pseudo
cg01818121	chr15	72476918	72476918	intron (NM_001012642, intron 1 of 11)	CpG	13218	NM_001012642	NM_001012642	GRAMD2	-	GRAM domain containing 2	protein-coding
cg01821557	chr3	49894283	49894283	promoter-TSS (NM_005879)	promoter-TSS (NM_005879)	-291	NM_005879	NM_005879	TRAIP	RNF206|TRIP	TRAF interacting protein	protein-coding
cg01822130	chr3	96534006	96534006	intron (NM_001080448, intron 1 of 17)	intron (NM_001080448, intron 1 of 17)	581	NM_001278301	NM_173655	EPHA6	EHK-2|EHK2|EK12|EPA6|HEK12|PRO57066	EPH receptor A6	protein-coding
cg01826574	chr9	843180	843180	intron (NM_021951, intron 1 of 4)	CpG	1490	NM_021951	NM_021951	DMRT1	CT154|DMT1	doublesex and mab-3 related transcription factor 1	protein-coding
cg01834022	chr4	5710412	5710412	promoter-TSS (NM_147127)	promoter-TSS (NM_147127)	-118	NM_147127	NM_147127	EVC2	LBN	Ellis van Creveld syndrome 2	protein-coding
cg01838728	chr15	36131224	36131224	intron (NR_038251, intron 2 of 2)	intron (NR_038251, intron 2 of 2)	-87833	NR_039735	NR_039735	MIR4510	-	microRNA 4510	ncRNA
cg01843899	chr12	57637916	57637916	exon (NM_001286257, exon 8 of 9)	exon (NM_001286257, exon 8 of 9)	-3441	NM_020142	NM_020142	NDUFA4L2	NUOMS	NADH dehydrogenase (ubiquinone) 1 alpha subcomplex, 4-like 2	protein-coding
cg01851378	chr16	51186926	51186926	Intergenic	CpG-9270	-1743	NM_002968	NM_002968	SALL1	HEL-S-89|HSAL1|Sal-1|TBS|ZNF794	spalt-like transcription factor 1	protein-coding
cg01856645	chr5	78365648	78365648	promoter-TSS (NM_013391)	promoter-TSS (NM_013391)	101	NM_017614	NM_017614	BHMT2	-	betaine--homocysteine S-methyltransferase 2	protein-coding
cg01857475	chr12	104697194	104697194	promoter-TSS (NM_001008394)	promoter-TSS (NM_001008394)	-316	NM_001008394	NM_001008394	EID3	NS4EB|NSE4B|NSMCE4B	EP300 interacting inhibitor of differentiation 3	protein-coding
cg01858517	chr10	79396585	79396585	exon (NM_001271520, exon 2 of 2)	exon (NM_001271520, exon 2 of 2)	992	NM_001271520	NM_002247	KCNMA1	BKTM|KCa1.1|MaxiK|SAKCA|SLO|SLO-ALPHA|SLO1|bA205K10.1|mSLO1	potassium large conductance calcium-activated channel, subfamily M, alpha member 1	protein-coding
cg01862160	chr9	135456403	135456403	Intergenic	CpG	-1590	NM_020064	NM_020064	BARHL1	-	BarH-like homeobox 1	protein-coding
cg01869193	chr11	58673088	58673088	Intergenic	CpG	-22014	NM_001220494	NM_080661	GLYATL1	GATF-C|GNAT	glycine-N-acyltransferase-like 1	protein-coding
cg01875784	chr5	1874704	1874704	Intergenic	Intergenic	8176	NM_016358	NM_016358	IRX4	IRXA3	iroquois homeobox 4	protein-coding
cg01882866	chr14	103686901	103686901	Intergenic	CpG	-31536	NR_033938	NR_033938	LINC00605	-	long intergenic non-protein coding RNA 605	ncRNA
cg01885503	chr16	54321849	54321849	Intergenic	CpG-9284	-1471	NM_024336	NM_024336	IRX3	IRX-1|IRXB1	iroquois homeobox 3	protein-coding
cg01885948	chr6	13873925	13873925	Intergenic	CpG	-50752	NM_001165034	NM_152737	RNF182	-	ring finger protein 182	protein-coding
cg01886460	chr16	711016	711016	intron (NM_145294, intron 28 of 40)	C-rich|Low_complexity|Low_complexity	-7067	NM_138769	NM_138769	RHOT2	ARHT2|C16orf39|MIRO-2|MIRO2|RASL	ras homolog family member T2	protein-coding
cg01891252	chr1	50881220	50881220	Intergenic	CpG	7899	NM_032110	NM_032110	DMRTA2	-	DMRT-like family A2	protein-coding
cg01894875	chr1	2121522	2121522	intron (NM_001282670, intron 7 of 7)	CpG	4692	NM_001282672	NM_182533	C1orf86	FAAP20|FP7162	chromosome 1 open reading frame 86	protein-coding
cg01897797	chr14	22005141	22005141	non-coding (NR_111966, exon 1 of 3)	non-coding (NR_111966, exon 1 of 3)	209	NR_111966	NM_005407	SALL2	HSAL2|Sal-2|ZNF795|p150(Sal2)	spalt-like transcription factor 2	protein-coding
cg01899797	chr1	57888344	57888344	intron (NM_021080, intron 3 of 16)	CpG	-437871	NR_104362	NR_104362	DAB1-AS1	-	DAB1 antisense RNA 1	ncRNA
cg01901262	chr16	54966838	54966838	intron (NM_001252197, intron 2 of 2)	CpG-9286	1727	NM_005853	NM_005853	IRX5	HMMS|IRX-2a|IRXB2	iroquois homeobox 5	protein-coding
cg01901466	chr14	93388881	93388881	promoter-TSS (NM_001275)	promoter-TSS (NM_001275)	-564	NM_001275	NM_001275	CHGA	CGA	chromogranin A (parathyroid secretory protein 1)	protein-coding
cg01905210	chr3	138154621	138154621	intron (NM_031913, intron 1 of 22)	CpG	1206	NM_031913	NM_031913	ESYT3	CHR3SYT|E-Syt3|FAM62C	extended synaptotagmin-like protein 3	protein-coding
cg01915328	chr14	95513855	95513855	Intergenic	Intergenic	85985	NM_001195573	NM_030621	DICER1	DCR1|Dicer|HERNA|MNG1|RMSE2	dicer 1, ribonuclease type III	protein-coding
cg01915516	chr1	3568244	3568244	promoter-TSS (NM_001204184)	promoter-TSS (NM_001204184)	-885	NM_001204186	NM_005427	TP73	P73	tumor protein p73	protein-coding
cg01921432	chr1	91182535	91182535	exon (NM_020063, exon 1 of 3)	exon (NM_020063, exon 1 of 3)	259	NM_020063	NM_020063	BARHL2	-	BarH-like homeobox 2	protein-coding
cg01924435	chr4	184679626	184679626	Intergenic	CpG	99206	NM_021942	NM_021942	TRAPPC11	C4orf41|FOIGR|GRY|LGMD2S	trafficking protein particle complex 11	protein-coding
cg01927745	chr5	72677724	72677724	Intergenic	CpG	66628	NM_004472	NM_004472	FOXD1	FKHL8|FREAC-4|FREAC4	forkhead box D1	protein-coding
cg01951459	chr2	236964188	236964188	intron (NM_001037131, intron 16 of 17)	intron (NM_001037131, intron 16 of 17)	112464	NM_001485	NM_001485	GBX2	-	gastrulation brain homeobox 2	protein-coding
cg01960016	chr5	174152364	174152364	intron (NM_002449, intron 1 of 1)	CpG	789	NM_002449	NM_002449	MSX2	CRS2|FPP|HOX8|MSH|PFM|PFM1	msh homeobox 2	protein-coding
cg01961069	chr16	67189630	67189630	intron (NM_003789, intron 2 of 4)	CpG-9389	4182	NM_003789	NM_003789	TRADD	Hs.89862	TNFRSF1A-associated via death domain	protein-coding
cg01961447	chr22	38221096	38221096	exon (NM_003614, exon 2 of 2)	exon (NM_003614, exon 2 of 2)	1707	NM_003614	NM_003614	GALR3	-	galanin receptor 3	protein-coding
cg01962146	chr4	995932	995932	exon (NM_000203, exon 7 of 14)	exon (NM_000203, exon 7 of 14)	-8704	NM_213613	NM_022042	SLC26A1	EDM4|SAT-1|SAT1	solute carrier family 26 (anion exchanger), member 1	protein-coding
cg01964152	chr6	30095547	30095547	Intergenic	CpG	-8338	NM_001286633	NM_138700	TRIM40	RNF35	tripartite motif containing 40	protein-coding
cg01966091	chr16	69141479	69141479	promoter-TSS (NM_005329)	promoter-TSS (NM_005329)	36	NM_005329	NM_005329	HAS3	-	hyaluronan synthase 3	protein-coding
cg01972418	chr14	37125431	37125431	Intergenic	CpG	-1342	NM_006194	NM_006194	PAX9	STHAG3	paired box 9	protein-coding
cg01972751	chr6	137814729	137814729	exon (NM_175747, exon 1 of 1)	exon (NM_175747, exon 1 of 1)	802	NM_175747	NM_175747	OLIG3	Bhlhb7|bHLHe20	oligodendrocyte transcription factor 3	protein-coding
cg01983682	chr2	162283980	162283980	Intergenic	CpG	11360	NM_006593	NM_006593	TBR1	TBR-1|TES-56	T-box, brain, 1	protein-coding
cg01984322	chr22	25201972	25201972	promoter-TSS (NM_001098498)	promoter-TSS (NM_001098498)	-164	NM_001039948	NM_133454	SGSM1	RUTBC2	small G protein signaling modulator 1	protein-coding
cg01985390	chr2	27529982	27529982	TTS (NM_003353)	TTS (NM_003353)	1148	NM_003353	NM_003353	UCN	UI|UROC	urocortin	protein-coding
cg01995468	chr5	176544136	176544136	Intergenic	CpG	-15944	NM_172349	NM_022455	NSD1	ARA267|KMT3B|SOTOS|SOTOS1|STO	nuclear receptor binding SET domain protein 1	protein-coding
cg01995743	chr6	118229733	118229733	intron (NM_001029858, intron 1 of 7)	CpG	1044	NM_001029858	NM_001029858	SLC35F1	C6orf169|dJ230I3.1	solute carrier family 35, member F1	protein-coding
cg01997590	chr2	223177474	223177474	Intergenic	CpG	-13759	NM_181458	NM_000438	PAX3	CDHS|HUP2|WS1|WS3	paired box 3	protein-coding
cg02000882	chr16	86542114	86542114	intron (NR_036444, intron 1 of 3)	CpG	352	NR_033925	NR_033925	FENDRR	FOXF1-AS1|TCONS_00024240|lincFOXF1	FOXF1 adjacent non-coding developmental regulatory RNA	ncRNA
cg02005873	chr6	10385840	10385840	Intergenic	Intergenic	-26711	NR_033910	NR_033910	TFAP2A-AS1	-	TFAP2A antisense RNA 1	ncRNA
cg02022808	chr5	140744915	140744915	exon (NM_018918, exon 1 of 4)	exon (NM_018918, exon 1 of 4)	1017	NM_018918	NM_018918	PCDHGA5	CDH-GAMMA-A5|ME3|PCDH-GAMMA-A5	protocadherin gamma subfamily A, 5	protein-coding
cg02026160	chr19	38924183	38924183	promoter-TSS (NM_001042723)	promoter-TSS (NM_001042723)	-157	NM_001042723	NM_000540	RYR1	CCO|MHS|MHS1|PPP1R137|RYDR|RYR|RYR-1|SKRR	ryanodine receptor 1 (skeletal)	protein-coding
cg02027945	chr11	20618231	20618231	Intergenic	CpG	-2715	NM_004211	NM_004211	SLC6A5	GLYT-2|GLYT2|HKPX3|NET1	solute carrier family 6 (neurotransmitter transporter), member 5	protein-coding
cg02036261	chr14	57276058	57276058	intron (NR_073034, intron 2 of 3)	CpG	1136	NM_021728	NM_021728	OTX2	CPHD6|MCOPS5	orthodenticle homeobox 2	protein-coding
cg02038558	chr15	77897207	77897207	Intergenic	Intergenic	27662	NM_032808	NM_032808	LINGO1	LERN1|LRRN6A|UNQ201	leucine rich repeat and Ig domain containing 1	protein-coding
cg02039267	chr10	118894070	118894070	exon (NM_001112704, exon 3 of 3)	exon (NM_001112704, exon 3 of 3)	3742	NM_199131	NM_199131	VAX1	MCOPS11	ventral anterior homeobox 1	protein-coding
cg02045971	chr3	138739875	138739875	promoter-TSS (NM_001013650)	promoter-TSS (NM_001013650)	-107	NM_001013650	NM_001013650	PRR23B	-	proline rich 23B	protein-coding
cg02049405	chr6	30095266	30095266	Intergenic	CpG	-8619	NM_001286633	NM_138700	TRIM40	RNF35	tripartite motif containing 40	protein-coding
cg02058408	chr17	20687682	20687682	Intergenic	CpG	71923	NR_073509	NR_073509	LOC100287072	-	ribosomal protein S6 kinase, 70kDa, polypeptide 1 pseudogene	pseudo
cg02067712	chr13	28364725	28364725	Intergenic	Intergenic	-2055	NM_145657	NM_145657	GSX1	GSH1|Gsh-1	GS homeobox 1	protein-coding
cg02069390	chr2	121412315	121412315	Intergenic	CpG	-142552	NM_005270	NM_005270	GLI2	HPE9|PHS2|THP1|THP2	GLI family zinc finger 2	protein-coding
cg02072400	chr12	127630551	127630551	Intergenic	CpG	-85609	NR_104646	NR_104646	LOC101927592	-	uncharacterized LOC101927592	ncRNA
cg02078690	chr11	122852455	122852455	promoter-TSS (NM_001098169)	promoter-TSS (NM_001098169)	-76	NM_001098169	NM_001098169	BSX	BSX1	brain-specific homeobox	protein-coding
cg02081052	chr3	147137328	147137328	Intergenic	CpG	-1786	NR_121655	NR_121655	LOC440982	-	uncharacterized LOC440982	ncRNA
cg02083559	chr12	24103359	24103359	promoter-TSS (NM_006940)	promoter-TSS (NM_006940)	607	NM_001261415	NM_006940	SOX5	L-SOX5|L-SOX5B|L-SOX5F	SRY (sex determining region Y)-box 5	protein-coding
cg02086349	chr1	149908607	149908607	promoter-TSS (NM_181873)	promoter-TSS (NM_181873)	184	NM_001145862	NM_006697	MTMR11	CRA	myotubularin related protein 11	protein-coding
cg02086467	chr14	57276528	57276528	intron (NR_073034, intron 2 of 3)	CpG	666	NM_021728	NM_021728	OTX2	CPHD6|MCOPS5	orthodenticle homeobox 2	protein-coding
cg02086801	chr5	76928407	76928407	intron (NM_032109, intron 2 of 2)	intron (NM_032109, intron 2 of 2)	6115	NM_032109	NM_032109	OTP	-	orthopedia homeobox	protein-coding
cg02087931	chr7	134576291	134576291	5' UTR (NM_033139, exon 1 of 13)	5' UTR (NM_033139, exon 1 of 13)	140	NM_033139	NM_004342	CALD1	CDM|H-CAD|HCAD|L-CAD|LCAD|NAG22	caldesmon 1	protein-coding
cg02089629	chr10	135050934	135050934	promoter-TSS (NM_014468)	promoter-TSS (NM_014468)	-474	NM_014468	NM_014468	VENTX	HPX42B|NA88A|VENTX2	VENT homeobox	protein-coding
cg02090762	chr17	79503860	79503860	intron (NM_001077182, intron 4 of 4)	CpG	8443	NM_001077182	NM_012418	FSCN2	RFSN|RP30	fascin actin-bundling protein 2, retinal	protein-coding
cg02092102	chr7	128555897	128555897	Intergenic	CpG	-5124	NM_001135914	NM_199349	KCP	CRIM2|KCP1|NET67	kielin/chordin-like protein	protein-coding
cg02093808	chr4	77342012	77342012	Intergenic	CpG	-13554	NM_001042784	NM_178555	CCDC158	-	coiled-coil domain containing 158	protein-coding
cg02094252	chr10	102807850	102807850	Intergenic	CpG	-13149	NM_030929	NM_030929	KAZALD1	BONO1|FKSG28|FKSG40|IGFBP-rP10	Kazal-type serine peptidase inhibitor domain 1	protein-coding
cg02099474	chr7	1027991	1027991	exon (NM_017781, exon 8 of 9)	exon (NM_017781, exon 8 of 9)	5156	NM_017781	NM_017781	CYP2W1	-	cytochrome P450, family 2, subfamily W, polypeptide 1	protein-coding
cg02109162	chr15	99646444	99646444	intron (NM_015286, intron 1 of 4)	CpG	1158	NM_145728	NM_015286	SYNM	DMN|SYN	synemin, intermediate filament protein	protein-coding
cg02142896	chr14	56424873	56424873	Intergenic	Intergenic	-160220	NM_021255	NM_021255	PELI2	-	pellino E3 ubiquitin protein ligase family member 2	protein-coding
cg02145668	chr1	151300724	151300724	promoter-TSS (NM_002651)	promoter-TSS (NM_002651)	-533	NM_001198774	NM_002651	PI4KB	NPIK|PI4K-BETA|PI4K92|PI4KBETA|PI4KIIIBETA|PIK4CB	phosphatidylinositol 4-kinase, catalytic, beta	protein-coding
cg02148426	chr7	32801269	32801269	non-coding (NR_036501, exon 1 of 1)	non-coding (NR_036501, exon 1 of 1)	3371	NR_036501	NR_036501	LINC00997	-	long intergenic non-protein coding RNA 997	ncRNA
cg02149189	chr6	29521139	29521139	Intergenic	CpG	6563	NM_006398	NM_006398	UBD	FAT10|GABBR1|UBD-3	ubiquitin D	protein-coding
cg02154252	chr1	79472533	79472533	promoter-TSS (NM_022159)	promoter-TSS (NM_022159)	-38	NM_022159	NM_022159	ELTD1	ETL|KPG_003	EGF, latrophilin and seven transmembrane domain containing 1	protein-coding
cg02156870	chr17	36717734	36717734	exon (NM_025248, exon 7 of 19)	exon (NM_025248, exon 7 of 19)	44449	NM_025248	NM_025248	SRCIN1	P140|SNIP	SRC kinase signaling inhibitor 1	protein-coding
cg02172857	chr6	80247369	80247369	promoter-TSS (NM_001122769)	promoter-TSS (NM_001122769)	-222	NM_181714	NM_181714	LCA5	C6orf152	Leber congenital amaurosis 5	protein-coding
cg02186769	chr6	30881646	30881646	promoter-TSS (NM_001167733).4	promoter-TSS (NM_001167733).4	-339	NM_020442	NM_020442	VARS2	COXPD20|VALRS|VARS2L|VARSL	valyl-tRNA synthetase 2, mitochondrial	protein-coding
cg02197194	chr11	43594538	43594538	Intergenic	Intergenic	-8406	NR_029697	NR_029697	MIR129-2	MIR-129b|MIRN129-2|mir-129-2	microRNA 129-2	ncRNA
cg02202980	chr3	119421869	119421869	promoter-TSS (NM_033364)	promoter-TSS (NM_033364)	0	NM_033364	NM_033364	MAATS1	AAT1|AAT1alpha|C3orf15|CaM-IP2|SPATA26	MYCBP-associated, testis expressed 1	protein-coding
cg02204630	chr2	232394897	232394897	intron (NM_006056, intron 1 of 2)	CpG	285	NM_006056	NM_006056	NMUR1	(FM-3)|FM-3|FM3|GPC-R|GPR66|NMU1R	neuromedin U receptor 1	protein-coding
cg02207554	chr17	11145806	11145806	intron (NM_207386, intron 1 of 5)	intron (NM_207386, intron 1 of 5)	1066	NM_207386	NM_175903	SHISA6	-	shisa family member 6	protein-coding
cg02207686	chr10	135051533	135051533	exon (NM_014468, exon 1 of 3)	exon (NM_014468, exon 1 of 3)	125	NM_014468	NM_014468	VENTX	HPX42B|NA88A|VENTX2	VENT homeobox	protein-coding
cg02213103	chr3	181421549	181421549	intron (NR_075089, intron 3 of 3)	intron (NR_075089, intron 3 of 3)	-8163	NM_003106	NM_003106	SOX2	ANOP3|MCOPS3	SRY (sex determining region Y)-box 2	protein-coding
cg02225599	chr7	27143253	27143253	promoter-TSS (NM_006735)	promoter-TSS (NM_006735)	-859	NM_006735	NM_006735	HOXA2	HOX1K|MCOHI	homeobox A2	protein-coding
cg02232704	chr10	26501032	26501032	3' UTR (NM_017433, exon 35 of 35)	3' UTR (NM_017433, exon 35 of 35)	-4204	NM_001134366	NM_000818	GAD2	GAD65	glutamate decarboxylase 2 (pancreatic islets and brain, 65kDa)	protein-coding
cg02245020	chr7	143580148	143580148	intron (NM_001206938, intron 1 of 8)	intron (NM_001206938, intron 1 of 8)	2318	NM_001206941	NM_014719	FAM115A	-	family with sequence similarity 115, member A	protein-coding
cg02249292	chr10	28035656	28035656	promoter-TSS (NM_001242702)	promoter-TSS (NM_001242702)	-878	NM_001242702	NM_173576	MKX	C10orf48|IFRX|IRXL1	mohawk homeobox	protein-coding
cg02250046	chr10	101825186	101825186	intron (NM_001308, intron 3 of 8)	CpG	16456	NM_001308	NM_001308	CPN1	CPN|SCPN	carboxypeptidase N, polypeptide 1	protein-coding
cg02253760	chr3	147077617	147077617	Intergenic	CpG	32600	NR_033119	NM_032153	ZIC4	-	Zic family member 4	protein-coding
cg02257405	chr5	131346986	131346986	intron (NM_001205250, intron 1 of 20)	CpG	369	NM_001009185	NM_015256	ACSL6	ACS2|FACL6|LACS 6|LACS2|LACS5	acyl-CoA synthetase long-chain family member 6	protein-coding
cg02259324	chr15	78111197	78111197	intron (NM_001301186, intron 1 of 5)	CpG	669	NM_001301192	NM_032808	LINGO1	LERN1|LRRN6A|UNQ201	leucine rich repeat and Ig domain containing 1	protein-coding
cg02263813	chr16	56672641	56672641	promoter-TSS (NM_005946)	promoter-TSS (NM_005946)	63	NM_005946	NM_005946	MT1A	MT1|MT1S|MTC	metallothionein 1A	protein-coding
cg02266500	chr14	60981174	60981174	Intergenic	Intergenic	5236	NM_007374	NM_007374	SIX6	MCOPCT2|OPTX2|Six9	SIX homeobox 6	protein-coding
cg02267270	chr6	37616411	37616411	intron (NM_153487, intron 9 of 16)	CpG	49355	NM_153487	NM_153487	MDGA1	GPIM|MAMDC3	MAM domain containing glycosylphosphatidylinositol anchor 1	protein-coding
cg02271895	chr5	127872959	127872959	intron (NM_001999, intron 1 of 64)	CpG	776	NM_001999	NM_001999	FBN2	CCA|DA9	fibrillin 2	protein-coding
cg02274869	chr19	11784956	11784956	non-coding (NR_028594, exon 1 of 3)	non-coding (NR_028594, exon 1 of 3)	143	NR_028594	NM_001013691	ZNF833P	ZNF833	zinc finger protein 833, pseudogene	pseudo
cg02279987	chr1	1181758	1181758	intron (NM_001014980, intron 1 of 7)	CpG	344	NM_001014980	NM_001014980	FAM132A	C1QDC2|C1QTNF12|CTRP12	family with sequence similarity 132, member A	protein-coding
cg02285386	chr22	35695158	35695158	promoter-TSS (NM_001135730)	promoter-TSS (NM_001135730)	-110	NM_001135729	NM_005488	TOM1	-	target of myb1 (chicken)	protein-coding
cg02287573	chr1	16544089	16544089	Intergenic	CpG	-4985	NM_153213	NM_153213	ARHGEF19	WGEF	Rho guanine nucleotide exchange factor (GEF) 19	protein-coding
cg02288088	chr2	119615606	119615606	Intergenic	Intergenic	-9847	NM_001426	NM_001426	EN1	-	engrailed homeobox 1	protein-coding
cg02297043	chr1	75590913	75590913	Intergenic	CpG	-3206	NM_001001933	NM_001001933	LHX8	LHX7	LIM homeobox 8	protein-coding
cg02304226	chr16	50699198	50699198	Intergenic	Intergenic	-3568	NR_110908	NR_110908	LOC101927272	-	uncharacterized LOC101927272	ncRNA
cg02305242	chr14	85996203	85996203	promoter-TSS (NM_013231)	promoter-TSS (NM_013231)	-285	NM_013231	NM_013231	FLRT2	-	fibronectin leucine rich transmembrane protein 2	protein-coding
cg02305377	chr12	103355959	103355959	Intergenic	Intergenic	4507	NM_004316	NM_004316	ASCL1	ASH1|HASH1|MASH1|bHLHa46	achaete-scute family bHLH transcription factor 1	protein-coding
cg02315971	chr7	121784250	121784250	promoter-TSS (NM_005763)	promoter-TSS (NM_005763)	94	NM_005763	NM_005763	AASS	LKR/SDH|LKRSDH|LORSDH	aminoadipate-semialdehyde synthase	protein-coding
cg02318926	chr15	83952346	83952346	promoter-TSS (NM_001301206)	promoter-TSS (NM_001301206)	-137	NM_001301206	NM_001717	BNC1	BNC|BSN1|HsT19447	basonuclin 1	protein-coding
cg02326806	chr15	96887462	96887462	Intergenic	CpG	10893	NM_001145157	NM_021005	NR2F2	ARP1|CHTD4|COUPTFB|COUPTFII|NF-E3|NR2F1|SVP40|TFCOUP2	nuclear receptor subfamily 2, group F, member 2	protein-coding
cg02328332	chr12	113909935	113909935	promoter-TSS (NM_022363)	promoter-TSS (NM_022363)	-58	NM_022363	NM_022363	LHX5	-	LIM homeobox 5	protein-coding
cg02340541	chr11	68451700	68451700	promoter-TSS (NM_015973)	promoter-TSS (NM_015973)	-283	NM_015973	NM_015973	GAL	GAL-GMAP|GALN|GLNN|GMAP	galanin/GMAP prepropeptide	protein-coding
cg02341480	chr1	235267475	235267475	Intergenic	Intergenic	23777	NR_002956	NR_002956	SNORA14B	ACA14b	small nucleolar RNA, H/ACA box 14B	snoRNA
cg02341815	chr5	33936753	33936753	5' UTR (NM_016568, exon 1 of 1)	5' UTR (NM_016568, exon 1 of 1)	262	NM_016568	NM_016568	RXFP3	GPCR135|RLN3R1|RXFPR3|SALPR	relaxin/insulin-like family peptide receptor 3	protein-coding
cg02344926	chr17	26904099	26904099	promoter-TSS (NM_005165)	promoter-TSS (NM_005165)	-148	NM_005165	NM_005165	ALDOC	ALDC	aldolase C, fructose-bisphosphate	protein-coding
cg02348751	chr4	183064036	183064036	non-coding (NR_027107, exon 4 of 4)	non-coding (NR_027107, exon 4 of 4)	1632	NR_027107	NM_178838	MGC45800	-	uncharacterized LOC90768	ncRNA
cg02353165	chr6	42928486	42928486	promoter-TSS (NM_018960)	promoter-TSS (NM_018960)	-14	NM_018960	NM_018960	GNMT	-	glycine N-methyltransferase	protein-coding
cg02359712	chr5	77280598	77280598	Intergenic	Intergenic	26527	NR_105013	NR_105012	LOC101929154	-	uncharacterized LOC101929154	ncRNA
cg02360263	chr6	64281762	64281762	promoter-TSS (NM_003463)	promoter-TSS (NM_003463)	-155	NM_003463	NM_003463	PTP4A1	HH72|PRL-1|PRL1|PTP(CAAX1)|PTPCAAX1	protein tyrosine phosphatase type IVA, member 1	protein-coding
cg02372201	chr19	41725153	41725153	promoter-TSS (NM_001699)	promoter-TSS (NM_001699)	49	NM_001699	NM_001699	AXL	JTK11|UFO	AXL receptor tyrosine kinase	protein-coding
cg02372889	chr19	36247524	36247524	intron (NM_144617, intron 1 of 2)	CpG-13532	406	NM_144617	NM_144617	HSPB6	HEL55|Hsp20|PPP1R91	heat shock protein, alpha-crystallin-related, B6	protein-coding
cg02377941	chr16	54973386	54973386	Intergenic	Intergenic	8275	NM_005853	NM_005853	IRX5	HMMS|IRX-2a|IRXB2	iroquois homeobox 5	protein-coding
cg02380531	chr6	99279098	99279098	Intergenic	Intergenic	-3482	NM_005604	NM_005604	POU3F2	BRN2|N-Oct3|OCT7|OTF-7|OTF7|POUF3|brn-2|oct-7	POU class 3 homeobox 2	protein-coding
cg02386599	chr6	39769543	39769543	intron (NM_015345, intron 1 of 24)	intron (NM_015345, intron 1 of 24)	8770	NM_015345	NM_015345	DAAM2	dJ90A20A.1	dishevelled associated activator of morphogenesis 2	protein-coding
cg02387803	chr3	147123458	147123458	promoter-TSS (NM_001168379)	promoter-TSS (NM_001168379)	-151	NM_001168379	NM_032153	ZIC4	-	Zic family member 4	protein-coding
cg02388865	chr1	26737319	26737319	promoter-TSS (NM_024674)	promoter-TSS (NM_024674)	50	NM_024674	NM_024674	LIN28A	CSDD1|LIN-28|LIN28|ZCCHC1|lin-28A	lin-28 homolog A (C. elegans)	protein-coding
cg02392179	chr10	106400115	106400115	promoter-TSS (NM_014978)	promoter-TSS (NM_014978)	-744	NM_014978	NM_014978	SORCS3	SORCS	sortilin-related VPS10 domain containing receptor 3	protein-coding
cg02403395	chr3	192445501	192445501	promoter-TSS (NM_004113)	promoter-TSS (NM_004113)	-113	NM_004113	NM_004113	FGF12	FGF12B|FHF1	fibroblast growth factor 12	protein-coding
cg02414785	chr5	149570703	149570703	intron (NM_014228, intron 1 of 13)	MIRb|SINE|MIR	1183	NM_014228	NM_014228	SLC6A7	PROT	solute carrier family 6 (neurotransmitter transporter), member 7	protein-coding
cg02420069	chr11	76838750	76838750	promoter-TSS (NM_001127179)	promoter-TSS (NM_001127179)	-560	NM_000260	NM_000260	MYO7A	DFNA11|DFNB2|MYOVIIA|MYU7A|NSRD2|USH1B	myosin VIIA	protein-coding
cg02423318	chr7	65509126	65509126	Intergenic	CpG	-31650	NM_000048	NM_000048	ASL	ASAL	argininosuccinate lyase	protein-coding
cg02430385	chr15	45421952	45421952	promoter-TSS (NM_175940)	promoter-TSS (NM_175940)	107	NM_144565	NM_144565	DUOXA1	NIP|NUMBIP|mol	dual oxidase maturation factor 1	protein-coding
cg02430797	chr10	50969720	50969720	intron (NM_018245, intron 1 of 22)	CpG	705	NM_001143996	NM_018245	OGDHL	-	oxoglutarate dehydrogenase-like	protein-coding
cg02433785	chr7	39662468	39662468	promoter-TSS (NM_005402)	promoter-TSS (NM_005402)	-684	NM_005402	NM_005402	RALA	RAL	v-ral simian leukemia viral oncogene homolog A (ras related)	protein-coding
cg02450064	chr17	40260054	40260054	exon (NM_024119, exon 7 of 14)	exon (NM_024119, exon 7 of 14)	4697	NM_024119	NM_024119	DHX58	D11LGP2|D11lgp2e|LGP2|RLR-3	DEXH (Asp-Glu-X-His) box polypeptide 58	protein-coding
cg02451774	chr1	147801219	147801219	intron (NR_102404, intron 17 of 18).2	intron (NR_102404, intron 17 of 18).2	5459	NR_049810	NR_049810	MIR5087	-	microRNA 5087	ncRNA
cg02457328	chr12	103355191	103355191	TTS (NM_004316)	TTS (NM_004316)	3739	NM_004316	NM_004316	ASCL1	ASH1|HASH1|MASH1|bHLHa46	achaete-scute family bHLH transcription factor 1	protein-coding
cg02466947	chr5	87969158	87969158	promoter-TSS (NR_024384)	promoter-TSS (NR_024384)	-12	NR_024384	NR_015436	LINC00461	EyeLinc1|Visc-1a|Visc-1b	long intergenic non-protein coding RNA 461	ncRNA
cg02467990	chr7	49813103	49813103	promoter-TSS (NM_198570)	promoter-TSS (NM_198570)	-154	NM_198570	NM_198570	VWC2	PSST739|UNQ739	von Willebrand factor C domain containing 2	protein-coding
cg02470595	chr12	54426737	54426737	promoter-TSS (NM_018953)	promoter-TSS (NM_018953)	-95	NM_018953	NM_018953	HOXC5	CP11|HOX3|HOX3D	homeobox C5	protein-coding
cg02472998	chr13	45945363	45945363	intron (NR_024458, intron 4 of 10)	intron (NR_024458, intron 4 of 10)	29883	NR_024458	NR_024458	TPT1-AS1	-	TPT1 antisense RNA 1	ncRNA
cg02475474	chr6	29635159	29635159	intron (NM_206810, intron 3 of 6).5	intron (NM_206810, intron 3 of 6).5	9772	NM_001109809	NM_001109809	ZFP57	C6orf40|TNDM1|ZNF698|bA145L22|bA145L22.2	ZFP57 zinc finger protein	protein-coding
cg02478731	chr17	41632392	41632392	Intergenic	Intergenic	-8592	NM_001079675	NM_001986	ETV4	E1A-F|E1AF|PEA3|PEAS3	ets variant 4	protein-coding
cg02481789	chr17	40805507	40805507	Intergenic	Intergenic	-5759	NM_016437	NM_016437	TUBG2	-	tubulin, gamma 2	protein-coding
cg02486646	chr12	117627479	117627479	intron (NM_033624, intron 1 of 11)	MIRb|SINE|MIR	821	NM_015002	NM_015002	FBXO21	FBX21	F-box protein 21	protein-coding
cg02489552	chr19	15121532	15121532	promoter-TSS (NM_173482)	promoter-TSS (NM_173482)	-7	NM_173482	NM_173482	CCDC105	-	coiled-coil domain containing 105	protein-coding
cg02490989	chr8	17271323	17271323	promoter-TSS (NM_004686)	promoter-TSS (NM_004686)	-283	NM_004686	NM_004686	MTMR7	-	myotubularin related protein 7	protein-coding
cg02491017	chr12	54410381	54410381	promoter-TSS (NM_014620)	promoter-TSS (NM_014620)	-255	NM_014620	NM_014620	HOXC4	HOX3|HOX3E|cp19	homeobox C4	protein-coding
cg02493604	chr10	54073446	54073446	promoter-TSS (NM_012242)	promoter-TSS (NM_012242)	442	NR_038277	NR_038277	PRKG1-AS1	-	PRKG1 antisense RNA 1	ncRNA
cg02504902	chr8	53326923	53326923	Intergenic	Intergenic	-4484	NM_014682	NM_014682	ST18	NZF3|ZC2HC10|ZNF387	suppression of tumorigenicity 18, zinc finger	protein-coding
cg02519751	chr3	147126754	147126754	promoter-TSS (NM_003412)	promoter-TSS (NM_003412)	-427	NM_003412	NM_003412	ZIC1	ZIC|ZNF201	Zic family member 1	protein-coding
cg02532518	chr16	3210067	3210067	Intergenic	Intergenic	24933	NM_001134655	NM_004220	ZNF213	CR53|ZKSCAN21|ZSCAN53	zinc finger protein 213	protein-coding
cg02540477	chr6	168842036	168842036	5' UTR (NM_001166412, exon 1 of 13)	5' UTR (NM_001166412, exon 1 of 13)	205	NM_001166412	NM_022138	SMOC2	DTDP1|MST117|MSTP117|MSTP140|SMAP2|bA270C4A.1|bA37D8.1|dJ421D16.1	SPARC related modular calcium binding 2	protein-coding
cg02554345	chr10	50604570	50604570	promoter-TSS (NM_001276451)	promoter-TSS (NM_001276451)	-508	NM_001276451	NM_001080520	DRGX	DRG11|PRRXL1	dorsal root ganglia homeobox	protein-coding
cg02555807	chr15	40615101	40615101	Intergenic	CpG	-1156	NM_001301268	NM_001301268	INAFM2	LINC00984|OGU1	InaF-motif containing 2	protein-coding
cg02571636	chr4	188953907	188953907	Intergenic	Intergenic	36982	NM_174900	NM_174900	ZFP42	REX1|ZNF754	ZFP42 zinc finger protein	protein-coding
cg02573703	chr3	181428548	181428548	intron (NR_075089, intron 3 of 3)	intron (NR_075089, intron 3 of 3)	-1164	NM_003106	NM_003106	SOX2	ANOP3|MCOPS3	SRY (sex determining region Y)-box 2	protein-coding
cg02576468	chr19	41074007	41074007	exon (NM_020971, exon 31 of 36)	exon (NM_020971, exon 31 of 36)	-8750	NM_138392	NM_138392	SHKBP1	Sb1	SH3KBP1 binding protein 1	protein-coding
cg02582963	chr3	153840719	153840719	exon (NM_001251963, exon 2 of 15)	exon (NM_001251963, exon 2 of 15)	1570	NM_015595	NM_015595	ARHGEF26	CSGEF|HMFN1864|SGEF	Rho guanine nucleotide exchange factor (GEF) 26	protein-coding
cg02583252	chr19	42417030	42417030	Intergenic	CpG	28584	NM_199002	NM_004706	ARHGEF1	GEF1|LBCL2|LSC|P115-RHOGEF|SUB1.5	Rho guanine nucleotide exchange factor (GEF) 1	protein-coding
cg02589685	chr11	2889630	2889630	Intergenic	Intergenic	-1633	NR_024627	NM_018722	KCNQ1DN	BWRT|HSA404617	KCNQ1 downstream neighbor (non-protein coding)	ncRNA
cg02595575	chr19	19221317	19221317	intron (NM_178526, intron 7 of 7)	CpG	27993	NM_001256766	NM_017814	TMEM161A	AROS-29	transmembrane protein 161A	protein-coding
cg02596153	chr6	108497142	108497142	intron (NM_003269, intron 3 of 8)	CpG	7915	NM_001286102	NM_003269	NR2E1	TLL|TLX|XTLL	nuclear receptor subfamily 2, group E, member 1	protein-coding
cg02598872	chr15	96952151	96952151	Intergenic	Intergenic	75582	NM_001145157	NM_021005	NR2F2	ARP1|CHTD4|COUPTFB|COUPTFII|NF-E3|NR2F1|SVP40|TFCOUP2	nuclear receptor subfamily 2, group F, member 2	protein-coding
cg02600430	chr13	100623943	100623943	5' UTR (NM_033132, exon 1 of 2)	5' UTR (NM_033132, exon 1 of 2)	235	NM_033132	NM_033132	ZIC5	-	Zic family member 5	protein-coding
cg02612397	chr6	125855125	125855125	Intergenic	Intergenic	-140374	NR_038906	NR_038906	LOC643623	-	uncharacterized LOC643623	ncRNA
cg02615582	chr19	49939550	49939550	intron (NM_020309, intron 2 of 11)	intron (NM_020309, intron 2 of 11)	5258	NM_020309	NM_020309	SLC17A7	BNPI|VGLUT1	solute carrier family 17 (vesicular glutamate transporter), member 7	protein-coding
cg02617791	chr10	27235628	27235628	Intergenic	Intergenic	-4698	NR_026795	NR_026795	LINC00202-1	C10orf51|LINC00202|NCRNA00202|bB27G4.1	long intergenic non-protein coding RNA 202-1	ncRNA
cg02623050	chr8	127569582	127569582	exon (NM_174911, exon 2 of 2)	exon (NM_174911, exon 2 of 2)	1129	NM_174911	NM_174911	FAM84B	BCMP101|NSE2	family with sequence similarity 84, member B	protein-coding
cg02624701	chr19	49937177	49937177	intron (NM_020309, intron 6 of 11)	CpG-14160	7489	NM_001195256	NM_001195256	GFY	Goofy	golgi-associated, olfactory signaling regulator	protein-coding
cg02628770	chr16	2720186	2720186	non-coding (NR_040023, exon 2 of 3)	non-coding (NR_040023, exon 2 of 3)	3254	NR_040023	NM_001012731	ERVK13-1	-	endogenous retrovirus group K13, member 1	ncRNA
cg02634341	chr1	179711584	179711584	promoter-TSS (NM_173509)	promoter-TSS (NM_173509)	-714	NM_173509	NM_173509	FAM163A	C1orf76|NDSP	family with sequence similarity 163, member A	protein-coding
cg02635932	chr10	18549779	18549779	5' UTR (NM_000724, exon 1 of 13)	5' UTR (NM_000724, exon 1 of 13)	195	NM_000724	NM_000724	CACNB2	CACNLB2|CAVB2|MYSB	calcium channel, voltage-dependent, beta 2 subunit	protein-coding
cg02637318	chr8	38965253	38965253	5' UTR (NM_145004, exon 1 of 25)	5' UTR (NM_145004, exon 1 of 25)	203	NM_145004	NM_145004	ADAM32	-	ADAM metallopeptidase domain 32	protein-coding
cg02638458	chr7	155301812	155301812	intron (NM_001103176, intron 1 of 3)	intron (NM_001103176, intron 1 of 3)	24727	NM_001103176	NM_001103176	CNPY1	-	canopy FGF signaling regulator 1	protein-coding
cg02644510	chr7	121946609	121946609	non-coding (NR_036484, exon 4 of 7)	non-coding (NR_036484, exon 4 of 7)	-2044	NM_001160264	NM_001024613	FEZF1	FEZ|ZNF312B	FEZ family zinc finger 1	protein-coding
cg02645368	chr10	135051234	135051234	promoter-TSS (NM_014468)	promoter-TSS (NM_014468)	-174	NM_014468	NM_014468	VENTX	HPX42B|NA88A|VENTX2	VENT homeobox	protein-coding
cg02646021	chr2	223176847	223176847	Intergenic	CpG	-13132	NM_181458	NM_000438	PAX3	CDHS|HUP2|WS1|WS3	paired box 3	protein-coding
cg02646491	chr11	2890711	2890711	promoter-TSS (NR_024627)	promoter-TSS (NR_024627)	-552	NR_024627	NM_018722	KCNQ1DN	BWRT|HSA404617	KCNQ1 downstream neighbor (non-protein coding)	ncRNA
cg02648057	chr2	102867467	102867467	Intergenic	CpG	-60495	NM_016232	NM_003856	IL1RL1	DER4|FIT-1|IL33R|ST2|ST2L|ST2V|T1	interleukin 1 receptor-like 1	protein-coding
cg02653559	chr3	147112082	147112082	intron (NM_001243256, intron 2 of 3)	intron (NM_001243256, intron 2 of 3)	-1865	NR_040762	NM_032153	ZIC4	-	Zic family member 4	protein-coding
cg02654291	chr9	86572015	86572015	promoter-TSS (NM_032307)	promoter-TSS (NM_032307)	-352	NM_032307	NM_032307	C9orf64	-	chromosome 9 open reading frame 64	protein-coding
cg02662362	chr6	33084815	33084815	non-coding (NR_001435, exon 2 of 5)	non-coding (NR_001435, exon 2 of 5)	4522	NR_001435	NR_001435	HLA-DPB2	DP2B|DPB2|DPbeta2|HLA-DP2B	major histocompatibility complex, class II, DP beta 2 (pseudogene)	pseudo
cg02672737	chr15	72476760	72476760	intron (NM_001012642, intron 1 of 11)	CpG	13376	NM_001012642	NM_001012642	GRAMD2	-	GRAM domain containing 2	protein-coding
cg02680050	chr12	133179888	133179888	3' UTR (NM_001195520, exon 6 of 6)	3' UTR (NM_001195520, exon 6 of 6)	7149	NM_001195520	NM_001195520	LRCOL1	-	leucine rich colipase-like 1	protein-coding
cg02694099	chr15	71408915	71408915	Intergenic	Intergenic	-1076	NM_001102658	NM_001102658	CT62	-	cancer/testis antigen 62	protein-coding
cg02696327	chr16	49312544	49312544	3' UTR (NM_004352, exon 3 of 3)	3' UTR (NM_004352, exon 3 of 3)	3198	NM_004352	NM_004352	CBLN1	-	cerebellin 1 precursor	protein-coding
cg02705835	chr3	49203909	49203909	promoter-TSS (NM_022903)	promoter-TSS (NM_022903)	-124	NM_022903	NM_022903	CCDC71	-	coiled-coil domain containing 71	protein-coding
cg02713068	chr6	64281744	64281744	promoter-TSS (NM_003463)	promoter-TSS (NM_003463)	-173	NM_003463	NM_003463	PTP4A1	HH72|PRL-1|PRL1|PTP(CAAX1)|PTPCAAX1	protein tyrosine phosphatase type IVA, member 1	protein-coding
cg02715006	chr5	140803131	140803131	exon (NM_018914, exon 1 of 4)	exon (NM_018914, exon 1 of 4)	2594	NM_032092	NM_018914	PCDHGA11	PCDH-GAMMA-A11	protocadherin gamma subfamily A, 11	protein-coding
cg02718825	chr20	55202843	55202843	Intergenic	CpG	-1515	NM_003222	NM_003222	TFAP2C	AP2-GAMMA|ERF1|TFAP2G|hAP-2g	transcription factor AP-2 gamma (activating enhancer binding protein 2 gamma)	protein-coding
cg02720618	chr6	152129792	152129792	intron (NM_001291230, intron 2 of 8)	intron (NM_001291230, intron 2 of 8)	978	NM_000125	NM_000125	ESR1	ER|ESR|ESRA|ESTRR|Era|NR3A1	estrogen receptor 1	protein-coding
cg02723904	chr3	160167769	160167769	promoter-TSS (NM_173084)	promoter-TSS (NM_173084)	-143	NM_173084	NM_173084	TRIM59	MRF1|RNF104|TRIM57|TSBF1	tripartite motif containing 59	protein-coding
cg02725370	chr4	111551830	111551830	intron (NM_153427, intron 3 of 4)	intron (NM_153427, intron 3 of 4)	-7576	NM_000325	NM_000325	PITX2	ARP1|Brx1|IDG2|IGDS|IGDS2|IHG2|IRID2|Otlx2|PTX2|RGS|RIEG|RIEG1|RS	paired-like homeodomain 2	protein-coding
cg02726501	chr19	54415926	54415926	promoter-TSS (NM_031896)	promoter-TSS (NM_031896)	-65	NM_031896	NM_031896	CACNG7	-	calcium channel, voltage-dependent, gamma subunit 7	protein-coding
cg02736395	chr1	227748425	227748425	Intergenic	CpG	-2795	NR_033184	NM_032755	ZNF678	-	zinc finger protein 678	protein-coding
cg02741440	chr5	41509883	41509883	intron (NM_001005473, intron 1 of 2)	CpG	847	NM_001005473	NM_001005473	PLCXD3	-	phosphatidylinositol-specific phospholipase C, X domain containing 3	protein-coding
cg02745847	chr17	47075881	47075881	intron (NM_006546, intron 1 of 14)	CpG-10827	1107	NM_006546	NM_006546	IGF2BP1	CRD-BP|CRDBP|IMP-1|IMP1|VICKZ1|ZBP1	insulin-like growth factor 2 mRNA binding protein 1	protein-coding
cg02758612	chr19	53541187	53541187	Intergenic	CpG	-6804	NM_001191055	NM_001191055	ERVV-2	ENVV2|HERV-V2	endogenous retrovirus group V, member 2	protein-coding
cg02763002	chr12	129444672	129444672	intron (NM_144669, intron 7 of 7)	intron (NM_144669, intron 7 of 7)	106591	NM_144669	NM_144669	GLT1D1	-	glycosyltransferase 1 domain containing 1	protein-coding
cg02763536	chr17	40932516	40932516	promoter-TSS (NM_032387)	promoter-TSS (NM_032387)	-133	NM_032387	NM_032387	WNK4	PHA2B|PRKWNK4	WNK lysine deficient protein kinase 4	protein-coding
cg02767613	chr1	229569895	229569895	promoter-TSS (NM_001100)	promoter-TSS (NM_001100)	-52	NM_001100	NM_001100	ACTA1	ACTA|ASMA|CFTD|CFTD1|CFTDM|MPFD|NEM1|NEM2|NEM3	actin, alpha 1, skeletal muscle	protein-coding
cg02770054	chr19	36049124	36049124	intron (NM_000704, intron 10 of 21)	CpG-13517	5436	NM_000704	NM_000704	ATP4A	ATP6A	ATPase, H+/K+ exchanging, alpha polypeptide	protein-coding
cg02770983	chr11	31822342	31822342	exon (NM_000280, exon 7 of 13)	exon (NM_000280, exon 7 of 13)	10348	NM_001258465	NM_000280	PAX6	AN|AN2|D11S812E|FVH1|MGDA|WAGR	paired box 6	protein-coding
cg02771202	chr11	119210292	119210292	exon (NM_015645, exon 15 of 15)	exon (NM_015645, exon 15 of 15)	1301	NM_001278431	NM_015645	C1QTNF5	CTRP5	C1q and tumor necrosis factor related protein 5	protein-coding
cg02773086	chr2	177027441	177027441	Intergenic	Intergenic	-1364	NM_006898	NM_006898	HOXD3	HOX1D|HOX4|HOX4A|Hox-4.1	homeobox D3	protein-coding
cg02774862	chr10	70321581	70321581	intron (NM_030625, intron 1 of 11)	intron (NM_030625, intron 1 of 11)	1464	NM_030625	NM_030625	TET1	CXXC6|LCX|bA119F7.1	tet methylcytosine dioxygenase 1	protein-coding
cg02788090	chr17	70116682	70116682	promoter-TSS (NM_000346)	promoter-TSS (NM_000346)	252	NR_103737	NR_103737	SOX9-AS1	-	SOX9 antisense RNA 1	ncRNA
cg02791753	chr11	43579907	43579907	Intergenic	Intergenic	-1299	NR_031577	NR_031577	MIR670	hsa-mir-670	microRNA 670	ncRNA
cg02792538	chr22	38477086	38477086	exon (NM_013356, exon 4 of 5)	exon (NM_013356, exon 4 of 5)	2084	NM_013356	NM_013356	SLC16A8	MCT3|REMP	solute carrier family 16 (monocarboxylate transporter), member 8	protein-coding
cg02801786	chr12	113914223	113914223	Intergenic	CpG	-4346	NM_022363	NM_022363	LHX5	-	LIM homeobox 5	protein-coding
cg02814482	chr11	93822115	93822115	exon (NM_001098672, exon 12 of 20)	exon (NM_001098672, exon 12 of 20)	-39979	NM_015368	NM_015368	PANX1	MRS1|PX1|UNQ2529	pannexin 1	protein-coding
cg02824386	chr12	114882604	114882604	Intergenic	Intergenic	-36357	NM_080717	NM_000192	TBX5	HOS	T-box 5	protein-coding
cg02826735	chr2	241580565	241580565	Intergenic	Intergenic	15903	NM_005301	NM_005301	GPR35	-	G protein-coupled receptor 35	protein-coding
cg02828023	chr2	107503835	107503835	promoter-TSS (NM_001142352)	promoter-TSS (NM_001142352)	-272	NM_032528	NM_032528	ST6GAL2	SIAT2|ST6GalII	ST6 beta-galactosamide alpha-2,6-sialyltranferase 2	protein-coding
cg02836529	chr2	182544414	182544414	intron (NM_002500, intron 1 of 1)	intron (NM_002500, intron 1 of 1)	978	NM_002500	NM_002500	NEUROD1	BETA2|BHF-1|MODY6|NEUROD|bHLHa3	neuronal differentiation 1	protein-coding
cg02837536	chr1	4771683	4771683	intron (NM_001042478, intron 1 of 5)	CpG	56578	NM_018836	NM_018836	AJAP1	MOT8|SHREW-1|SHREW1	adherens junctions associated protein 1	protein-coding
cg02841155	chr5	128301329	128301329	5' UTR (NM_014031, exon 1 of 11)	5' UTR (NM_014031, exon 1 of 11)	116	NM_001017372	NM_014031	SLC27A6	ACSVL2|FACVL2|FATP6|VLCS-H1	solute carrier family 27 (fatty acid transporter), member 6	protein-coding
cg02842496	chr8	132053263	132053263	promoter-TSS (NM_001115)	promoter-TSS (NM_001115)	-428	NM_001115	NM_001115	ADCY8	AC8|ADCY3|HBAC1	adenylate cyclase 8 (brain)	protein-coding
cg02844545	chr6	10882044	10882044	promoter-TSS (NM_004752)	promoter-TSS (NM_004752)	54	NM_004752	NM_004752	GCM2	GCMB|hGCMb	glial cells missing homolog 2 (Drosophila)	protein-coding
cg02850715	chr11	130029213	130029213	promoter-TSS (NM_021978)	promoter-TSS (NM_021978)	-469	NM_021978	NM_021978	ST14	ARCI11|HAI|MT-SP1|MTSP1|PRSS14|SNC19|TADG15|TMPRSS14	suppression of tumorigenicity 14 (colon carcinoma)	protein-coding
cg02854695	chr19	50832033	50832033	exon (NM_004977, exon 1 of 5)	exon (NM_004977, exon 1 of 5)	601	NM_004977	NM_004977	KCNC3	KSHIIID|KV3.3|SCA13	potassium voltage-gated channel, Shaw-related subfamily, member 3	protein-coding
cg02856953	chr1	154474531	154474531	promoter-TSS (NM_001098475)	promoter-TSS (NM_001098475)	-5	NM_001010846	NM_001010846	SHE	-	Src homology 2 domain containing E	protein-coding
cg02857273	chr3	57541378	57541378	promoter-TSS (NM_177966)	promoter-TSS (NM_177966)	-603	NM_177966	NM_177966	PDE12	2'-PDE	phosphodiesterase 12	protein-coding
cg02860281	chr1	39284610	39284610	Intergenic	Intergenic	40885	NM_001271851	NM_022157	RRAGC	GTR2|RAGC|TIB929	Ras-related GTP binding C	protein-coding
cg02860602	chr12	103356061	103356061	Intergenic	Intergenic	4609	NM_004316	NM_004316	ASCL1	ASH1|HASH1|MASH1|bHLHa46	achaete-scute family bHLH transcription factor 1	protein-coding
cg02860732	chr16	12995293	12995293	promoter-TSS (NM_001145205)	promoter-TSS (NM_001145205)	-184	NM_001145204	NM_001145204	SHISA9	CKAMP44	shisa family member 9	protein-coding
cg02861380	chr1	75596759	75596759	intron (NM_001001933, intron 2 of 9)	CpG	2640	NM_001001933	NM_001001933	LHX8	LHX7	LIM homeobox 8	protein-coding
cg02863073	chr19	39694832	39694832	promoter-TSS (NM_001080468)	promoter-TSS (NM_001080468)	74	NM_001080468	NM_001080468	SYCN	INSSA1|SYL	syncollin	protein-coding
cg02876258	chr4	81185724	81185724	Intergenic	Intergenic	-2018	NM_004464	NM_004464	FGF5	HBGF-5|Smag-82|TCMGLY	fibroblast growth factor 5	protein-coding
cg02881929	chr4	41882869	41882869	intron (NR_104143, intron 1 of 1)	CpG	1759	NR_104143	NR_104143	LINC00682	-	long intergenic non-protein coding RNA 682	ncRNA
cg02886589	chr2	39892451	39892451	promoter-TSS (NM_001167959)	promoter-TSS (NM_001167959)	-187	NM_001167959	NM_152390	TMEM178A	TMEM178	transmembrane protein 178A	protein-coding
cg02891686	chr4	24801426	24801426	exon (NM_003102, exon 2 of 2)	exon (NM_003102, exon 2 of 2)	4341	NM_003102	NM_003102	SOD3	EC-SOD	superoxide dismutase 3, extracellular	protein-coding
cg02893180	chr22	50919494	50919494	promoter-TSS (NM_024866)	promoter-TSS (NM_024866)	-491	NM_024866	NM_024866	ADM2	AM2|dJ579N16.4	adrenomedullin 2	protein-coding
cg02904657	chr15	40571998	40571998	Intergenic	Intergenic	2789	NM_001190479	NM_001190479	ANKRD63	-	ankyrin repeat domain 63	protein-coding
cg02914379	chr6	41605785	41605785	promoter-TSS (NM_005586)	promoter-TSS (NM_005586)	-410	NM_005586	NM_005586	MDFI	I-MF|I-mfa	MyoD family inhibitor	protein-coding
cg02915015	chr6	24911330	24911330	promoter-TSS (NM_014722)	promoter-TSS (NM_014722)	68	NM_014722	NM_014722	FAM65B	C6orf32|DIFF40|DIFF48|MYONAP|PL48	family with sequence similarity 65, member B	protein-coding
cg02925367	chr6	32116906	32116906	3' UTR (NM_030651, exon 4 of 4)	3' UTR (NM_030651, exon 4 of 4)	2814	NM_030651	NM_030651	PRRT1	C6orf31|DSPD1|IFITMD7|NG5	proline-rich transmembrane protein 1	protein-coding
cg02925601	chr6	27648606	27648606	Intergenic	Intergenic	-13208	NR_038293	NR_038292	LINC01012	-	long intergenic non-protein coding RNA 1012	ncRNA
cg02928699	chr11	88241947	88241947	exon (NM_000842, exon 9 of 9)	exon (NM_000842, exon 9 of 9)	4203	NR_049724	NR_049724	GRM5-AS1	-	GRM5 antisense RNA 1	ncRNA
cg02931604	chr6	74064299	74064299	promoter-TSS (NM_001025290)	promoter-TSS (NM_001025290)	-300	NM_001025290	NM_001025290	DPPA5	ESG1	developmental pluripotency associated 5	protein-coding
cg02934525	chr4	117847522	117847522	Intergenic	CpG	159214	NM_152402	NM_152402	TRAM1L1	-	translocation associated membrane protein 1-like 1	protein-coding
cg02935627	chr19	291307	291307	promoter-TSS (NM_177543)	promoter-TSS (NM_177543)	128	NM_177526	NM_003712	PPAP2C	LPP2|PAP-2c|PAP2-g	phosphatidic acid phosphatase type 2C	protein-coding
cg02939019	chr20	33146268	33146268	promoter-TSS (NM_032514)	promoter-TSS (NM_032514)	-233	NM_032514	NM_032514	MAP1LC3A	ATG8E|LC3|LC3A|MAP1ALC3|MAP1BLC3	microtubule-associated protein 1 light chain 3 alpha	protein-coding
cg02941741	chr2	233793922	233793922	intron (NM_019850, intron 3 of 14)	CpG-16093	-1061	NM_001114090	NM_019850	NGEF	ARHGEF27|EPHEXIN	neuronal guanine nucleotide exchange factor	protein-coding
cg02943604	chr10	122217349	122217349	intron (NM_001030059, intron 1 of 6)	CpG	883	NM_001030059	NM_001030059	PPAPDC1A	DPPL2|PPAPDC1	phosphatidic acid phosphatase type 2 domain containing 1A	protein-coding
cg02959108	chr9	1042203	1042203	Intergenic	Intergenic	-5940	NR_110643	NR_110643	LINC01230	TCONS_00015639|linc-DMRT2|lnc-DRMT2	long intergenic non-protein coding RNA 1230	ncRNA
cg02961707	chr19	7927975	7927975	intron (NM_145245, intron 17 of 18)	CpG-12786	11351	NM_001190467	NM_001080403	FLJ22184	-	putative uncharacterized protein FLJ22184	protein-coding
cg02961807	chr11	64411505	64411505	promoter-TSS (NM_138734)	promoter-TSS (NM_138734)	-718	NM_138734	NM_015080	NRXN2	-	neurexin 2	protein-coding
cg02962944	chr7	127912036	127912036	Intergenic	CpG	30705	NM_000230	NM_000230	LEP	LEPD|OB|OBS	leptin	protein-coding
cg02962952	chr17	75789440	75789440	Intergenic	CpG	-64799	NR_104134	NR_104134	LOC100132174	-	uncharacterized LOC100132174	ncRNA
cg02964065	chr6	32729546	32729546	exon (NM_001198858, exon 2 of 5).7	exon (NM_001198858, exon 2 of 5).7	1784	NM_001300790	NM_182549	HLA-DQB2	HLA-DQB1|HLA-DXB	major histocompatibility complex, class II, DQ beta 2	protein-coding
cg02969141	chr7	15727599	15727599	promoter-TSS (NR_110094)	promoter-TSS (NR_110094)	-404	NR_110094	NR_110094	MEOX2-AS1	-	MEOX2 antisense RNA 1 (head to head)	ncRNA
cg02970836	chr16	3237992	3237992	Intergenic	Intergenic	-16255	NM_012360	NM_012360	OR1F1	OLFMF|OR16-36|OR16-37|OR16-88|OR16-89|OR16-90|OR1F10|OR1F13P|OR1F4|OR1F5|OR1F6|OR1F7|OR1F8|OR1F9|OR3-145|ORL1023	olfactory receptor, family 1, subfamily F, member 1	protein-coding
cg02971581	chr1	10895951	10895951	Intergenic	CpG	-39218	NM_001079843	NM_017766	CASZ1	CAS11|CST|SRG|ZNF693|dJ734G22.1	castor zinc finger 1	protein-coding
cg02973171	chr11	82443615	82443615	exon (NM_175885, exon 1 of 1)	exon (NM_175885, exon 1 of 1)	1291	NM_175885	NM_175885	FAM181B	-	family with sequence similarity 181, member B	protein-coding
cg02974928	chr1	181452045	181452045	promoter-TSS (NM_000721)	promoter-TSS (NM_000721)	-641	NM_000721	NM_000721	CACNA1E	BII|CACH6|CACNL1A6|Cav2.3	calcium channel, voltage-dependent, R type, alpha 1E subunit	protein-coding
cg02981443	chr17	31254876	31254876	promoter-TSS (NM_015544)	promoter-TSS (NM_015544)	-52	NM_015544	NM_015544	TMEM98	-	transmembrane protein 98	protein-coding
cg02983451	chr2	10183014	10183014	promoter-TSS (NM_003597)	promoter-TSS (NM_003597)	-668	NM_003597	NM_003597	KLF11	FKLF|FKLF1|MODY7|TIEG2|Tieg3	Kruppel-like factor 11	protein-coding
cg02984614	chr17	31618410	31618410	intron (NM_001094, intron 1 of 9)	CpG	1596	NM_183377	NM_001094	ASIC2	ACCN|ACCN1|ASIC2a|BNC1|BNaC1|MDEG|hBNaC1	acid-sensing (proton-gated) ion channel 2	protein-coding
cg02987481	chr1	115881545	115881545	promoter-TSS (NM_002506)	promoter-TSS (NM_002506)	-688	NM_002506	NM_002506	NGF	Beta-NGF|HSAN5|NGFB	nerve growth factor (beta polypeptide)	protein-coding
cg02989257	chr1	32169275	32169275	intron (NM_001856, intron 1 of 70)	MIR3|SINE|MIR	493	NM_001856	NM_001856	COL16A1	447AA	collagen, type XVI, alpha 1	protein-coding
cg02990368	chr1	204120650	204120650	intron (NM_001297760, intron 1 of 7)	CpG	660	NM_001297760	NM_018208	ETNK2	EKI2|HMFT1716	ethanolamine kinase 2	protein-coding
cg02991338	chr14	29236018	29236018	promoter-TSS (NM_005249)	promoter-TSS (NM_005249)	-260	NM_005249	NM_005249	FOXG1	BF1|BF2|FHKL3|FKH2|FKHL1|FKHL2|FKHL3|FKHL4|FOXG1A|FOXG1B|FOXG1C|HBF-1|HBF-2|HBF-3|HBF-G2|HBF2|HFK1|HFK2|HFK3|KHL2|QIN	forkhead box G1	protein-coding
cg02993352	chr8	26370718	26370718	promoter-TSS (NM_001197293)	promoter-TSS (NM_001197293)	765	NM_007257	NM_007257	PNMA2	MA2|MM2|RGAG2	paraneoplastic Ma antigen 2	protein-coding
cg03005603	chr19	52873174	52873174	promoter-TSS (NM_001145434)	promoter-TSS (NM_001145434)	4	NM_001145434	NM_001145434	ZNF880	-	zinc finger protein 880	protein-coding
cg03007522	chr8	11562686	11562686	intron (NM_002052, intron 1 of 6)	CpG-25422	969	NM_002052	NM_002052	GATA4	ASD2|TACHD|VSD1	GATA binding protein 4	protein-coding
cg03008525	chr19	5829416	5829416	Intergenic	CpG	5598	NM_004558	NM_004558	NRTN	NTN	neurturin	protein-coding
cg03012170	chr18	73628367	73628367	Intergenic	CpG	-206586	NR_040034	NR_040034	LOC339298	-	uncharacterized LOC339298	ncRNA
cg03012544	chr8	24773269	24773269	intron (NM_001105541, intron 2 of 2)	intron (NM_001105541, intron 2 of 2)	814	NM_001105541	NM_005382	NEFM	NEF3|NF-M|NFM	neurofilament, medium polypeptide	protein-coding
cg03017520	chr18	28623091	28623091	promoter-TSS (NM_024423)	promoter-TSS (NM_024423)	-310	NM_001941	NM_001941	DSC3	CDHF3|DSC|DSC1|DSC2|DSC4|HT-CP	desmocollin 3	protein-coding
cg03045425	chr18	31803634	31803634	promoter-TSS (NM_003787)	promoter-TSS (NM_003787)	-119	NM_001198546	NM_003787	NOL4	CT125|NOLP	nucleolar protein 4	protein-coding
cg03046819	chr1	201858340	201858340	intron (NM_198149, intron 1 of 4)	intron (NM_198149, intron 1 of 4)	535	NM_198149	NM_198149	SHISA4	C1orf40|TMEM58	shisa family member 4	protein-coding
cg03052128	chr12	85671812	85671812	Intergenic	Intergenic	-2224	NM_006982	NM_006982	ALX1	CART1|FND3|HEL23	ALX homeobox 1	protein-coding
cg03053757	chr19	10589580	10589580	Intergenic	MIR|SINE|MIR	23901	NM_012289	NM_012289	KEAP1	INrf2|KLHL19	kelch-like ECH-associated protein 1	protein-coding
cg03058660	chr19	48919199	48919199	intron (NM_000836, intron 6 of 12)	CpG	21067	NM_000836	NM_000836	GRIN2D	EB11|GluN2D|NMDAR2D|NR2D	glutamate receptor, ionotropic, N-methyl D-aspartate 2D	protein-coding
cg03061916	chr10	94829091	94829091	TTS (NM_183374)	TTS (NM_183374)	-4141	NM_057157	NM_000783	CYP26A1	CP26|CYP26|P450RAI|P450RAI1	cytochrome P450, family 26, subfamily A, polypeptide 1	protein-coding
cg03062252	chr6	37616599	37616599	intron (NM_153487, intron 9 of 16)	CpG	49167	NM_153487	NM_153487	MDGA1	GPIM|MAMDC3	MAM domain containing glycosylphosphatidylinositol anchor 1	protein-coding
cg03064592	chr6	56112416	56112416	promoter-TSS (NM_030820)	promoter-TSS (NM_030820)	-38	NM_030820	NM_030820	COL21A1	COLA1L|dJ682J15.1|dJ708F5.1	collagen, type XXI, alpha 1	protein-coding
cg03072621	chr16	6069930	6069930	5' UTR (NM_001142333, exon 1 of 15)	5' UTR (NM_001142333, exon 1 of 15)	798	NM_018723	NM_018723	RBFOX1	2BP1|A2BP1|FOX-1|FOX1|HRNBP1	RNA binding protein, fox-1 homolog (C. elegans) 1	protein-coding
cg03085524	chr8	144852571	144852571	Intergenic	Intergenic	36261	NR_033849	NR_033849	FAM83H-AS1	-	FAM83H antisense RNA 1 (head to head)	ncRNA
cg03086707	chr5	140740608	140740608	exon (NM_018923, exon 1 of 4)	exon (NM_018923, exon 1 of 4)	905	NM_018923	NM_018923	PCDHGB2	PCDH-GAMMA-B2	protocadherin gamma subfamily B, 2	protein-coding
cg03086857	chr13	78492569	78492569	exon (NM_003991, exon 1 of 7)	exon (NM_003991, exon 1 of 7)	397	NM_001122659	NM_000115	EDNRB	ABCDS|ET-B|ET-BR|ETB|ETBR|ETRB|HSCR|HSCR2|WS4A	endothelin receptor type B	protein-coding
cg03091551	chr14	57275968	57275968	intron (NR_073034, intron 2 of 3)	CpG	1226	NM_021728	NM_021728	OTX2	CPHD6|MCOPS5	orthodenticle homeobox 2	protein-coding
cg03095118	chr19	46504267	46504267	intron (NM_001267723, intron 1 of 13)	CpG	5548	NM_001267723	NM_001080402	CCDC61	-	coiled-coil domain containing 61	protein-coding
cg03095562	chr6	126071468	126071468	intron (NM_012259, intron 1 of 4)	intron (NM_012259, intron 1 of 4)	736	NM_012259	NM_012259	HEY2	CHF1|GRIDLOCK|GRL|HERP1|HESR2|HRT2|bHLHb32	hes-related family bHLH transcription factor with YRPW motif 2	protein-coding
cg03098721	chr1	84464085	84464085	intron (NM_024686, intron 1 of 20)	intron (NM_024686, intron 1 of 20)	748	NM_024686	NM_024686	TTLL7	-	tubulin tyrosine ligase-like family, member 7	protein-coding
cg03098814	chr6	24911309	24911309	promoter-TSS (NM_014722)	promoter-TSS (NM_014722)	89	NM_014722	NM_014722	FAM65B	C6orf32|DIFF40|DIFF48|MYONAP|PL48	family with sequence similarity 65, member B	protein-coding
cg03101021	chr7	126891320	126891320	intron (NM_001127323, intron 1 of 10)	CpG	1108	NM_001127323	NM_000845	GRM8	GLUR8|GPRC1H|MGLUR8|mGlu8	glutamate receptor, metabotropic 8	protein-coding
cg03102494	chr1	147801722	147801722	intron (NR_102404, intron 17 of 18).2	intron (NR_102404, intron 17 of 18).2	4956	NR_049810	NR_049810	MIR5087	-	microRNA 5087	ncRNA
cg03102841	chr11	85646011	85646011	Intergenic	CpG	79867	NM_173556	NM_173556	CCDC83	CT148	coiled-coil domain containing 83	protein-coding
cg03104428	chr1	102462044	102462044	intron (NR_110210, intron 1 of 7)	intron (NR_110210, intron 1 of 7)	746	NM_058170	NM_058170	OLFM3	NOE3|NOELIN3|OPTIMEDIN	olfactomedin 3	protein-coding
cg03108238	chr17	7340376	7340376	exon (NM_178518, exon 3 of 3)	exon (NM_178518, exon 3 of 3)	1614	NM_178518	NM_178518	TMEM102	CBAP	transmembrane protein 102	protein-coding
cg03108347	chr11	70961785	70961785	Intergenic	Intergenic	-25943	NM_012309	NM_012309	SHANK2	AUTS17|CORTBP1|CTTNBP1|ProSAP1|SHANK|SPANK-3	SH3 and multiple ankyrin repeat domains 2	protein-coding
cg03109827	chr10	133110350	133110350	promoter-TSS (NM_174937)	promoter-TSS (NM_174937)	-366	NM_174937	NM_174937	TCERG1L	-	transcription elongation regulator 1-like	protein-coding
cg03111498	chr20	25062861	25062861	non-coding (NR_045951, exon 1 of 5)	non-coding (NR_045951, exon 1 of 5)	154	NM_001256272	NM_014588	VSX1	CAASDS|KTCN|KTCN1|PPCD|PPCD1|PPD|RINX	visual system homeobox 1	protein-coding
cg03131171	chr6	37616687	37616687	intron (NM_153487, intron 9 of 16)	intron (NM_153487, intron 9 of 16)	49079	NM_153487	NM_153487	MDGA1	GPIM|MAMDC3	MAM domain containing glycosylphosphatidylinositol anchor 1	protein-coding
cg03132556	chr12	54366761	54366761	promoter-TSS (NM_014212)	promoter-TSS (NM_014212)	-149	NM_014212	NM_014212	HOXC11	HOX3H	homeobox C11	protein-coding
cg03132773	chr16	22824878	22824878	promoter-TSS (NM_006043)	promoter-TSS (NM_006043)	-982	NM_006043	NM_006043	HS3ST2	30ST2|3OST2	heparan sulfate (glucosamine) 3-O-sulfotransferase 2	protein-coding
cg03134157	chr8	145926090	145926090	Intergenic	CpG	54880	NM_138367	NM_138367	ZNF251	-	zinc finger protein 251	protein-coding
cg03136646	chr1	1567258	1567258	promoter-TSS (NR_002946)	promoter-TSS (NR_002946)	-302	NM_006983	NM_006983	MMP23B	MIFR|MIFR-1|MMP22|MMP23A	matrix metallopeptidase 23B	protein-coding
cg03141007	chr12	122250519	122250519	intron (NM_015048, intron 5 of 16)	intron (NM_015048, intron 5 of 16)	7881	NM_015048	NM_015048	SETD1B	KMT2G|Set1B	SET domain containing 1B	protein-coding
cg03144922	chr4	111540993	111540993	intron (NM_000325, intron 2 of 2)	intron (NM_000325, intron 2 of 2)	3261	NM_000325	NM_000325	PITX2	ARP1|Brx1|IDG2|IGDS|IGDS2|IHG2|IRID2|Otlx2|PTX2|RGS|RIEG|RIEG1|RS	paired-like homeodomain 2	protein-coding
cg03147503	chr6	29633970	29633970	exon (NM_002433, exon 3 of 8)	exon (NM_002433, exon 3 of 8)	9212	NM_206812	NM_002433	MOG	BTN6|BTNL11|MOGIG2|NRCLP7	myelin oligodendrocyte glycoprotein	protein-coding
cg03150515	chr8	25836889	25836889	intron (NM_022659, intron 6 of 15)	intron (NM_022659, intron 6 of 15)	65751	NM_022659	NM_022659	EBF2	COE2|EBF-2|O/E-3|OE-3	early B-cell factor 2	protein-coding
cg03160466	chr4	4229062	4229062	promoter-TSS (NM_177998)	promoter-TSS (NM_177998)	-441	NM_177998	NM_177998	OTOP1	-	otopetrin 1	protein-coding
cg03161803	chr6	27649121	27649121	Intergenic	Intergenic	-12693	NR_038293	NR_038292	LINC01012	-	long intergenic non-protein coding RNA 1012	ncRNA
cg03166835	chr19	50393998	50393998	intron (NM_172374, intron 9 of 9)	CpG	2566	NR_039905	NR_039905	MIR4750	-	microRNA 4750	ncRNA
cg03169018	chr8	24772436	24772436	promoter-TSS (NM_001105541)	promoter-TSS (NM_001105541)	-19	NM_001105541	NM_005382	NEFM	NEF3|NF-M|NFM	neurofilament, medium polypeptide	protein-coding
cg03169508	chr6	28557902	28557902	Intergenic	Intergenic	-2790	NM_052923	NM_052923	ZBED9	Buster4|SCAND3|ZFP38-L|ZNF305P2|ZNF452|dJ1186N24.3	zinc finger, BED-type containing 9	protein-coding
cg03177042	chr6	166422672	166422672	Intergenic	Intergenic	-21145	NR_026861	NR_026860	LINC00473	C6orf176|bA142J11.1	long intergenic non-protein coding RNA 473	ncRNA
cg03181582	chr11	17498531	17498531	promoter-TSS (NM_000352)	promoter-TSS (NM_000352)	-139	NM_001287174	NM_000352	ABCC8	ABC36|HHF1|HI|HRINS|MRP8|PHHI|SUR|SUR1|SUR1delta2|TNDM2	ATP-binding cassette, sub-family C (CFTR/MRP), member 8	protein-coding
cg03191962	chr9	135753194	135753194	intron (NM_152572, intron 1 of 12)	MIR3|SINE|MIR	1004	NM_152572	NM_152572	AK8	AK 8|C9orf98|DDX31	adenylate kinase 8	protein-coding
cg03202077	chr21	28338837	28338837	5' UTR (NM_007038, exon 1 of 8)	5' UTR (NM_007038, exon 1 of 8)	602	NM_007038	NM_007038	ADAMTS5	ADAM-TS 11|ADAM-TS 5|ADAM-TS5|ADAMTS-11|ADAMTS-5|ADAMTS11|ADMP-2	ADAM metallopeptidase with thrombospondin type 1 motif, 5	protein-coding
cg03204605	chr4	7941838	7941838	promoter-TSS (NM_001134647)	promoter-TSS (NM_001134647)	-185	NM_198595	NM_021638	AFAP1	AFAP|AFAP-110|AFAP110	actin filament associated protein 1	protein-coding
cg03205140	chr10	124133803	124133803	promoter-TSS (NM_001001974)	promoter-TSS (NM_001001974)	-291	NM_001001974	NM_021622	PLEKHA1	TAPP1	pleckstrin homology domain containing, family A (phosphoinositide binding specific) member 1	protein-coding
cg03225210	chr7	143579952	143579952	intron (NM_001206938, intron 1 of 8)	intron (NM_001206938, intron 1 of 8)	2514	NM_001206941	NM_014719	FAM115A	-	family with sequence similarity 115, member A	protein-coding
cg03228893	chr19	17400503	17400503	Intergenic	Intergenic	8049	NM_001278444	NM_152363	ANKLE1	ANKRD41|LEM3|LEMD6	ankyrin repeat and LEM domain containing 1	protein-coding
cg03229627	chr7	4922040	4922040	intron (NM_018059, intron 1 of 14)	intron (NM_018059, intron 1 of 14)	1295	NM_018059	NM_018059	RADIL	RASIP2	Ras association and DIL domains	protein-coding
cg03229780	chr12	108238373	108238373	Intergenic	CpG	59175	NR_037629	NR_037629	LOC728739	-	programmed cell death 2 pseudogene	pseudo
cg03234732	chr5	178368124	178368124	promoter-TSS (NM_182594)	promoter-TSS (NM_182594)	-70	NM_001178090	NM_182594	ZNF454	-	zinc finger protein 454	protein-coding
cg03236802	chr6	32055317	32055317	intron (NM_019105, intron 6 of 43)	CpG	21834	NM_019105	NM_019105	TNXB	EDS3|HXBL|TENX|TN-X|TNX|TNXB1|TNXB2|TNXBS|XB|XBS	tenascin XB	protein-coding
cg03238581	chr15	76006144	76006144	promoter-TSS (NM_001897)	promoter-TSS (NM_001897)	-955	NM_001897	NM_001897	CSPG4	HMW-MAA|MCSP|MCSPG|MEL-CSPG|MSK16|NG2	chondroitin sulfate proteoglycan 4	protein-coding
cg03239178	chr12	103358882	103358882	Intergenic	Intergenic	7430	NM_004316	NM_004316	ASCL1	ASH1|HASH1|MASH1|bHLHa46	achaete-scute family bHLH transcription factor 1	protein-coding
cg03251918	chr4	156298326	156298326	promoter-TSS (NM_001039580)	promoter-TSS (NM_001039580)	-204	NM_001039580	NM_001039580	MAP9	ASAP	microtubule-associated protein 9	protein-coding
cg03255783	chr1	6487541	6487541	intron (NM_031475, intron 1 of 12)	intron (NM_031475, intron 1 of 12)	2415	NR_036218	NR_036218	MIR4252	-	microRNA 4252	ncRNA
cg03260566	chr4	20256842	20256842	intron (NM_001289135, intron 1 of 35)	CpG-19699	1655	NM_001289136	NM_004787	SLIT2	SLIL3|Slit-2	slit homolog 2 (Drosophila)	protein-coding
cg03264601	chr20	55500671	55500671	Intergenic	CpG	-288081	NR_110631	NR_110631	BMP7-AS1	-	BMP7 antisense RNA 1	ncRNA
cg03269060	chr3	158450209	158450209	promoter-TSS (NM_002888)	promoter-TSS (NM_002888)	66	NM_206963	NM_002888	RARRES1	LXNL|TIG1	retinoic acid receptor responder (tazarotene induced) 1	protein-coding
cg03269218	chr10	96990701	96990701	Intergenic	Intergenic	36744	NM_207321	NM_207321	ACSM6	C10orf129|bA310E22.3	acyl-CoA synthetase medium-chain family member 6	protein-coding
cg03270929	chr3	46735316	46735316	promoter-TSS (NM_001190707)	promoter-TSS (NM_001190707)	-122	NM_147129	NM_147129	ALS2CL	RN49018	ALS2 C-terminal like	protein-coding
cg03274989	chr19	53445887	53445887	promoter-TSS (NR_037805)	promoter-TSS (NR_037805)	-40	NR_037805	NM_203307	ZNF321P	ZNF321	zinc finger protein 321, pseudogene	pseudo
cg03281561	chr3	159942182	159942182	Intergenic	Intergenic	-1241	NM_001168214	NM_001168214	C3orf80	-	chromosome 3 open reading frame 80	protein-coding
cg03287940	chr3	24537339	24537339	intron (NR_046244, intron 1 of 1)	CpG-18309	-1026	NM_000461	NM_000461	THRB	C-ERBA-2|C-ERBA-BETA|ERBA2|GRTH|NR1A2|PRTH|THR1|THRB1|THRB2	thyroid hormone receptor, beta	protein-coding
cg03301582	chr7	95026096	95026096	promoter-TSS (NM_000940)	promoter-TSS (NM_000940)	-409	NM_000940	NM_000940	PON3	-	paraoxonase 3	protein-coding
cg03301848	chr6	137810204	137810204	Intergenic	CpG	5327	NM_175747	NM_175747	OLIG3	Bhlhb7|bHLHe20	oligodendrocyte transcription factor 3	protein-coding
cg03306368	chr6	99396092	99396092	promoter-TSS (NR_103836)	promoter-TSS (NR_103836)	-210	NR_103837	NM_012160	FBXL4	FBL4|FBL5|MTDPS13	F-box and leucine-rich repeat protein 4	protein-coding
cg03306641	chr11	5645704	5645704	promoter-TSS (NM_021616)	promoter-TSS (NM_021616)	-503	NM_021616	NM_021616	TRIM34	IFP1|RNF21	tripartite motif containing 34	protein-coding
cg03312958	chr5	2749303	2749303	intron (NM_001134222, intron 2 of 4)	CpG-20533	2466	NM_033267	NM_033267	IRX2	IRXA2	iroquois homeobox 2	protein-coding
cg03314840	chr1	155264663	155264663	intron (NM_181871, intron 5 of 10)	CpG	6129	NM_181871	NM_000298	PKLR	PK1|PKL|PKR|PKRL|RPK	pyruvate kinase, liver and RBC	protein-coding
cg03318924	chr12	49728151	49728151	intron (NM_001008223, intron 1 of 1)	intron (NM_001008223, intron 1 of 1)	2820	NM_001008223	NM_001008223	C1QL4	C1QTNF11|CTRP11	complement component 1, q subcomponent-like 4	protein-coding
cg03322161	chr6	161188323	161188323	Intergenic	CpG	65098	NM_001168338	NM_000301	PLG	-	plasminogen	protein-coding
cg03323462	chr17	35300678	35300678	3' UTR (NM_005568, exon 5 of 5)	3' UTR (NM_005568, exon 5 of 5)	-5497	NM_012138	NM_012138	AATF	BFR2|CHE-1|CHE1|DED	apoptosis antagonizing transcription factor	protein-coding
cg03325667	chr10	43447293	43447293	Intergenic	Intergenic	-45718	NR_049836	NR_049836	MIR5100	-	microRNA 5100	ncRNA
cg03326762	chr1	75597305	75597305	intron (NM_001001933, intron 2 of 9)	intron (NM_001001933, intron 2 of 9)	3186	NM_001001933	NM_001001933	LHX8	LHX7	LIM homeobox 8	protein-coding
cg03333634	chr8	11555252	11555252	Intergenic	CpG	-6465	NM_002052	NM_002052	GATA4	ASD2|TACHD|VSD1	GATA binding protein 4	protein-coding
cg03337057	chr19	50249777	50249777	exon (NM_021733, exon 6 of 11)	exon (NM_021733, exon 6 of 11)	16738	NM_021733	NM_021733	TSKS	PPP1R161|STK22S1|TSKS1|TSSKS	testis-specific serine kinase substrate	protein-coding
cg03343571	chr6	30039176	30039176	exon (NM_025236, exon 4 of 4).2	exon (NM_025236, exon 4 of 4).2	4244	NM_021959	NM_021959	PPP1R11	HCG-V|HCGV|IPP3|TCTE5|TCTEX5	protein phosphatase 1, regulatory (inhibitor) subunit 11	protein-coding
cg03347722	chr19	13134772	13134772	promoter-TSS (NM_001271044)	promoter-TSS (NM_001271044)	-13	NM_001271044	NM_002501	NFIX	MRSHSS|NF1A|SOTOS2	nuclear factor I/X (CCAAT-binding transcription factor)	protein-coding
cg03350138	chr6	28446795	28446795	Intergenic	Intergenic	-35516	NM_001012455	NM_001012455	ZSCAN23	ZNF390|ZNF453|dJ29K1.3|dJ29K1.3.1	zinc finger and SCAN domain containing 23	protein-coding
cg03351460	chr19	19007312	19007312	promoter-TSS (NM_021267)	promoter-TSS (NM_021267)	224	NM_001290265	NM_021267	CERS1	LAG1|LASS1|UOG1	ceramide synthase 1	protein-coding
cg03353445	chr12	13043503	13043503	promoter-TSS (NM_003979)	promoter-TSS (NM_003979)	-453	NM_003979	NM_003979	GPRC5A	GPCR5A|RAI3|RAIG1	G protein-coupled receptor, class C, group 5, member A	protein-coding
cg03353995	chr11	62455370	62455370	exon (NM_203422, exon 2 of 2)	exon (NM_203422, exon 2 of 2)	2001	NM_203422	NM_203422	LRRN4CL	-	LRRN4 C-terminal like	protein-coding
cg03356778	chr11	120110545	120110545	promoter-TSS (NM_014352)	promoter-TSS (NM_014352)	-358	NM_014352	NM_014352	POU2F3	Epoc-1|OCT-11|OCT11|OTF-11|PLA-1|PLA1|Skn-1a	POU class 2 homeobox 3	protein-coding
cg03363743	chr17	28562475	28562475	intron (NM_001045, intron 1 of 14)	CpG	511	NM_001045	NM_001045	SLC6A4	5-HTT|5-HTTLPR|5HTT|HTT|OCD1|SERT|SERT1|hSERT	solute carrier family 6 (neurotransmitter transporter), member 4	protein-coding
cg03374729	chr11	123229578	123229578	Intergenic	Intergenic	22642	NR_039714	NR_039714	MIR4493	-	microRNA 4493	ncRNA
cg03379552	chr10	99734663	99734663	intron (NM_018058, intron 2 of 14)	intron (NM_018058, intron 2 of 14)	55922	NM_001206528	NM_018058	CRTAC1	ASPIC|ASPIC1|CEP-68	cartilage acidic protein 1	protein-coding
cg03388193	chr10	100996071	100996071	promoter-TSS (NM_021828)	promoter-TSS (NM_021828)	-439	NM_001166245	NM_021828	HPSE2	HPA2|HPR2|UFS|UFS1	heparanase 2 (inactive)	protein-coding
cg03400060	chr5	78365802	78365802	promoter-TSS (NM_013391)	promoter-TSS (NM_013391)	255	NM_017614	NM_017614	BHMT2	-	betaine--homocysteine S-methyltransferase 2	protein-coding
cg03400421	chr10	23460372	23460372	Intergenic	Intergenic	-21088	NM_178161	NM_178161	PTF1A	PACA|PAGEN2|PTF1-p48|bHLHa29	pancreas specific transcription factor, 1a	protein-coding
cg03421270	chr6	32064154	32064154	exon (NM_019105, exon 3 of 44)	exon (NM_019105, exon 3 of 44)	12997	NM_019105	NM_019105	TNXB	EDS3|HXBL|TENX|TN-X|TNX|TNXB1|TNXB2|TNXBS|XB|XBS	tenascin XB	protein-coding
cg03425348	chr2	20441980	20441980	Intergenic	Intergenic	-16786	NM_001006946	NM_002997	SDC1	CD138|SDC|SYND1|syndecan	syndecan 1	protein-coding
cg03430923	chr10	63422669	63422669	promoter-TSS (NM_173554)	promoter-TSS (NM_173554)	-50	NM_173554	NM_173554	C10orf107	bA63A2.1	chromosome 10 open reading frame 107	protein-coding
cg03431846	chr14	24641184	24641184	promoter-TSS (NM_001048205)	promoter-TSS (NM_001048205)	-50	NM_005132	NM_005132	REC8	HR21spB|REC8L1|Rec8p	REC8 meiotic recombination protein	protein-coding
cg03445694	chr1	75596931	75596931	intron (NM_001001933, intron 2 of 9)	CpG	2812	NM_001001933	NM_001001933	LHX8	LHX7	LIM homeobox 8	protein-coding
cg03454639	chr15	51370020	51370020	intron (NM_207381, intron 2 of 2)	MER61B|LTR|ERV1	27453	NM_207381	NM_207381	TNFAIP8L3	-	tumor necrosis factor, alpha-induced protein 8-like 3	protein-coding
cg03461431	chr1	41285097	41285097	exon (NM_172163, exon 5 of 13)	exon (NM_172163, exon 5 of 13)	35413	NM_172163	NM_004700	KCNQ4	DFNA2|DFNA2A|KV7.4	potassium voltage-gated channel, KQT-like subfamily, member 4	protein-coding
cg03465499	chr11	68781280	68781280	promoter-TSS (NM_001098515)	promoter-TSS (NM_001098515)	-430	NM_145015	NM_145015	MRGPRF	GPR140|GPR168|MRGF|RTA	MAS-related GPR, member F	protein-coding
cg03467725	chr16	1922371	1922371	promoter-TSS (NM_001163560)	promoter-TSS (NM_001163560)	-192	NM_001163560	NM_152764	MEIOB	C16orf73|gs129	meiosis specific with OB domains	protein-coding
cg03469082	chr4	46126449	46126449	promoter-TSS (NM_173536)	promoter-TSS (NM_173536)	-367	NM_173536	NM_173536	GABRG1	-	gamma-aminobutyric acid (GABA) A receptor, gamma 1	protein-coding
cg03470754	chr7	44105167	44105167	promoter-TSS (NM_000290)	promoter-TSS (NM_000290)	19	NM_000290	NM_000290	PGAM2	GSD10|PGAM-M|PGAMM	phosphoglycerate mutase 2 (muscle)	protein-coding
cg03470772	chr4	85503329	85503329	promoter-TSS (NM_001263)	promoter-TSS (NM_001263)	-728	NM_001263	NM_001263	CDS1	CDS	CDP-diacylglycerol synthase (phosphatidate cytidylyltransferase) 1	protein-coding
cg03479694	chr2	172953033	172953033	3' UTR (NM_001038493, exon 2 of 2)	3' UTR (NM_001038493, exon 2 of 2)	2825	NM_001038493	NM_178120	DLX1	-	distal-less homeobox 1	protein-coding
cg03480337	chr8	65284520	65284520	Intergenic	Intergenic	-1255	NR_034102	NR_034102	MIR124-2HG	LINC00966	MIR124-2 host gene (non-protein coding)	ncRNA
cg03486379	chr10	34391257	34391257	Intergenic	Intergenic	-329649	NR_038932	NR_038932	LINC00838	-	long intergenic non-protein coding RNA 838	ncRNA
cg03486986	chr13	112986286	112986286	Intergenic	Intergenic	-44365	NM_145248	NM_145248	SPACA7	C13orf28	sperm acrosome associated 7	protein-coding
cg03489492	chr19	7699752	7699752	Intergenic	MLT1C|LTR|ERVL-MaLR	-1118	NM_174895	NM_174895	PCP2	GPSM4	Purkinje cell protein 2	protein-coding
cg03497399	chr3	33260935	33260935	promoter-TSS (NM_015551)	promoter-TSS (NM_015551)	-228	NM_015551	NM_015551	SUSD5	-	sushi domain containing 5	protein-coding
cg03506640	chr14	85997754	85997754	intron (NM_013231, intron 1 of 1)	CpG	1266	NM_013231	NM_013231	FLRT2	-	fibronectin leucine rich transmembrane protein 2	protein-coding
cg03509094	chr19	7928547	7928547	exon (NM_001159944, exon 19 of 19)	exon (NM_001159944, exon 19 of 19)	10779	NM_001190467	NM_001080403	FLJ22184	-	putative uncharacterized protein FLJ22184	protein-coding
cg03511041	chr20	61808127	61808127	Intergenic	CpG	-1725	NR_029670	NR_029670	MIR124-3	MIRN124-3|MIRN124A3	microRNA 124-3	ncRNA
cg03514404	chr7	143579666	143579666	intron (NM_001206938, intron 1 of 8)	intron (NM_001206938, intron 1 of 8)	2800	NM_001206941	NM_014719	FAM115A	-	family with sequence similarity 115, member A	protein-coding
cg03520644	chr1	103574524	103574524	promoter-TSS (NM_001854)	promoter-TSS (NM_001854)	-472	NM_001854	NM_001854	COL11A1	CO11A1|COLL6|STL2	collagen, type XI, alpha 1	protein-coding
cg03521696	chr6	29795596	29795596	5' UTR (NM_002127, exon 2 of 8)	5' UTR (NM_002127, exon 2 of 8)	840	NM_002127	NM_002127	HLA-G	MHC-G	major histocompatibility complex, class I, G	protein-coding
cg03522107	chr1	16553330	16553330	Intergenic	CpG	10329	NM_030907	NM_030907	RSG1	C1orf89	REM2 and RAB-like small GTPase 1	protein-coding
cg03522668	chr11	68780867	68780867	promoter-TSS (NM_001098515)	promoter-TSS (NM_001098515)	-17	NM_145015	NM_145015	MRGPRF	GPR140|GPR168|MRGF|RTA	MAS-related GPR, member F	protein-coding
cg03530754	chr12	128751461	128751461	promoter-TSS (NM_001136103)	promoter-TSS (NM_001136103)	-487	NM_001136103	NM_001136103	TMEM132C	PPP1R152	transmembrane protein 132C	protein-coding
cg03531247	chr2	50573486	50573486	intron (NM_001135659, intron 18 of 23)	intron (NM_001135659, intron 18 of 23)	1408	NM_138735	NM_004801	NRXN1	Hs.22998|PTHSL2|SCZD17	neurexin 1	protein-coding
cg03536474	chr12	54367461	54367461	exon (NM_014212, exon 1 of 2)	exon (NM_014212, exon 1 of 2)	551	NM_014212	NM_014212	HOXC11	HOX3H	homeobox C11	protein-coding
cg03537942	chr7	139167548	139167548	intron (NM_198508, intron 1 of 4)	CpG	909	NM_198508	NM_198508	KLRG2	CLEC15B	killer cell lectin-like receptor subfamily G, member 2	protein-coding
cg03547745	chr17	70117523	70117523	promoter-TSS (NR_103737)	promoter-TSS (NR_103737)	362	NM_000346	NM_000346	SOX9	CMD1|CMPD1|SRA1	SRY (sex determining region Y)-box 9	protein-coding
cg03547840	chr5	72715928	72715928	Intergenic	CpG	28424	NM_004472	NM_004472	FOXD1	FKHL8|FREAC-4|FREAC4	forkhead box D1	protein-coding
cg03564727	chr19	49577207	49577207	Intergenic	Intergenic	-1009	NM_031886	NM_031886	KCNA7	HAK6|KV1.7	potassium voltage-gated channel, shaker-related subfamily, member 7	protein-coding
cg03571145	chr8	146021169	146021169	Intergenic	Intergenic	-3092	NM_213605	NM_213605	ZNF517	-	zinc finger protein 517	protein-coding
cg03571320	chr9	139582390	139582390	promoter-TSS (NM_006412)	promoter-TSS (NM_006412)	-479	NM_001012727	NM_006412	AGPAT2	1-AGPAT2|BSCL|BSCL1|LPAAB|LPAAT-beta	1-acylglycerol-3-phosphate O-acyltransferase 2	protein-coding
cg03582285	chr17	40700315	40700315	Intergenic	CpG	-3669	NM_000413	NM_000413	HSD17B1	EDH17B2|EDHB17|HSD17|SDR28C1	hydroxysteroid (17-beta) dehydrogenase 1	protein-coding
cg03588221	chr7	130132423	130132423	intron (NM_001253900, intron 1 of 11)	CpG	524	NM_002402	NM_002402	MEST	PEG1	mesoderm specific transcript	protein-coding
cg03593471	chr8	10709416	10709416	Intergenic	Intergenic	11880	NR_125432	NR_125432	LOC101929229	-	uncharacterized LOC101929229	ncRNA
cg03595855	chr11	70964128	70964128	Intergenic	CpG	-28286	NM_012309	NM_012309	SHANK2	AUTS17|CORTBP1|CTTNBP1|ProSAP1|SHANK|SPANK-3	SH3 and multiple ankyrin repeat domains 2	protein-coding
cg03596167	chr16	23724822	23724822	promoter-TSS (NM_033266)	promoter-TSS (NM_033266)	-1	NM_033266	NM_033266	ERN2	IRE1-BETA|IRE1b	endoplasmic reticulum to nucleus signaling 2	protein-coding
cg03599078	chr10	8078315	8078315	Intergenic	CpG	16139	NR_104329	NM_207423	GATA3-AS1	-	GATA3 antisense RNA 1	ncRNA
cg03600259	chr6	164052181	164052181	Intergenic	CpG	216506	NM_206853	NM_006775	QKI	Hqk|QK|QK1|QK3|hqkI	QKI, KH domain containing, RNA binding	protein-coding
cg03601797	chr2	155556322	155556322	TTS (NM_001260510)	TTS (NM_001260510)	1229	NM_001260508	NM_002239	KCNJ3	GIRK1|KGA|KIR3.1	potassium inwardly-rectifying channel, subfamily J, member 3	protein-coding
cg03602360	chr2	79664700	79664700	Intergenic	MER5A|DNA|hAT-Charlie	63270	NR_110289	NR_110289	LOC101927987	-	uncharacterized LOC101927987	ncRNA
cg03603211	chr11	76859388	76859388	intron (NM_001127180, intron 4 of 48)	intron (NM_001127180, intron 4 of 48)	20072	NM_001127180	NM_000260	MYO7A	DFNA11|DFNB2|MYOVIIA|MYU7A|NSRD2|USH1B	myosin VIIA	protein-coding
cg03604073	chr19	47507410	47507410	3' UTR (NM_004491, exon 6 of 6)	3' UTR (NM_004491, exon 6 of 6)	-16733	NM_002517	NM_002517	NPAS1	MOP5|PASD5|bHLHe11	neuronal PAS domain protein 1	protein-coding
cg03610228	chr10	21799396	21799396	Intergenic	GC_rich|Low_complexity|Low_complexity	-13183	NM_001010911	NM_001010911	CASC10	C10orf114|bA418C1.3	cancer susceptibility candidate 10	protein-coding
cg03638905	chr5	72595626	72595626	Intergenic	CpG	126603	NM_153217	NM_153217	TMEM174	-	transmembrane protein 174	protein-coding
cg03650342	chr10	25465351	25465351	promoter-TSS (NR_027333)	promoter-TSS (NR_027333)	-146	NR_027333	NR_027333	GPR158-AS1	-	GPR158 antisense RNA 1	ncRNA
cg03654735	chr1	38100827	38100827	promoter-TSS (NM_001242908)	promoter-TSS (NM_001242908)	-232	NM_001038633	NM_173640	RSPO1	CRISTIN3|RSPO	R-spondin 1	protein-coding
cg03656055	chr6	21665156	21665156	Intergenic	CpG	-1519	NR_015410	NR_015410	CASC15	LINC00340	cancer susceptibility candidate 15 (non-protein coding)	ncRNA
cg03659519	chr18	74961967	74961967	promoter-TSS (NM_001480)	promoter-TSS (NM_001480)	-41	NM_001480	NM_001480	GALR1	GALNR|GALNR1	galanin receptor 1	protein-coding
cg03665970	chr19	17446105	17446105	promoter-TSS (NM_020959)	promoter-TSS (NM_020959)	314	NM_001195422	NM_032620	GTPBP3	GTPBG3|MSS1|MTGP1|THDF1	GTP binding protein 3 (mitochondrial)	protein-coding
cg03668274	chr12	54426904	54426904	promoter-TSS (NM_018953)	promoter-TSS (NM_018953)	72	NM_018953	NM_018953	HOXC5	CP11|HOX3|HOX3D	homeobox C5	protein-coding
cg03671052	chr5	180086261	180086261	Intergenic	C-rich|Low_complexity|Low_complexity	-9637	NM_182925	NM_002020	FLT4	FLT41|LMPH1A|PCL|VEGFR3	fms-related tyrosine kinase 4	protein-coding
cg03671802	chr18	56941474	56941474	promoter-TSS (NM_013435)	promoter-TSS (NM_013435)	-849	NM_013435	NM_013435	RAX	MCOP3|RX	retina and anterior neural fold homeobox	protein-coding
cg03679521	chr17	37764154	37764154	promoter-TSS (NM_006160)	promoter-TSS (NM_006160)	21	NM_006160	NM_006160	NEUROD2	NDRF|bHLHa1	neuronal differentiation 2	protein-coding
cg03679565	chr5	1882776	1882776	5' UTR (NM_016358, exon 1 of 5)	5' UTR (NM_016358, exon 1 of 5)	104	NM_016358	NM_016358	IRX4	IRXA3	iroquois homeobox 4	protein-coding
cg03679755	chr10	101875036	101875036	Intergenic	CpG	-33394	NM_001308	NM_001308	CPN1	CPN|SCPN	carboxypeptidase N, polypeptide 1	protein-coding
cg03682719	chr6	28584104	28584104	Intergenic	CpG	-28992	NM_052923	NM_052923	ZBED9	Buster4|SCAND3|ZFP38-L|ZNF305P2|ZNF452|dJ1186N24.3	zinc finger, BED-type containing 9	protein-coding
cg03687532	chr16	54228359	54228359	Intergenic	CpG	92019	NM_024336	NM_024336	IRX3	IRX-1|IRXB1	iroquois homeobox 3	protein-coding
cg03688058	chr7	89840709	89840709	promoter-TSS (NM_152999)	promoter-TSS (NM_152999)	240	NR_110029	NR_110029	STEAP2-AS1	-	STEAP2 antisense RNA 1	ncRNA
cg03698892	chr12	110561855	110561855	promoter-TSS (NM_031473)	promoter-TSS (NM_031473)	-285	NM_001143779	NM_014055	IFT81	CDV-1|CDV-1R|CDV1|CDV1R|DV1	intraflagellar transport 81	protein-coding
cg03699904	chr3	170746030	170746030	Intergenic	Intergenic	-1262	NM_001278659	NM_000340	SLC2A2	GLUT2	solute carrier family 2 (facilitated glucose transporter), member 2	protein-coding
cg03700449	chr12	103352327	103352327	exon (NM_004316, exon 1 of 2)	exon (NM_004316, exon 1 of 2)	875	NM_004316	NM_004316	ASCL1	ASH1|HASH1|MASH1|bHLHa46	achaete-scute family bHLH transcription factor 1	protein-coding
cg03704673	chr17	4692288	4692288	promoter-TSS (NM_001014985)	promoter-TSS (NM_001014985)	34	NM_001014985	NM_001014985	GLTPD2	-	glycolipid transfer protein domain containing 2	protein-coding
cg03705220	chr9	139089955	139089955	intron (NM_178138, intron 5 of 5)	intron (NM_178138, intron 5 of 5)	5049	NM_014564	NM_014564	LHX3	CPHD3|LIM3|M2-LHX3	LIM homeobox 3	protein-coding
cg03719083	chr6	10415291	10415291	5' UTR (NM_003220, exon 1 of 7)	5' UTR (NM_003220, exon 1 of 7)	179	NM_003220	NM_003220	TFAP2A	AP-2|AP-2alpha|AP2TF|BOFS|TFAP2	transcription factor AP-2 alpha (activating enhancer binding protein 2 alpha)	protein-coding
cg03729337	chr5	122430020	122430020	intron (NM_001136239, intron 2 of 7)	intron (NM_001136239, intron 2 of 7)	5179	NM_001136239	NM_001136239	PRDM6	-	PR domain containing 6	protein-coding
cg03740978	chr18	24127876	24127876	exon (NM_001142730, exon 1 of 5)	exon (NM_001142730, exon 1 of 5)	624	NM_001142730	NM_198991	KCTD1	C18orf5|SENS	potassium channel tetramerization domain containing 1	protein-coding
cg03742003	chr4	20255265	20255265	promoter-TSS (NM_001289136)	promoter-TSS (NM_001289136)	78	NM_001289136	NM_004787	SLIT2	SLIL3|Slit-2	slit homolog 2 (Drosophila)	protein-coding
cg03755115	chr11	76858730	76858730	intron (NM_001127180, intron 3 of 48)	CpG	19414	NM_001127180	NM_000260	MYO7A	DFNA11|DFNB2|MYOVIIA|MYU7A|NSRD2|USH1B	myosin VIIA	protein-coding
cg03760589	chr1	170630398	170630398	Intergenic	Intergenic	-2915	NM_022716	NM_006902	PRRX1	AGOTC|PHOX1|PMX1|PRX-1|PRX1	paired related homeobox 1	protein-coding
cg03760951	chr11	2160876	2160876	promoter-TSS (NM_000612)	promoter-TSS (NM_000612)	-672	NM_000612	NM_000612	IGF2	C11orf43|IGF-II|PP9974	insulin-like growth factor 2 (somatomedin A)	protein-coding
cg03764518	chr10	57388403	57388403	Intergenic	CpG	29653	NM_001190478	NM_001190478	MTRNR2L5	HN5	MT-RNR2-like 5	protein-coding
cg03766449	chr15	89920919	89920919	promoter-TSS (NR_015411)	promoter-TSS (NR_015411)	-354	NR_015411	NR_015411	LINC00925	-	long intergenic non-protein coding RNA 925	ncRNA
cg03769371	chr6	80247340	80247340	promoter-TSS (NM_001122769)	promoter-TSS (NM_001122769)	-193	NM_181714	NM_181714	LCA5	C6orf152	Leber congenital amaurosis 5	protein-coding
cg03778029	chr18	52626774	52626774	promoter-TSS (NM_025214)	promoter-TSS (NM_025214)	-35	NM_025214	NM_025214	CCDC68	SE57-1	coiled-coil domain containing 68	protein-coding
cg03778398	chr6	136547041	136547041	Intergenic	Intergenic	24408	NM_138419	NM_138419	MTFR2	DUFD1|FAM54A	mitochondrial fission regulator 2	protein-coding
cg03781931	chr12	85673201	85673201	promoter-TSS (NM_006982)	promoter-TSS (NM_006982)	-835	NM_006982	NM_006982	ALX1	CART1|FND3|HEL23	ALX homeobox 1	protein-coding
cg03790804	chr3	197808170	197808170	promoter-TSS (NR_003291)	promoter-TSS (NR_003291)	-628	NR_003291	NM_182631	ANKRD18DP	-	ankyrin repeat domain 18D, pseudogene	pseudo
cg03799283	chr15	96910012	96910012	Intergenic	CpG	33443	NM_001145157	NM_021005	NR2F2	ARP1|CHTD4|COUPTFB|COUPTFII|NF-E3|NR2F1|SVP40|TFCOUP2	nuclear receptor subfamily 2, group F, member 2	protein-coding
cg03809847	chr17	79093483	79093483	intron (NM_004920, intron 11 of 12)	CpG-11309	5690	NR_030394	NR_030394	MIR657	MIRN657|hsa-mir-657	microRNA 657	ncRNA
cg03813688	chr2	74740992	74740992	promoter-TSS (NM_016170)	promoter-TSS (NM_016170)	-604	NM_016170	NM_016170	TLX2	HOX11L1|NCX	T-cell leukemia homeobox 2	protein-coding
cg03814872	chr6	7541067	7541067	promoter-TSS (NM_004415)	promoter-TSS (NM_004415)	-803	NM_004415	NM_004415	DSP	DP|DPI|DPII	desmoplakin	protein-coding
cg03826618	chr11	117297329	117297329	Intergenic	Intergenic	98758	NM_014956	NM_014956	CEP164	NPHP15	centrosomal protein 164kDa	protein-coding
cg03835095	chr3	183980096	183980096	promoter-TSS (NM_033259)	promoter-TSS (NM_033259)	-845	NM_033259	NM_033259	CAMK2N2	CAM-KIIN|CAMKIIN	calcium/calmodulin-dependent protein kinase II inhibitor 2	protein-coding
cg03835609	chr5	140753419	140753419	promoter-TSS (NM_018919)	promoter-TSS (NM_018919)	-232	NM_032086	NM_018919	PCDHGA6	PCDH-GAMMA-A6	protocadherin gamma subfamily A, 6	protein-coding
cg03843031	chr20	44440948	44440948	promoter-TSS (NM_181800)	promoter-TSS (NM_181800)	-267	NR_104036	NM_007019	UBE2C	UBCH10|dJ447F3.2	ubiquitin-conjugating enzyme E2C	protein-coding
cg03850451	chr4	183728027	183728027	Intergenic	CpG	110603	NM_001921	NM_001921	DCTD	-	dCMP deaminase	protein-coding
cg03871460	chr13	37004722	37004722	Intergenic	Intergenic	-1245	NM_001111047	NM_003914	CCNA1	CT146	cyclin A1	protein-coding
cg03876032	chr10	26501066	26501066	3' UTR (NM_017433, exon 35 of 35)	3' UTR (NM_017433, exon 35 of 35)	-4170	NM_001134366	NM_000818	GAD2	GAD65	glutamate decarboxylase 2 (pancreatic islets and brain, 65kDa)	protein-coding
cg03877332	chr4	6247831	6247831	Intergenic	CpG	-23746	NM_006005	NM_006005	WFS1	CTRCT41|WFRS|WFS|WFSL	Wolfram syndrome 1 (wolframin)	protein-coding
cg03882242	chr12	103889799	103889799	promoter-TSS (NR_103526)	promoter-TSS (NR_103526)	-11	NM_001278420	NM_198521	C12orf42	-	chromosome 12 open reading frame 42	protein-coding
cg03890167	chr1	203242639	203242639	Intergenic	CpG	-13641	NR_117097	NR_117097	LINC01353	-	long intergenic non-protein coding RNA 1353	ncRNA
cg03900143	chr3	147111661	147111661	intron (NM_001243256, intron 2 of 3)	CpG-19033	-1444	NR_040762	NM_032153	ZIC4	-	Zic family member 4	protein-coding
cg03904876	chr12	54322093	54322093	Intergenic	Intergenic	-10483	NM_017410	NM_017410	HOXC13	ECTD9|HOX3|HOX3G	homeobox C13	protein-coding
cg03912703	chr1	45279350	45279350	exon (NM_001136537, exon 8 of 8)	exon (NM_001136537, exon 8 of 8)	5196	NM_001136537	NM_001136537	BTBD19	-	BTB (POZ) domain containing 19	protein-coding
cg03914284	chr17	4686233	4686233	exon (NM_003963, exon 4 of 5)	exon (NM_003963, exon 4 of 5)	3496	NM_001144941	NM_182566	VMO1	ERGA6350|PRO21055	vitelline membrane outer layer 1 homolog (chicken)	protein-coding
cg03919694	chr11	19735069	19735069	non-coding (NR_015384, exon 1 of 1)	non-coding (NR_015384, exon 1 of 1)	188	NM_001244963	NM_145117	NAV2	HELAD1|POMFIL2|RAINB1|STEERIN2|UNC53H2	neuron navigator 2	protein-coding
cg03920729	chr1	16768196	16768196	intron (NM_018090, intron 1 of 7)	intron (NM_018090, intron 1 of 7)	1029	NM_018090	NM_018090	NECAP2	-	NECAP endocytosis associated 2	protein-coding
cg03923640	chr16	87174625	87174625	Intergenic	Intergenic	-71096	NR_110939	NR_110939	LOC101928708	-	uncharacterized LOC101928708	ncRNA
cg03924566	chr8	143545479	143545479	5' UTR (NM_001702, exon 1 of 30)	5' UTR (NM_001702, exon 1 of 30)	102	NM_001702	NM_001702	BAI1	GDAIF	brain-specific angiogenesis inhibitor 1	protein-coding
cg03926815	chr3	13114682	13114682	promoter-TSS (NM_001134382)	promoter-TSS (NM_001134382)	-65	NM_001134382	NM_014869	IQSEC1	ARF-GEP100|ARFGEP100|BRAG2|GEP100	IQ motif and Sec7 domain 1	protein-coding
cg03927304	chr16	3017594	3017594	exon (NM_172229, exon 8 of 9)	exon (NM_172229, exon 8 of 9)	-1652	NM_152341	NM_152341	PAQR4	-	progestin and adipoQ receptor family member IV	protein-coding
cg03929570	chr16	70484979	70484979	Intergenic	LTR12C|LTR|ERV1	-3519	NM_145059	NM_145059	FUK	1110046B12Rik	fucokinase	protein-coding
cg03943025	chr6	33084550	33084550	intron (NR_001435, intron 1 of 4)	intron (NR_001435, intron 1 of 4)	4257	NR_001435	NR_001435	HLA-DPB2	DP2B|DPB2|DPbeta2|HLA-DP2B	major histocompatibility complex, class II, DP beta 2 (pseudogene)	pseudo
cg03945400	chr15	38543210	38543210	Intergenic	Intergenic	-1842	NM_152594	NM_152594	SPRED1	NFLS|PPP1R147|hSpred1|spred-1	sprouty-related, EVH1 domain containing 1	protein-coding
cg03947814	chr11	2890420	2890420	promoter-TSS (NR_024627)	promoter-TSS (NR_024627)	-843	NR_024627	NM_018722	KCNQ1DN	BWRT|HSA404617	KCNQ1 downstream neighbor (non-protein coding)	ncRNA
cg03951374	chr15	37390177	37390177	exon (NM_002399, exon 2 of 13)	exon (NM_002399, exon 2 of 13)	385	NM_172315	NM_002399	MEIS2	HsT18361|MRG1	Meis homeobox 2	protein-coding
cg03951833	chr1	147801104	147801104	intron (NR_102404, intron 17 of 18).2	intron (NR_102404, intron 17 of 18).2	5574	NR_049810	NR_049810	MIR5087	-	microRNA 5087	ncRNA
cg03959515	chr8	127569678	127569678	5' UTR (NM_174911, exon 2 of 2)	5' UTR (NM_174911, exon 2 of 2)	1033	NM_174911	NM_174911	FAM84B	BCMP101|NSE2	family with sequence similarity 84, member B	protein-coding
cg03960424	chr20	57042305	57042305	exon (NM_153360, exon 3 of 4)	exon (NM_153360, exon 3 of 4)	47644	NM_153360	NM_153360	APCDD1L	-	adenomatosis polyposis coli down-regulated 1-like	protein-coding
cg03963198	chr5	1882872	1882872	promoter-TSS (NM_016358)	promoter-TSS (NM_016358)	8	NM_016358	NM_016358	IRX4	IRXA3	iroquois homeobox 4	protein-coding
cg03969996	chr19	46999056	46999056	5' UTR (NM_020709, exon 1 of 1)	5' UTR (NM_020709, exon 1 of 1)	113	NM_020709	NM_020709	PNMAL2	-	paraneoplastic Ma antigen family-like 2	protein-coding
cg03970036	chr2	220174233	220174233	promoter-TSS (NM_001199764)	promoter-TSS (NM_001199764)	62	NM_001199763	NM_002846	PTPRN	IA-2|IA-2/PTP|IA2|ICA512|R-PTP-N	protein tyrosine phosphatase, receptor type, N	protein-coding
cg03978579	chr10	50887862	50887862	intron (NM_182554, intron 1 of 2)	CpG	178	NM_182554	NM_182554	C10orf53	-	chromosome 10 open reading frame 53	protein-coding
cg03981954	chr7	121942011	121942011	3' UTR (NM_001160264, exon 5 of 5)	3' UTR (NM_001160264, exon 5 of 5)	-1701	NR_036484	NR_036484	FEZF1-AS1	-	FEZF1 antisense RNA 1	ncRNA
cg03983645	chr11	20181888	20181888	promoter-TSS (NM_001029865)	promoter-TSS (NM_001029865)	-18	NM_001029865	NM_001029865	DBX1	-	developing brain homeobox 1	protein-coding
cg03986829	chr3	62358235	62358235	exon (NM_018008, exon 2 of 5)	exon (NM_018008, exon 2 of 5)	955	NM_018008	NM_018008	FEZF2	FEZ|FEZL|TOF|ZFP312|ZNF312	FEZ family zinc finger 2	protein-coding
cg03994942	chr11	45943980	45943980	promoter-TSS (NM_001300721)	promoter-TSS (NM_001300721)	-247	NM_001300721	NM_152312	GYLTL1B	LARGE2	glycosyltransferase-like 1B	protein-coding
cg04010296	chr11	61007965	61007965	promoter-TSS (NM_014224)	promoter-TSS (NM_014224)	-664	NM_014224	NM_014224	PGA5	-	pepsinogen 5, group I (pepsinogen A)	protein-coding
cg04013093	chr6	42928304	42928304	promoter-TSS (NM_018960)	promoter-TSS (NM_018960)	-196	NM_018960	NM_018960	GNMT	-	glycine N-methyltransferase	protein-coding
cg04015962	chr1	10949193	10949193	Intergenic	L2b|LINE|L2	-92460	NM_001079843	NM_017766	CASZ1	CAS11|CST|SRG|ZNF693|dJ734G22.1	castor zinc finger 1	protein-coding
cg04027548	chr12	21926448	21926448	exon (NM_004982, exon 2 of 3)	exon (NM_004982, exon 2 of 3)	1307	NM_004982	NM_004982	KCNJ8	KIR6.1|uKATP-1	potassium inwardly-rectifying channel, subfamily J, member 8	protein-coding
cg04027736	chr7	27143404	27143404	Intergenic	CpG	-1010	NM_006735	NM_006735	HOXA2	HOX1K|MCOHI	homeobox A2	protein-coding
cg04030690	chr20	1927547	1927547	Intergenic	MIRb|SINE|MIR	45905	NM_001190892	NM_024411	PDYN	ADCA|PENKB|SCA23	prodynorphin	protein-coding
cg04042468	chr22	43506034	43506034	promoter-TSS (NM_001197)	promoter-TSS (NM_001197)	-720	NM_001197	NM_001197	BIK	BIP1|BP4|NBK	BCL2-interacting killer (apoptosis-inducing)	protein-coding
cg04043150	chr1	110673320	110673320	Intergenic	CpG	18258	NM_203412	NM_203412	UBL4B	-	ubiquitin-like 4B	protein-coding
cg04044664	chr5	132150118	132150118	exon (NM_175873, exon 1 of 1)	exon (NM_175873, exon 1 of 1)	1102	NM_175873	NM_175873	SOWAHA	ANKRD43	sosondowah ankyrin repeat domain family member A	protein-coding
cg04047221	chr13	112723478	112723478	3' UTR (NM_005986, exon 1 of 1)	3' UTR (NM_005986, exon 1 of 1)	1565	NM_005986	NM_005986	SOX1	-	SRY (sex determining region Y)-box 1	protein-coding
cg04050824	chr8	11538246	11538246	Intergenic	CpG	-23471	NM_002052	NM_002052	GATA4	ASD2|TACHD|VSD1	GATA binding protein 4	protein-coding
cg04058153	chr8	1496712	1496712	intron (NM_001277161, intron 1 of 10)	intron (NM_001277161, intron 1 of 10)	47180	NM_004745	NM_004745	DLGAP2	DAP2|SAPAP2	discs, large (Drosophila) homolog-associated protein 2	protein-coding
cg04060128	chr16	31488853	31488853	exon (NM_001164719, exon 11 of 11)	exon (NM_001164719, exon 11 of 11)	4327	NM_015927	NM_015927	TGFB1I1	ARA55|HIC-5|HIC5|TSC-5	transforming growth factor beta 1 induced transcript 1	protein-coding
cg04064160	chr8	26048066	26048066	Intergenic	CpG	-100941	NM_002717	NM_002717	PPP2R2A	B55A|B55ALPHA|PR52A|PR55A	protein phosphatase 2, regulatory subunit B, alpha	protein-coding
cg04067139	chr11	58673168	58673168	Intergenic	CpG	-21934	NM_001220494	NM_080661	GLYATL1	GATF-C|GNAT	glycine-N-acyltransferase-like 1	protein-coding
cg04068980	chr5	50674204	50674204	non-coding (NR_046243, exon 2 of 2)	non-coding (NR_046243, exon 2 of 2)	-4754	NM_002202	NM_002202	ISL1	ISLET1|Isl-1	ISL LIM homeobox 1	protein-coding
cg04069951	chr11	2398337	2398337	promoter-TSS (NM_004356)	promoter-TSS (NM_004356)	-210	NM_004356	NM_004356	CD81	CVID6|S5.7|TAPA1|TSPAN28	CD81 molecule	protein-coding
cg04085789	chr22	19157388	19157388	Intergenic	CpG	-1831	NR_103767	NR_103767	LINC01311	-	long intergenic non-protein coding RNA 1311	ncRNA
cg04090347	chr21	44061598	44061598	Intergenic	Intergenic	-12264	NM_001001580	NM_002606	PDE9A	HSPDE9A2	phosphodiesterase 9A	protein-coding
cg04090392	chr15	83952775	83952775	promoter-TSS (NM_001301206)	promoter-TSS (NM_001301206)	-566	NM_001301206	NM_001717	BNC1	BNC|BSN1|HsT19447	basonuclin 1	protein-coding
cg04091063	chr1	19615383	19615383	promoter-TSS (NM_012067)	promoter-TSS (NM_012067)	-103	NM_012067	NM_012067	AKR7A3	AFAR2	aldo-keto reductase family 7, member A3 (aflatoxin aldehyde reductase)	protein-coding
cg04093047	chr1	32827708	32827708	promoter-TSS (NM_052841)	promoter-TSS (NM_052841)	136	NM_001167676	NM_001167676	FAM229A	-	family with sequence similarity 229, member A	protein-coding
cg04101060	chr5	134364969	134364969	exon (NM_002653, exon 3 of 3)	exon (NM_002653, exon 3 of 3)	-4001	NM_001277348	NM_001277348	C5orf66	-	chromosome 5 open reading frame 66	protein-coding
cg04103251	chr13	19692716	19692716	Intergenic	REP522|Satellite|telo	-24406	NR_046927	NR_046927	RNU6-52P	RNU6-52	RNA, U6 small nuclear 52, pseudogene	snRNA
cg04109768	chr7	148982619	148982619	TTS (NM_001195220)	TTS (NM_001195220)	247	NR_036573	NR_015357	LOC155060	-	AI894139 pseudogene	pseudo
cg04118306	chr8	24772351	24772351	promoter-TSS (NM_001105541)	promoter-TSS (NM_001105541)	-104	NM_001105541	NM_005382	NEFM	NEF3|NF-M|NFM	neurofilament, medium polypeptide	protein-coding
cg04126810	chr1	233462730	233462730	promoter-TSS (NM_032435)	promoter-TSS (NM_032435)	-784	NM_032435	NM_032435	KIAA1804	MLK4|dJ862P8.3	mixed lineage kinase 4	protein-coding
cg04129469	chr1	18956763	18956763	promoter-TSS (NM_002584)	promoter-TSS (NM_002584)	-737	NM_002584	NM_002584	PAX7	HUP1|PAX7B|RMS2	paired box 7	protein-coding
cg04136369	chr17	36070601	36070601	exon (NM_001165923, exon 5 of 9)	exon (NM_001165923, exon 5 of 9)	34495	NM_001165923	NM_000458	HNF1B	FJHN|HNF-1B|HNF1beta|HNF2|HPC11|LF-B3|LFB3|MODY5|TCF-2|TCF2|VHNF1	HNF1 homeobox B	protein-coding
cg04137003	chr8	142377435	142377435	promoter-TSS (NM_005293)	promoter-TSS (NM_005293)	-70	NM_005293	NM_005293	GPR20	-	G protein-coupled receptor 20	protein-coding
cg04140663	chr15	83315923	83315923	promoter-TSS (NR_046096)	promoter-TSS (NR_046096)	433	NM_001288819	NM_030594	CPEB1	CEBP|CPE-BP1|CPEB|CPEB-1|hCPEB-1	cytoplasmic polyadenylation element binding protein 1	protein-coding
cg04150136	chr16	88700917	88700917	Intergenic	CpG	-4084	NM_013278	NM_013278	IL17C	CX2|IL-17C	interleukin 17C	protein-coding
cg04150495	chr20	26190329	26190329	promoter-TSS (NR_040095)	promoter-TSS (NR_040095)	-460	NR_040095	NR_040095	MIR663AHG	-	MIR663A host gene (non-protein coding)	ncRNA
cg04153822	chr3	184231188	184231188	Intergenic	Intergenic	-48399	NM_004443	NM_004443	EPHB3	ETK2|HEK2|TYRO6	EPH receptor B3	protein-coding
cg04154138	chr19	53758522	53758522	promoter-TSS (NM_182609)	promoter-TSS (NM_182609)	-411	NM_182609	NM_182609	ZNF677	-	zinc finger protein 677	protein-coding
cg04157587	chr7	25895752	25895752	Intergenic	Intergenic	-15122	NR_046486	NR_046486	RNU6-16P	RNU6-16	RNA, U6 small nuclear 16, pseudogene	snRNA
cg04159420	chr10	106402909	106402909	intron (NM_014978, intron 1 of 26)	intron (NM_014978, intron 1 of 26)	2050	NM_014978	NM_014978	SORCS3	SORCS	sortilin-related VPS10 domain containing receptor 3	protein-coding
cg04166042	chr1	50896247	50896247	Intergenic	Intergenic	-7128	NM_032110	NM_032110	DMRTA2	-	DMRT-like family A2	protein-coding
cg04171117	chr15	93652579	93652579	Intergenic	UCON22|Unknown|Unknown	-20136	NM_020211	NM_020211	RGMA	RGM	repulsive guidance molecule family member a	protein-coding
cg04175569	chr11	128556993	128556993	intron (NM_001271012, intron 1 of 6)	(CGTG)n|Simple_repeat|Simple_repeat	563	NM_001271012	NM_002017	FLI1	EWSR2|SIC-1	Fli-1 proto-oncogene, ETS transcription factor	protein-coding
cg04176888	chr19	41596067	41596067	exon (NM_000766, exon 3 of 9)	exon (NM_000766, exon 3 of 9)	1711	NM_000766	NM_000766	CYP2A13	CPAD|CYP2A|CYPIIA13	cytochrome P450, family 2, subfamily A, polypeptide 13	protein-coding
cg04178858	chr17	38334171	38334171	promoter-TSS (NM_016339)	promoter-TSS (NM_016339)	-71	NM_016339	NM_016339	RAPGEFL1	Link-GEFII	Rap guanine nucleotide exchange factor (GEF)-like 1	protein-coding
cg04184019	chr4	85424289	85424289	Intergenic	Intergenic	-4902	NM_006168	NM_006168	NKX6-1	NKX6.1|NKX6A	NK6 homeobox 1	protein-coding
cg04184232	chr14	29243235	29243235	intron (NR_026731, intron 2 of 2)	intron (NR_026731, intron 2 of 2)	1325	NR_026732	NR_026731	C14orf23	c14_5148	chromosome 14 open reading frame 23	ncRNA
cg04190875	chr10	101291093	101291093	promoter-TSS (NR_120618)	promoter-TSS (NR_120618)	-159	NR_120618	NR_120618	LINC01475	-	long intergenic non-protein coding RNA 1475	ncRNA
cg04193160	chr1	228400420	228400420	exon (NM_052843, exon 2 of 81)	exon (NM_052843, exon 2 of 81)	936	NR_073155	NM_001025495	C1orf145	-	chromosome 1 open reading frame 145	ncRNA
cg04203646	chr19	1467009	1467009	exon (NM_005883, exon 15 of 15)	exon (NM_005883, exon 15 of 15)	12219	NM_152482	NM_152482	C19orf25	-	chromosome 19 open reading frame 25	protein-coding
cg04205034	chr5	134824948	134824948	Intergenic	CpG	-36859	NM_001099221	NM_001099221	TIFAB	-	TRAF-interacting protein with forkhead-associated domain, family member B	protein-coding
cg04209911	chr1	177140146	177140146	promoter-TSS (NM_021165)	promoter-TSS (NM_021165)	-487	NM_021165	NM_021165	BRINP2	DBCCR1L2|FAM5B	bone morphogenetic protein/retinoic acid inducible neural-specific 2	protein-coding
cg04234597	chr5	3851582	3851582	Intergenic	Intergenic	255414	NM_024337	NM_024337	IRX1	IRX-5|IRXA1	iroquois homeobox 1	protein-coding
cg04240553	chr16	67188615	67188615	exon (NM_003789, exon 5 of 5)	exon (NM_003789, exon 5 of 5)	-3713	NM_033309	NM_033309	B3GNT9	-	UDP-GlcNAc:betaGal beta-1,3-N-acetylglucosaminyltransferase 9	protein-coding
cg04245250	chr9	35563834	35563834	promoter-TSS (NM_001164310)	promoter-TSS (NM_001164310)	62	NM_001287238	NM_001099951	FAM166B	-	family with sequence similarity 166, member B	protein-coding
cg04251368	chr11	2890588	2890588	promoter-TSS (NR_024627)	promoter-TSS (NR_024627)	-675	NR_024627	NM_018722	KCNQ1DN	BWRT|HSA404617	KCNQ1 downstream neighbor (non-protein coding)	ncRNA
cg04258219	chr7	155142416	155142416	Intergenic	Intergenic	18212	NR_103545	NR_103545	BLACE	-	B-cell acute lymphoblastic leukemia expressed	ncRNA
cg04269043	chr16	57918044	57918044	3' UTR (NM_001286130, exon 33 of 33)	3' UTR (NM_001286130, exon 33 of 33)	73495	NM_001278081	NM_001278081	LOC388282	-	uncharacterized LOC388282	protein-coding
cg04270358	chr5	87969887	87969887	promoter-TSS (NR_024384)	promoter-TSS (NR_024384)	-741	NR_024384	NR_015436	LINC00461	EyeLinc1|Visc-1a|Visc-1b	long intergenic non-protein coding RNA 461	ncRNA
cg04270401	chr10	102806872	102806872	Intergenic	Intergenic	-14127	NM_030929	NM_030929	KAZALD1	BONO1|FKSG28|FKSG40|IGFBP-rP10	Kazal-type serine peptidase inhibitor domain 1	protein-coding
cg04273661	chr19	18896582	18896582	exon (NM_000095, exon 14 of 19)	exon (NM_000095, exon 14 of 19)	5532	NM_000095	NM_000095	COMP	EDM1|EPD1|MED|PSACH|THBS5	cartilage oligomeric matrix protein	protein-coding
cg04285666	chr5	122422864	122422864	Intergenic	MIRb|SINE|MIR	-1977	NM_001136239	NM_001136239	PRDM6	-	PR domain containing 6	protein-coding
cg04287574	chr1	201619623	201619623	intron (NM_020443, intron 1 of 29)	CpG	2173	NM_020443	NM_020443	NAV1	POMFIL3|STEERIN1|UNC53H1	neuron navigator 1	protein-coding
cg04290346	chr11	20177853	20177853	TTS (NM_001029865)	TTS (NM_001029865)	4017	NM_001029865	NM_001029865	DBX1	-	developing brain homeobox 1	protein-coding
cg04290586	chr12	108168988	108168988	5' UTR (NM_203436, exon 1 of 1)	5' UTR (NM_203436, exon 1 of 1)	826	NM_203436	NM_203436	ASCL4	HASH4|bHLHa44	achaete-scute family bHLH transcription factor 4	protein-coding
cg04293725	chr5	93447601	93447601	promoter-TSS (NM_001163418)	promoter-TSS (NM_001163418)	-197	NM_032042	NM_032042	FAM172A	C5orf21	family with sequence similarity 172, member A	protein-coding
cg04299439	chr2	182547600	182547600	Intergenic	Intergenic	-2208	NM_002500	NM_002500	NEUROD1	BETA2|BHF-1|MODY6|NEUROD|bHLHa3	neuronal differentiation 1	protein-coding
cg04310488	chr6	160675745	160675745	intron (NM_003058, intron 2 of 10)	intron (NM_003058, intron 2 of 10)	4218	NM_003058	NM_003058	SLC22A2	OCT2	solute carrier family 22 (organic cation transporter), member 2	protein-coding
cg04313735	chr11	73357195	73357195	promoter-TSS (NM_001130033)	promoter-TSS (NM_001130033)	-28	NM_021200	NM_021200	PLEKHB1	KPL1|PHR1|PHRET1	pleckstrin homology domain containing, family B (evectins) member 1	protein-coding
cg04319659	chr6	161188338	161188338	Intergenic	CpG	65113	NM_001168338	NM_000301	PLG	-	plasminogen	protein-coding
cg04321555	chr19	34285738	34285738	Intergenic	Intergenic	-2013	NM_001129995	NM_024076	KCTD15	-	potassium channel tetramerization domain containing 15	protein-coding
cg04326198	chr14	36994457	36994457	Intergenic	CpG	-5027	NM_001079668	NM_003317	NKX2-1	BCH|BHC|NK-2|NKX2.1|NKX2A|T/EBP|TEBP|TITF1|TTF-1|TTF1	NK2 homeobox 1	protein-coding
cg04328477	chr16	68270259	68270259	promoter-TSS (NM_024939)	promoter-TSS (NM_024939)	-123	NM_024939	NM_024939	ESRP2	RBM35B	epithelial splicing regulatory protein 2	protein-coding
cg04329454	chr6	33561100	33561100	promoter-TSS (NR_027908)	promoter-TSS (NR_027908)	15	NR_027908	NM_207497	LINC00336	C6orf227|NCRNA00336	long intergenic non-protein coding RNA 336	ncRNA
cg04337653	chr6	100905588	100905588	intron (NM_005068, intron 1 of 10)	CpG	5963	NM_005068	NM_005068	SIM1	bHLHe14	single-minded family bHLH transcription factor 1	protein-coding
cg04342955	chr16	12995297	12995297	promoter-TSS (NM_001145205)	promoter-TSS (NM_001145205)	-180	NM_001145204	NM_001145204	SHISA9	CKAMP44	shisa family member 9	protein-coding
cg04347264	chr10	135051314	135051314	promoter-TSS (NM_014468)	promoter-TSS (NM_014468)	-94	NM_014468	NM_014468	VENTX	HPX42B|NA88A|VENTX2	VENT homeobox	protein-coding
cg04347874	chr14	36987409	36987409	intron (NM_003317, intron 1 of 1)	CpG	-1074	NR_103710	NR_103710	NKX2-1-AS1	-	NKX2-1 antisense RNA 1	ncRNA
cg04348251	chr2	236860223	236860223	intron (NM_001037131, intron 12 of 17)	intron (NM_001037131, intron 12 of 17)	216429	NM_001485	NM_001485	GBX2	-	gastrulation brain homeobox 2	protein-coding
cg04352305	chr17	80654923	80654923	intron (NM_006822, intron 1 of 5)	intron (NM_006822, intron 1 of 5)	1675	NM_006822	NM_006822	RAB40B	RAR|SEC4L	RAB40B, member RAS oncogene family	protein-coding
cg04353997	chr6	170125549	170125549	Intergenic	Intergenic	-1443	NM_018288	NM_018288	PHF10	BAF45A|XAP135	PHD finger protein 10	protein-coding
cg04359129	chr10	104178937	104178937	promoter-TSS (NM_024326)	promoter-TSS (NM_024326)	-36	NM_002779	NM_002779	PSD	EFA6|EFA6A|PSD1|TYL	pleckstrin and Sec7 domain containing	protein-coding
cg04359915	chr10	101825030	101825030	exon (NM_001308, exon 4 of 9)	exon (NM_001308, exon 4 of 9)	16612	NM_001308	NM_001308	CPN1	CPN|SCPN	carboxypeptidase N, polypeptide 1	protein-coding
cg04364728	chr1	845811	845811	Intergenic	CpG	9261	NR_026874	NM_175912	LOC100130417	-	uncharacterized LOC100130417	ncRNA
cg04366687	chr8	145107200	145107200	exon (NM_017570, exon 24 of 28)	exon (NM_017570, exon 24 of 28)	5083	NR_106905	NR_106905	MIR6846	hsa-mir-6846	microRNA 6846	ncRNA
cg04367345	chr11	44332637	44332637	promoter-TSS (NM_021926)	promoter-TSS (NM_021926)	-921	NM_021926	NM_021926	ALX4	CRS5|FND2	ALX homeobox 4	protein-coding
cg04367503	chr19	13121572	13121572	intron (NM_002501, intron 1 of 9)	CpG	-13213	NM_001271044	NM_002501	NFIX	MRSHSS|NF1A|SOTOS2	nuclear factor I/X (CCAAT-binding transcription factor)	protein-coding
cg04370442	chr16	58019867	58019867	intron (NM_199456, intron 7 of 7)	CpG-9339	9528	NM_199456	NM_199046	TEPP	-	testis, prostate and placenta expressed	protein-coding
cg04374102	chr17	7340814	7340814	exon (NM_178518, exon 3 of 3)	exon (NM_178518, exon 3 of 3)	-1875	NM_004112	NM_004112	FGF11	FHF3	fibroblast growth factor 11	protein-coding
cg04378886	chr19	50031396	50031396	intron (NM_020650, intron 1 of 6)	intron (NM_020650, intron 1 of 6)	521	NM_020650	NM_020650	RCN3	RLP49	reticulocalbin 3, EF-hand calcium binding domain	protein-coding
cg04391048	chr2	18766023	18766023	exon (NM_033253, exon 4 of 9)	exon (NM_033253, exon 4 of 9)	4823	NM_001199103	NM_001199103	NT5C1B-RDH14	-	NT5C1B-RDH14 readthrough	protein-coding
cg04396303	chr2	178627807	178627807	intron (NM_001077197, intron 11 of 20)	intron (NM_001077197, intron 11 of 20)	125659	NM_001077196	NM_016953	PDE11A	PPNAD2	phosphodiesterase 11A	protein-coding
cg04400972	chr1	117665054	117665054	promoter-TSS (NM_001145635)	promoter-TSS (NM_001145635)	-643	NM_025188	NM_025188	TRIM45	RNF99	tripartite motif containing 45	protein-coding
cg04406111	chr10	123779211	123779211	intron (NM_206862, intron 1 of 22)	intron (NM_206862, intron 1 of 22)	30522	NM_001291876	NM_006997	TACC2	AZU-1|ECTACC	transforming, acidic coiled-coil containing protein 2	protein-coding
cg04411541	chr2	202483869	202483869	promoter-TSS (NM_001168217)	promoter-TSS (NM_001168217)	36	NM_001168217	NM_152525	ALS2CR11	-	amyotrophic lateral sclerosis 2 (juvenile) chromosome region, candidate 11	protein-coding
cg04412755	chr3	46939979	46939979	intron (NM_001184744, intron 7 of 14)	(CGGGG)n|Simple_repeat|Simple_repeat	16240	NM_001184744	NM_000316	PTH1R	PFE|PTHR|PTHR1	parathyroid hormone 1 receptor	protein-coding
cg04415798	chr14	37128587	37128587	intron (NM_006194, intron 1 of 4)	intron (NM_006194, intron 1 of 4)	1814	NM_006194	NM_006194	PAX9	STHAG3	paired box 9	protein-coding
cg04434147	chr19	45281288	45281288	exon (NM_012116, exon 1 of 11)	exon (NM_012116, exon 1 of 11)	162	NM_001130852	NM_012116	CBLC	CBL-3|CBL-SL|RNF57	Cbl proto-oncogene C, E3 ubiquitin protein ligase	protein-coding
cg04446345	chr22	45680845	45680845	promoter-TSS (NM_001167574)	promoter-TSS (NM_001167574)	-23	NM_001167574	NM_006953	UPK3A	UP3A|UPIII|UPIIIA|UPK3	uroplakin 3A	protein-coding
cg04451175	chr8	16860089	16860089	promoter-TSS (NM_019851)	promoter-TSS (NM_019851)	-415	NM_019851	NM_019851	FGF20	FGF-20|RHDA2	fibroblast growth factor 20	protein-coding
cg04453050	chr3	51740897	51740897	promoter-TSS (NM_000839)	promoter-TSS (NM_000839)	-184	NM_000839	NM_000839	GRM2	GLUR2|GPRC1B|MGLUR2|mGlu2	glutamate receptor, metabotropic 2	protein-coding
cg04457658	chr6	37732314	37732314	Intergenic	L2b|LINE|L2	-54993	NM_021943	NM_021943	ZFAND3	TEX27	zinc finger, AN1-type domain 3	protein-coding
cg04457792	chr10	102473208	102473208	Intergenic	CpG	-32260	NM_003987	NM_000278	PAX2	PAPRS	paired box 2	protein-coding
cg04457979	chr11	2890648	2890648	promoter-TSS (NR_024627)	promoter-TSS (NR_024627)	-615	NR_024627	NM_018722	KCNQ1DN	BWRT|HSA404617	KCNQ1 downstream neighbor (non-protein coding)	ncRNA
cg04464446	chr11	68452846	68452846	intron (NM_015973, intron 2 of 5)	CpG-4484	863	NM_015973	NM_015973	GAL	GAL-GMAP|GALN|GLNN|GMAP	galanin/GMAP prepropeptide	protein-coding
cg04467162	chr3	128764825	128764825	Intergenic	CpG	-14785	NM_000174	NM_000174	GP9	CD42a|GPIX	glycoprotein IX (platelet)	protein-coding
cg04495336	chr8	2419120	2419120	intron (NR_125425, intron 5 of 5)	CpG	61333	NR_125423	NR_125423	LOC101927815	-	uncharacterized LOC101927815	ncRNA
cg04495670	chr11	69634297	69634297	promoter-TSS (NM_005247)	promoter-TSS (NM_005247)	-105	NM_005247	NM_005247	FGF3	HBGF-3|INT2	fibroblast growth factor 3	protein-coding
cg04506585	chr17	70116205	70116205	promoter-TSS (NM_000346)	promoter-TSS (NM_000346)	729	NR_103737	NR_103737	SOX9-AS1	-	SOX9 antisense RNA 1	ncRNA
cg04508701	chr6	137813879	137813879	3' UTR (NM_175747, exon 1 of 1)	3' UTR (NM_175747, exon 1 of 1)	1652	NM_175747	NM_175747	OLIG3	Bhlhb7|bHLHe20	oligodendrocyte transcription factor 3	protein-coding
cg04513006	chr16	68270253	68270253	promoter-TSS (NM_024939)	promoter-TSS (NM_024939)	-117	NM_024939	NM_024939	ESRP2	RBM35B	epithelial splicing regulatory protein 2	protein-coding
cg04517282	chr5	2743261	2743261	Intergenic	Intergenic	8508	NM_033267	NM_033267	IRX2	IRXA2	iroquois homeobox 2	protein-coding
cg04523524	chr4	56502865	56502865	promoter-TSS (NM_001292045)	promoter-TSS (NM_001292045)	0	NR_120489	NM_006681	NMU	-	neuromedin U	protein-coding
cg04525757	chr14	29235974	29235974	promoter-TSS (NM_005249)	promoter-TSS (NM_005249)	-304	NM_005249	NM_005249	FOXG1	BF1|BF2|FHKL3|FKH2|FKHL1|FKHL2|FKHL3|FKHL4|FOXG1A|FOXG1B|FOXG1C|HBF-1|HBF-2|HBF-3|HBF-G2|HBF2|HFK1|HFK2|HFK3|KHL2|QIN	forkhead box G1	protein-coding
cg04528060	chr4	57371869	57371869	intron (NM_206919, intron 1 of 3)	CpG	494	NM_206919	NM_206919	ARL9	-	ADP-ribosylation factor-like 9	protein-coding
cg04534765	chr18	74962370	74962370	5' UTR (NM_001480, exon 1 of 3)	5' UTR (NM_001480, exon 1 of 3)	362	NM_001480	NM_001480	GALR1	GALNR|GALNR1	galanin receptor 1	protein-coding
cg04543008	chr11	71955333	71955333	promoter-TSS (NM_005169)	promoter-TSS (NM_005169)	-113	NM_005169	NM_005169	PHOX2A	ARIX|CFEOM2|FEOM2|NCAM2|PMX2A	paired-like homeobox 2a	protein-coding
cg04548856	chr14	57284529	57284529	intron (NR_029385, intron 1 of 3)	CpG	4628	NR_029385	NR_029385	OTX2-AS1	OTX2OS1	OTX2 antisense RNA 1 (head to head)	ncRNA
cg04560225	chr1	91195337	91195337	Intergenic	Intergenic	-12543	NM_020063	NM_020063	BARHL2	-	BarH-like homeobox 2	protein-coding
cg04565473	chr6	1619163	1619163	Intergenic	CpG	8482	NM_001453	NM_001453	FOXC1	ARA|FKHL7|FREAC-3|FREAC3|IGDA|IHG1|IRID1|RIEG3	forkhead box C1	protein-coding
cg04566848	chr6	29974716	29974716	non-coding (NR_024240, exon 3 of 7).6	non-coding (NR_024240, exon 3 of 7).6	968	NR_024240	NR_024240	HLA-J	CDA12|D6S203|HLA-59|HLA-CDA12	major histocompatibility complex, class I, J (pseudogene)	pseudo
cg04567517	chr7	151157241	151157241	Intergenic	Intergenic	-20142	NM_144727	NM_144727	CRYGN	-	crystallin, gamma N	protein-coding
cg04568492	chr1	229568253	229568253	intron (NM_001100, intron 3 of 6)	CpG-2326	1590	NM_001100	NM_001100	ACTA1	ACTA|ASMA|CFTD|CFTD1|CFTDM|MPFD|NEM1|NEM2|NEM3	actin, alpha 1, skeletal muscle	protein-coding
cg04568592	chr17	19771361	19771361	promoter-TSS (NM_001142610)	promoter-TSS (NM_001142610)	-122	NM_001142610	NM_014683	ULK2	ATG1B|Unc51.2	unc-51 like autophagy activating kinase 2	protein-coding
cg04571321	chr19	38924348	38924348	promoter-TSS (NM_001042723)	promoter-TSS (NM_001042723)	8	NM_000540	NM_000540	RYR1	CCO|MHS|MHS1|PPP1R137|RYDR|RYR|RYR-1|SKRR	ryanodine receptor 1 (skeletal)	protein-coding
cg04581018	chr3	49236809	49236809	promoter-TSS (NM_001135197)	promoter-TSS (NM_001135197)	-124	NM_001135197	NM_178173	CCDC36	CT74	coiled-coil domain containing 36	protein-coding
cg04584103	chr14	94405268	94405268	intron (NM_016150, intron 6 of 7)	CpG	11537	NM_001207072	NM_138344	FAM181A	C14orf152	family with sequence similarity 181, member A	protein-coding
cg04589761	chr3	186022300	186022300	intron (NM_001080744, intron 3 of 23)	intron (NM_001080744, intron 3 of 23)	57723	NM_001346	NM_001346	DGKG	DAGK3|DGK-GAMMA	diacylglycerol kinase, gamma 90kDa	protein-coding
cg04590721	chr10	102807588	102807588	Intergenic	Intergenic	-13411	NM_030929	NM_030929	KAZALD1	BONO1|FKSG28|FKSG40|IGFBP-rP10	Kazal-type serine peptidase inhibitor domain 1	protein-coding
cg04597532	chr5	138897364	138897364	Intergenic	Intergenic	-35021	NM_198282	NM_198282	TMEM173	ERIS|MITA|MPYS|NET23|SAVI|STING	transmembrane protein 173	protein-coding
cg04598517	chr5	1445543	1445543	promoter-TSS (NM_001044)	promoter-TSS (NM_001044)	0	NM_001044	NM_001044	SLC6A3	DAT|DAT1|PKDYS	solute carrier family 6 (neurotransmitter transporter), member 3	protein-coding
cg04600027	chr15	89922603	89922603	intron (NR_015411, intron 2 of 6)	CpG-8248	1330	NR_015411	NR_015411	LINC00925	-	long intergenic non-protein coding RNA 925	ncRNA
cg04602284	chr3	119422284	119422284	intron (NM_033364, intron 1 of 17)	CpG	415	NM_033364	NM_033364	MAATS1	AAT1|AAT1alpha|C3orf15|CaM-IP2|SPATA26	MYCBP-associated, testis expressed 1	protein-coding
cg04605697	chr10	53149244	53149244	intron (NM_006258, intron 2 of 17)	intron (NM_006258, intron 2 of 17)	89911	NR_030336	NR_030336	MIR605	MIRN605|hsa-mir-605	microRNA 605	ncRNA
cg04609875	chr12	70763704	70763704	intron (NM_014505, intron 1 of 2)	intron (NM_014505, intron 1 of 2)	3642	NM_014505	NM_014505	KCNMB4	-	potassium large conductance calcium-activated channel, subfamily M, beta member 4	protein-coding
cg04611812	chr6	75911957	75911957	intron (NM_004370, intron 2 of 65)	CpG	3666	NM_080645	NM_004370	COL12A1	BA209D8.1|COL12A1L|DJ234P15.1	collagen, type XII, alpha 1	protein-coding
cg04612444	chr8	57358714	57358714	promoter-TSS (NM_006211)	promoter-TSS (NM_006211)	-121	NM_006211	NM_006211	PENK	-	proenkephalin	protein-coding
cg04617948	chr10	129535139	129535139	promoter-TSS (NM_207426)	promoter-TSS (NM_207426)	-399	NM_207426	NM_207426	FOXI2	-	forkhead box I2	protein-coding
cg04621893	chr10	22624688	22624688	Intergenic	CpG	-9686	NM_001253854	NM_012443	SPAG6	CT141|Repro-SA-1|pf16	sperm associated antigen 6	protein-coding
cg04622024	chr1	38201002	38201002	exon (NM_001099439, exon 6 of 17)	exon (NM_001099439, exon 6 of 17)	29822	NM_001099439	NM_173641	EPHA10	-	EPH receptor A10	protein-coding
cg04622601	chr1	86621585	86621585	intron (NM_152890, intron 1 of 59)	CpG	536	NM_152890	NM_152890	COL24A1	-	collagen, type XXIV, alpha 1	protein-coding
cg04622777	chr16	55357777	55357777	promoter-TSS (NM_024335)	promoter-TSS (NM_024335)	-694	NM_024335	NM_024335	IRX6	IRX-3|IRX7|IRXB3	iroquois homeobox 6	protein-coding
cg04625615	chr15	41788369	41788369	intron (NM_002220, intron 1 of 6)	CpG	2313	NM_002220	NM_002220	ITPKA	IP3-3KA|IP3KA	inositol-trisphosphate 3-kinase A	protein-coding
cg04626491	chr6	28584054	28584054	Intergenic	CpG	-28942	NM_052923	NM_052923	ZBED9	Buster4|SCAND3|ZFP38-L|ZNF305P2|ZNF452|dJ1186N24.3	zinc finger, BED-type containing 9	protein-coding
cg04630292	chr6	32116995	32116995	3' UTR (NM_030651, exon 4 of 4)	3' UTR (NM_030651, exon 4 of 4)	2725	NM_030651	NM_030651	PRRT1	C6orf31|DSPD1|IFITMD7|NG5	proline-rich transmembrane protein 1	protein-coding
cg04635334	chr16	3210226	3210226	Intergenic	Intergenic	25092	NM_001134655	NM_004220	ZNF213	CR53|ZKSCAN21|ZSCAN53	zinc finger protein 213	protein-coding
cg04637478	chr5	140753656	140753656	promoter-TSS (NM_018919)	promoter-TSS (NM_018919)	5	NM_018919	NM_018919	PCDHGA6	PCDH-GAMMA-A6	protocadherin gamma subfamily A, 6	protein-coding
cg04640250	chr12	72667527	72667527	promoter-TSS (NR_026837)	promoter-TSS (NR_026837)	-238	NR_026837	NM_001025457	TRHDE-AS1	-	TRHDE antisense RNA 1	ncRNA
cg04642741	chr11	20620831	20620831	promoter-TSS (NM_004211)	promoter-TSS (NM_004211)	-115	NM_004211	NM_004211	SLC6A5	GLYT-2|GLYT2|HKPX3|NET1	solute carrier family 6 (neurotransmitter transporter), member 5	protein-coding
cg04645150	chr6	28584173	28584173	Intergenic	CpG	-29061	NM_052923	NM_052923	ZBED9	Buster4|SCAND3|ZFP38-L|ZNF305P2|ZNF452|dJ1186N24.3	zinc finger, BED-type containing 9	protein-coding
cg04645545	chr10	103534564	103534564	exon (NM_033164, exon 4 of 6)	exon (NM_033164, exon 4 of 6)	1195	NM_033163	NM_006119	FGF8	AIGF|FGF-8|HBGF-8|HH6|KAL6	fibroblast growth factor 8 (androgen-induced)	protein-coding
cg04650654	chr6	28505430	28505430	Intergenic	tRNA-Ile-ATA|tRNA|tRNA	11641	NM_003996	NM_001509	GPX5	HEL-S-75p	glutathione peroxidase 5 (epididymal androgen-related protein)	protein-coding
cg04651781	chr4	1398799	1398799	intron (NM_001290079, intron 1 of 1)	CpG	1431	NM_001290079	NM_001290079	NKX1-1	HSPX153|NKX-1.1|SAX2	NK1 homeobox 1	protein-coding
cg04652943	chr2	3750566	3750566	promoter-TSS (NM_001287444)	promoter-TSS (NM_001287444)	-616	NM_001287444	NM_001287444	DCDC2C	-	doublecortin domain containing 2C	protein-coding
cg04655520	chr7	134576240	134576240	promoter-TSS (NM_033139)	promoter-TSS (NM_033139)	89	NM_033139	NM_004342	CALD1	CDM|H-CAD|HCAD|L-CAD|LCAD|NAG22	caldesmon 1	protein-coding
cg04658945	chr11	68780898	68780898	promoter-TSS (NM_001098515)	promoter-TSS (NM_001098515)	-48	NM_145015	NM_145015	MRGPRF	GPR140|GPR168|MRGF|RTA	MAS-related GPR, member F	protein-coding
cg04662961	chr15	44486563	44486563	promoter-TSS (NM_001286490)	promoter-TSS (NM_001286490)	81	NM_001286490	NM_032892	FRMD5	-	FERM domain containing 5	protein-coding
cg04664342	chr17	4685906	4685906	exon (NM_003963, exon 3 of 5)	exon (NM_003963, exon 3 of 5)	3823	NM_001144941	NM_182566	VMO1	ERGA6350|PRO21055	vitelline membrane outer layer 1 homolog (chicken)	protein-coding
cg04687439	chr19	996221	996221	Intergenic	CpG	-4216	NM_138690	NM_138690	GRIN3B	GluN3B|NR3B	glutamate receptor, ionotropic, N-methyl-D-aspartate 3B	protein-coding
cg04688051	chr8	143858491	143858491	promoter-TSS (NM_177476)	promoter-TSS (NM_177476)	-54	NM_177476	NM_023946	LYNX1	SLURP2	Ly6/neurotoxin 1	protein-coding
cg04688351	chr2	223154141	223154141	intron (NM_001127366, intron 4 of 8)	intron (NM_001127366, intron 4 of 8)	-8725	NM_153038	NM_153038	CCDC140	-	coiled-coil domain containing 140	protein-coding
cg04692454	chr6	99275306	99275306	Intergenic	Intergenic	-7274	NM_005604	NM_005604	POU3F2	BRN2|N-Oct3|OCT7|OTF-7|OTF7|POUF3|brn-2|oct-7	POU class 3 homeobox 2	protein-coding
cg04698114	chr16	51184380	51184380	5' UTR (NM_001127892, exon 1 of 3)	5' UTR (NM_001127892, exon 1 of 3)	128	NM_001127892	NM_002968	SALL1	HEL-S-89|HSAL1|Sal-1|TBS|ZNF794	spalt-like transcription factor 1	protein-coding
cg04719903	chr1	1181957	1181957	exon (NM_001014980, exon 1 of 8)	exon (NM_001014980, exon 1 of 8)	145	NM_001014980	NM_001014980	FAM132A	C1QDC2|C1QTNF12|CTRP12	family with sequence similarity 132, member A	protein-coding
cg04724735	chr19	7927555	7927555	intron (NM_145245, intron 16 of 18)	CpG-12786	11771	NM_001190467	NM_001080403	FLJ22184	-	putative uncharacterized protein FLJ22184	protein-coding
cg04726439	chr19	18898395	18898395	exon (NM_000095, exon 10 of 19)	exon (NM_000095, exon 10 of 19)	3719	NM_000095	NM_000095	COMP	EDM1|EPD1|MED|PSACH|THBS5	cartilage oligomeric matrix protein	protein-coding
cg04730768	chr10	50816263	50816263	promoter-TSS (NM_020984)	promoter-TSS (NM_020984)	-878	NM_020984	NM_020549	CHAT	CHOACTASE|CMS1A|CMS1A2	choline O-acetyltransferase	protein-coding
cg04730882	chr2	176986536	176986536	promoter-TSS (NM_014213)	promoter-TSS (NM_014213)	-877	NM_014213	NM_014213	HOXD9	HOX4|HOX4C|Hox-4.3|Hox-5.2	homeobox D9	protein-coding
cg04731544	chr19	49004835	49004835	intron (NM_001080434, intron 8 of 15)	CpG-14093	11611	NM_001080434	NM_001080434	LMTK3	LMR3|PPP1R101|TYKLM3	lemur tyrosine kinase 3	protein-coding
cg04733537	chr12	130388749	130388749	promoter-TSS (NM_133448)	promoter-TSS (NM_133448)	-537	NM_133448	NM_133448	TMEM132D	MOLT|PPP1R153	transmembrane protein 132D	protein-coding
cg04740599	chr3	128712883	128712883	5' UTR (NM_020741, exon 1 of 8)	5' UTR (NM_020741, exon 1 of 8)	103	NM_020741	NM_020741	KIAA1257	-	KIAA1257	protein-coding
cg04742780	chr20	61051916	61051916	promoter-TSS (NM_080473)	promoter-TSS (NM_080473)	-890	NM_080473	NM_080473	GATA5	GATAS|bB379O24.1	GATA binding protein 5	protein-coding
cg04743758	chr17	1881162	1881162	intron (NM_178568, intron 1 of 1)	GC_rich|Low_complexity|Low_complexity	47016	NM_178568	NM_178568	RTN4RL1	NGRH2|NgR3	reticulon 4 receptor-like 1	protein-coding
cg04744409	chr6	105388192	105388192	intron (NR_046407, intron 1 of 2)	CpG	210	NR_046407	NR_046407	LINC00577	C6orf220|dJ439I14.1	long intergenic non-protein coding RNA 577	ncRNA
cg04749507	chr6	32120204	32120204	promoter-TSS (NM_030651)	promoter-TSS (NM_030651)	-484	NM_030651	NM_030651	PRRT1	C6orf31|DSPD1|IFITMD7|NG5	proline-rich transmembrane protein 1	protein-coding
cg04752871	chr2	121412433	121412433	Intergenic	Intergenic	-142434	NM_005270	NM_005270	GLI2	HPE9|PHS2|THP1|THP2	GLI family zinc finger 2	protein-coding
cg04753583	chr21	47062566	47062566	Intergenic	CpG	-100181	NM_194255	NM_003056	SLC19A1	CHMD|FOLT|IFC1|REFC|RFC1	solute carrier family 19 (folate transporter), member 1	protein-coding
cg04759648	chr14	38052741	38052741	Intergenic	CpG	11584	NM_004496	NM_004496	FOXA1	HNF3A|TCF3A	forkhead box A1	protein-coding
cg04763519	chr6	1619095	1619095	Intergenic	CpG	8414	NM_001453	NM_001453	FOXC1	ARA|FKHL7|FREAC-3|FREAC3|IGDA|IHG1|IRID1|RIEG3	forkhead box C1	protein-coding
cg04768479	chr6	30095293	30095293	Intergenic	CpG	-8592	NM_001286633	NM_138700	TRIM40	RNF35	tripartite motif containing 40	protein-coding
cg04771669	chr19	55963863	55963863	TTS (NM_024710)	TTS (NM_024710)	9186	NM_001136201	NM_024710	ISOC2	-	isochorismatase domain containing 2	protein-coding
cg04774711	chr20	21684139	21684139	promoter-TSS (NR_109878)	promoter-TSS (NR_109878)	84	NR_109878	NR_109878	LOC101929608	-	uncharacterized LOC101929608	ncRNA
cg04778274	chr19	35615445	35615445	TTS (NM_005971)	TTS (NM_005971)	1841	NR_106947	NR_106947	MIR6887	hsa-mir-6887	microRNA 6887	ncRNA
cg04786857	chr2	29033898	29033898	intron (NM_001142634, intron 1 of 6)	CpG	198	NM_182756	NM_182756	SPDYA	RINGO3|RINGOA|SPDY1|SPY1	speedy/RINGO cell cycle regulator family member A	protein-coding
cg04788418	chr17	9863010	9863010	promoter-TSS (NM_003644)	promoter-TSS (NM_003644)	-244	NM_003644	NM_003644	GAS7	MLL/GAS7	growth arrest-specific 7	protein-coding
cg04789420	chr7	44080118	44080118	non-coding (NR_015401, exon 2 of 3)	non-coding (NR_015401, exon 2 of 3)	104	NR_024116	NR_024116	RASA4CP	RASA4P	RAS p21 protein activator 4C, pseudogene	pseudo
cg04792270	chr1	211872163	211872163	Intergenic	Intergenic	-23191	NM_001204182	NM_002497	NEK2	HsPK21|NEK2A|NLK1|PPP1R111|RP67	NIMA-related kinase 2	protein-coding
cg04794183	chr12	54410511	54410511	promoter-TSS (NM_014620)	promoter-TSS (NM_014620)	-125	NM_014620	NM_014620	HOXC4	HOX3|HOX3E|cp19	homeobox C4	protein-coding
cg04801617	chr12	106976844	106976844	5' UTR (NM_213594, exon 1 of 18)	5' UTR (NM_213594, exon 1 of 18)	159	NM_213594	NM_002920	RFX4	NYD-SP10	regulatory factor X, 4 (influences HLA class II expression)	protein-coding
cg04804377	chr2	17699747	17699747	promoter-TSS (NM_001099218)	promoter-TSS (NM_001099218)	-41	NM_001099218	NM_001099218	RAD51AP2	-	RAD51 associated protein 2	protein-coding
cg04816699	chr7	4921828	4921828	intron (NM_018059, intron 1 of 14)	intron (NM_018059, intron 1 of 14)	1507	NM_018059	NM_018059	RADIL	RASIP2	Ras association and DIL domains	protein-coding
cg04819760	chr10	22765646	22765646	Intergenic	CpG	-38788	NR_036533	NR_036533	LOC100499489	-	uncharacterized LOC100499489	ncRNA
cg04819775	chr5	87974437	87974437	promoter-TSS (NR_024383)	promoter-TSS (NR_024383)	-175	NR_024383	NR_015436	LINC00461	EyeLinc1|Visc-1a|Visc-1b	long intergenic non-protein coding RNA 461	ncRNA
cg04825327	chr4	121993099	121993099	intron (NM_024574, intron 1 of 3)	CpG	574	NM_024574	NM_024574	NDNF	C4orf31	neuron-derived neurotrophic factor	protein-coding
cg04832466	chr13	112760089	112760089	intron (NR_120392, intron 3 of 3)	CpG	-1344	NR_120394	NR_120392	LINC00403	-	long intergenic non-protein coding RNA 403	ncRNA
cg04836472	chr21	34405998	34405998	Intergenic	CpG	7782	NM_005806	NM_005806	OLIG2	BHLHB1|OLIGO2|PRKCBP2|RACK17|bHLHe19	oligodendrocyte lineage transcription factor 2	protein-coding
cg04837025	chr1	236228745	236228745	promoter-TSS (NM_002508)	promoter-TSS (NM_002508)	-264	NM_002508	NM_002508	NID1	NID	nidogen 1	protein-coding
cg04847920	chr17	31254860	31254860	promoter-TSS (NM_015544)	promoter-TSS (NM_015544)	-68	NM_015544	NM_015544	TMEM98	-	transmembrane protein 98	protein-coding
cg04850961	chr6	138893688	138893688	promoter-TSS (NM_020464)	promoter-TSS (NM_020464)	-20	NM_020464	NM_020464	NHSL1	C6orf63	NHS-like 1	protein-coding
cg04857420	chr8	119964631	119964631	promoter-TSS (NM_002546)	promoter-TSS (NM_002546)	-248	NM_002546	NM_002546	TNFRSF11B	OCIF|OPG|TR1	tumor necrosis factor receptor superfamily, member 11b	protein-coding
cg04865491	chr20	25065208	25065208	Intergenic	CpG	-2193	NM_001256271	NM_014588	VSX1	CAASDS|KTCN|KTCN1|PPCD|PPCD1|PPD|RINX	visual system homeobox 1	protein-coding
cg04872541	chr10	102090407	102090407	promoter-TSS (NM_001253837)	promoter-TSS (NM_001253837)	-164	NM_001253837	NM_016112	PKD2L1	PCL|PKD2L|PKDL|TRPP3	polycystic kidney disease 2-like 1	protein-coding
cg04873053	chr1	53935919	53935919	Intergenic	Intergenic	10847	NM_033067	NM_033067	DMRTB1	-	DMRT-like family B with proline-rich C-terminal, 1	protein-coding
cg04878701	chr15	95870055	95870055	intron (NR_034095, intron 1 of 3)	CpG	274	NR_034095	NR_034095	LINC01197	-	long intergenic non-protein coding RNA 1197	ncRNA
cg04882394	chr1	1565932	1565932	TTS (NM_001170687)	TTS (NM_001170687)	-1628	NM_006983	NM_006983	MMP23B	MIFR|MIFR-1|MMP22|MMP23A	matrix metallopeptidase 23B	protein-coding
cg04885832	chr5	176560266	176560266	promoter-TSS (NM_022455)	promoter-TSS (NM_022455)	186	NM_172349	NM_022455	NSD1	ARA267|KMT3B|SOTOS|SOTOS1|STO	nuclear receptor binding SET domain protein 1	protein-coding
cg04890406	chr3	48647371	48647371	promoter-TSS (NM_003365)	promoter-TSS (NM_003365)	-273	NM_003365	NM_003365	UQCRC1	D3S3191|QCR1|UQCR1	ubiquinol-cytochrome c reductase core protein I	protein-coding
cg04895288	chr7	98099950	98099950	Intergenic	CpG	-69523	NM_018842	NM_018842	BAIAP2L1	IRTKS	BAI1-associated protein 2-like 1	protein-coding
cg04899175	chr12	117798749	117798749	intron (NM_000620, intron 1 of 28)	CpG	858	NM_000620	NM_000620	NOS1	IHPS1|N-NOS|NC-NOS|NOS|bNOS|nNOS	nitric oxide synthase 1 (neuronal)	protein-coding
cg04902729	chr1	181452708	181452708	promoter-TSS (NM_000721)	promoter-TSS (NM_000721)	22	NM_001205293	NM_000721	CACNA1E	BII|CACH6|CACNL1A6|Cav2.3	calcium channel, voltage-dependent, R type, alpha 1E subunit	protein-coding
cg04910591	chr3	46506105	46506105	promoter-TSS (NM_001199149)	promoter-TSS (NM_001199149)	527	NM_002343	NM_002343	LTF	GIG12|HEL110|HLF2|LF	lactotransferrin	protein-coding
cg04917181	chr8	98290230	98290230	promoter-TSS (NM_033512)	promoter-TSS (NM_033512)	-54	NM_033512	NM_033512	TSPYL5	-	TSPY-like 5	protein-coding
cg04920452	chr17	76227682	76227682	5' UTR (NM_001204212, exon 2 of 4)	5' UTR (NM_001204212, exon 2 of 4)	291	NM_001204212	NM_001145529	TMEM235	ARGM1	transmembrane protein 235	protein-coding
cg04922681	chr13	43149235	43149235	intron (NM_003701, intron 1 of 4)	CpG	944	NM_003701	NM_003701	TNFSF11	CD254|ODF|OPGL|OPTB2|RANKL|TRANCE|hRANKL2|sOdf	tumor necrosis factor (ligand) superfamily, member 11	protein-coding
cg04929932	chr1	91195684	91195684	Intergenic	Intergenic	-12890	NM_020063	NM_020063	BARHL2	-	BarH-like homeobox 2	protein-coding
cg04931256	chr3	147077637	147077637	Intergenic	CpG	32580	NR_033119	NM_032153	ZIC4	-	Zic family member 4	protein-coding
cg04932551	chr14	38060858	38060858	exon (NM_004496, exon 2 of 2)	exon (NM_004496, exon 2 of 2)	3467	NM_004496	NM_004496	FOXA1	HNF3A|TCF3A	forkhead box A1	protein-coding
cg04936178	chr7	157072650	157072650	Intergenic	CpG	-57060	NM_005494	NM_005494	DNAJB6	DJ4|DnaJ|HHDJ1|HSJ-2|HSJ2|LGMD1D|LGMD1E|MRJ|MSJ-1	DnaJ (Hsp40) homolog, subfamily B, member 6	protein-coding
cg04938966	chr16	86530791	86530791	intron (NR_036444, intron 1 of 3)	CpG	11675	NR_033925	NR_033925	FENDRR	FOXF1-AS1|TCONS_00024240|lincFOXF1	FOXF1 adjacent non-coding developmental regulatory RNA	ncRNA
cg04945331	chr3	137483993	137483993	exon (NM_004189, exon 1 of 1)	exon (NM_004189, exon 1 of 1)	859	NM_004189	NM_004189	SOX14	SOX28	SRY (sex determining region Y)-box 14	protein-coding
cg04953552	chr6	31276213	31276213	Intergenic	Intergenic	-36300	NM_001243042	NM_002117	HLA-C	D6S204|HLA-JY3|HLC-C|PSORS1	major histocompatibility complex, class I, C	protein-coding
cg04961582	chr14	95239465	95239465	Intergenic	CpG	-2966	NM_173849	NM_173849	GSC	SAMS	goosecoid homeobox	protein-coding
cg04963967	chr7	139167428	139167428	intron (NM_198508, intron 1 of 4)	AluSq2|SINE|Alu	1029	NM_198508	NM_198508	KLRG2	CLEC15B	killer cell lectin-like receptor subfamily G, member 2	protein-coding
cg04965934	chr2	73151202	73151202	intron (NM_004097, intron 1 of 2)	CpG	6598	NM_004097	NM_004097	EMX1	-	empty spiracles homeobox 1	protein-coding
cg04965987	chr21	38378540	38378540	promoter-TSS (NM_018962)	promoter-TSS (NM_018962)	-323	NM_018962	NM_018962	RIPPLY3	DSCR6	ripply transcriptional repressor 3	protein-coding
cg04970570	chr5	87990146	87990146	Intergenic	Intergenic	-9526	NR_015436	NR_015436	LINC00461	EyeLinc1|Visc-1a|Visc-1b	long intergenic non-protein coding RNA 461	ncRNA
cg04972856	chr6	88032052	88032052	promoter-TSS (NM_001287445)	promoter-TSS (NM_001287445)	-254	NM_001042493	NM_020425	SMIM8	C6orf162|dJ102H19.2	small integral membrane protein 8	protein-coding
cg04978078	chr6	10383148	10383148	Intergenic	Intergenic	-29403	NR_033910	NR_033910	TFAP2A-AS1	-	TFAP2A antisense RNA 1	ncRNA
cg04986555	chr1	55446709	55446709	5' UTR (NM_182532, exon 1 of 3)	5' UTR (NM_182532, exon 1 of 3)	244	NM_182532	NM_182532	TMEM61	-	transmembrane protein 61	protein-coding
cg04988476	chr3	192444986	192444986	5' UTR (NM_004113, exon 2 of 6)	5' UTR (NM_004113, exon 2 of 6)	402	NM_004113	NM_004113	FGF12	FGF12B|FHF1	fibroblast growth factor 12	protein-coding
cg05001580	chr19	50193858	50193858	promoter-TSS (NM_001199753)	promoter-TSS (NM_001199753)	-507	NM_152359	NM_152359	CPT1C	CATL1|CPT1-B|CPT1P|CPTI-B|CPTIC	carnitine palmitoyltransferase 1C	protein-coding
cg05001964	chr16	54318809	54318809	exon (NM_024336, exon 2 of 4)	exon (NM_024336, exon 2 of 4)	1569	NM_024336	NM_024336	IRX3	IRX-1|IRXB1	iroquois homeobox 3	protein-coding
cg05013243	chr15	89149850	89149850	Intergenic	Intergenic	-1488	NR_031590	NR_031590	MIR1179	MIRN1179|hsa-mir-1179	microRNA 1179	ncRNA
cg05022059	chr8	689327	689327	intron (NR_073397, intron 1 of 3)	CpG	1722	NR_073397	NR_073397	ERICH1-AS1	C8orf68	ERICH1 antisense RNA 1	ncRNA
cg05029822	chr11	2891119	2891119	promoter-TSS (NR_024627)	promoter-TSS (NR_024627)	-144	NR_024627	NM_018722	KCNQ1DN	BWRT|HSA404617	KCNQ1 downstream neighbor (non-protein coding)	ncRNA
cg05041351	chr16	1922150	1922150	promoter-TSS (NM_001163560)	promoter-TSS (NM_001163560)	29	NM_001163560	NM_152764	MEIOB	C16orf73|gs129	meiosis specific with OB domains	protein-coding
cg05044185	chr15	27112198	27112198	promoter-TSS (NM_001165037)	promoter-TSS (NM_001165037)	-75	NM_001165037	NM_000810	GABRA5	-	gamma-aminobutyric acid (GABA) A receptor, alpha 5	protein-coding
cg05045817	chr1	184633524	184633524	Intergenic	CpG	90517	NM_025191	NM_025191	EDEM3	C1orf22	ER degradation enhancer, mannosidase alpha-like 3	protein-coding
cg05045981	chr7	129418471	129418471	Intergenic	CpG	-3617	NR_029615	NR_029615	MIR183	MIRN183|miR-183|miRNA183	microRNA 183	ncRNA
cg05052324	chr1	18957021	18957021	promoter-TSS (NM_002584)	promoter-TSS (NM_002584)	-479	NM_002584	NM_002584	PAX7	HUP1|PAX7B|RMS2	paired box 7	protein-coding
cg05053440	chr1	227748443	227748443	Intergenic	CpG	-2777	NR_033184	NM_032755	ZNF678	-	zinc finger protein 678	protein-coding
cg05053562	chr2	73429309	73429309	promoter-TSS (NM_001134462)	promoter-TSS (NM_001134462)	-77	NM_001134462	NM_001134462	NOTO	-	notochord homeobox	protein-coding
cg05058758	chr2	143784247	143784247	intron (NM_003937, intron 10 of 13)	LTR1D|LTR|ERV1	-102652	NM_018460	NM_018460	ARHGAP15	BM046	Rho GTPase activating protein 15	protein-coding
cg05063952	chr17	37380698	37380698	intron (NM_198993, intron 1 of 10)	intron (NM_198993, intron 1 of 10)	1342	NM_198993	NM_198993	STAC2	24b2|24b2/STAC2	SH3 and cysteine rich domain 2	protein-coding
cg05063999	chr3	64253606	64253606	Intergenic	CpG	-42475	NM_198859	NM_198859	PRICKLE2	EPM5	prickle homolog 2 (Drosophila)	protein-coding
cg05065507	chr1	59042932	59042932	5' UTR (NM_002353, exon 1 of 1)	5' UTR (NM_002353, exon 1 of 1)	234	NM_002353	NM_002353	TACSTD2	EGP-1|EGP1|GA733-1|GA7331|GP50|M1S1|TROP2	tumor-associated calcium signal transducer 2	protein-coding
cg05067995	chr9	135456777	135456777	Intergenic	CpG	-1216	NM_020064	NM_020064	BARHL1	-	BarH-like homeobox 1	protein-coding
cg05068206	chr6	30095196	30095196	Intergenic	CpG	-8689	NM_001286633	NM_138700	TRIM40	RNF35	tripartite motif containing 40	protein-coding
cg05069909	chr4	81953203	81953203	intron (NM_001201, intron 1 of 2)	intron (NM_001201, intron 1 of 2)	1084	NM_001201	NM_001201	BMP3	BMP-3A	bone morphogenetic protein 3	protein-coding
cg05073035	chr3	147127194	147127194	promoter-TSS (NM_003412)	promoter-TSS (NM_003412)	13	NM_003412	NM_003412	ZIC1	ZIC|ZNF201	Zic family member 1	protein-coding
cg05075118	chr3	132756992	132756992	promoter-TSS (NM_001136469)	promoter-TSS (NM_001136469)	-140	NM_023943	NM_023943	TMEM108	CT124	transmembrane protein 108	protein-coding
cg05077231	chr13	49793055	49793055	Intergenic	Intergenic	-1419	NM_001507	NM_001507	MLNR	GPR38|MTLR1	motilin receptor	protein-coding
cg05079448	chr8	22145102	22145102	exon (NM_001135721, exon 7 of 23)	exon (NM_001135721, exon 7 of 23)	12022	NM_001135721	NM_018068	PIWIL2	CT80|HILI|PIWIL1L|mili	piwi-like RNA-mediated gene silencing 2	protein-coding
cg05085137	chr8	99956056	99956056	promoter-TSS (NM_001142462)	promoter-TSS (NM_001142462)	-575	NM_001286841	NM_053001	OSR2	-	odd-skipped related transciption factor 2	protein-coding
cg05096700	chr4	185926320	185926320	Intergenic	Intergenic	-13675	NM_001300781	NM_001029887	HELT	HCM1228|HESL|Mgn|bHLHb44	helt bHLH transcription factor	protein-coding
cg05100067	chr2	2295970	2295970	intron (NM_015025, intron 1 of 24)	intron (NM_015025, intron 1 of 24)	-27034	NR_024468	NR_024468	MYT1L-AS1	-	MYT1L antisense RNA 1	ncRNA
cg05103231	chr6	30881665	30881665	promoter-TSS (NM_001167733).4	promoter-TSS (NM_001167733).4	-320	NM_020442	NM_020442	VARS2	COXPD20|VALRS|VARS2L|VARSL	valyl-tRNA synthetase 2, mitochondrial	protein-coding
cg05103917	chr4	111533548	111533548	Intergenic	Intergenic	10706	NM_000325	NM_000325	PITX2	ARP1|Brx1|IDG2|IGDS|IGDS2|IHG2|IRID2|Otlx2|PTX2|RGS|RIEG|RIEG1|RS	paired-like homeodomain 2	protein-coding
cg05103992	chr6	159290441	159290441	Intergenic	Intergenic	-11777	NR_028496	NM_145303	OSTCP1	DC2L|OSTCL	oligosaccharyltransferase complex subunit pseudogene 1	pseudo
cg05126887	chr6	56112549	56112549	promoter-TSS (NM_030820)	promoter-TSS (NM_030820)	-171	NM_030820	NM_030820	COL21A1	COLA1L|dJ682J15.1|dJ708F5.1	collagen, type XXI, alpha 1	protein-coding
cg05127821	chr10	94822909	94822909	intron (NM_183374, intron 3 of 5)	CpG-3068	1888	NM_183374	NM_183374	CYP26C1	FFDD4	cytochrome P450, family 26, subfamily C, polypeptide 1	protein-coding
cg05128922	chr12	114882880	114882880	Intergenic	Intergenic	-36633	NM_080717	NM_000192	TBX5	HOS	T-box 5	protein-coding
cg05133179	chr11	116451177	116451177	Intergenic	CpG	192537	NM_032725	NM_032725	BUD13	Cwc26|fSAP71	BUD13 homolog (S. cerevisiae)	protein-coding
cg05136476	chr3	53190710	53190710	Intergenic	CpG	-4513	NM_006254	NM_006254	PRKCD	CVID9|MAY1|PKCD|nPKC-delta	protein kinase C, delta	protein-coding
cg05144345	chr4	1686369	1686369	promoter-TSS (NM_001013622)	promoter-TSS (NM_001013622)	-329	NM_001174070	NM_001013622	FAM53A	DNTNP	family with sequence similarity 53, member A	protein-coding
cg05150608	chr14	102990212	102990212	Intergenic	Intergenic	-14084	NM_152326	NM_152326	ANKRD9	-	ankyrin repeat domain 9	protein-coding
cg05157140	chr7	1272546	1272546	promoter-TSS (NM_001080461)	promoter-TSS (NM_001080461)	-108	NM_001080461	NM_001080461	UNCX	UNCX4.1	UNC homeobox	protein-coding
cg05157725	chr6	56112485	56112485	promoter-TSS (NM_030820)	promoter-TSS (NM_030820)	-107	NM_030820	NM_030820	COL21A1	COLA1L|dJ682J15.1|dJ708F5.1	collagen, type XXI, alpha 1	protein-coding
cg05164933	chr4	154710419	154710419	promoter-TSS (NM_003013)	promoter-TSS (NM_003013)	-191	NM_003013	NM_003013	SFRP2	FRP-2|SARP1|SDF-5	secreted frizzled-related protein 2	protein-coding
cg05166820	chr6	55444154	55444154	promoter-TSS (NM_001042406)	promoter-TSS (NM_001042406)	-142	NM_019036	NM_019036	HMGCLL1	bA418P12.1|er-cHL	3-hydroxymethyl-3-methylglutaryl-CoA lyase-like 1	protein-coding
cg05185784	chr16	90016021	90016021	exon (NM_207514, exon 2 of 13)	exon (NM_207514, exon 2 of 13)	193	NM_001242819	NM_017702	DEF8	-	differentially expressed in FDCP 8 homolog (mouse)	protein-coding
cg05193369	chr10	94821774	94821774	exon (NM_183374, exon 2 of 6)	exon (NM_183374, exon 2 of 6)	753	NM_183374	NM_183374	CYP26C1	FFDD4	cytochrome P450, family 26, subfamily C, polypeptide 1	protein-coding
cg05208605	chr11	116451438	116451438	Intergenic	CpG	192276	NM_032725	NM_032725	BUD13	Cwc26|fSAP71	BUD13 homolog (S. cerevisiae)	protein-coding
cg05210258	chr13	102569539	102569539	promoter-TSS (NM_004115)	promoter-TSS (NM_004115)	-544	NM_004115	NM_004115	FGF14	FGF-14|FHF-4|FHF4|SCA27	fibroblast growth factor 14	protein-coding
cg05210904	chr8	72459566	72459566	Intergenic	CpG	-185099	NM_001288574	NM_000503	EYA1	BOP|BOR|BOS1|OFC1	EYA transcriptional coactivator and phosphatase 1	protein-coding
cg05211662	chr5	128795606	128795606	promoter-TSS (NM_133638)	promoter-TSS (NM_133638)	-497	NM_133638	NM_133638	ADAMTS19	-	ADAM metallopeptidase with thrombospondin type 1 motif, 19	protein-coding
cg05212464	chr5	154071077	154071077	Intergenic	Intergenic	-21385	NM_015315	NM_015315	LARP1	LARP	La ribonucleoprotein domain family, member 1	protein-coding
cg05214460	chr10	111766842	111766842	promoter-TSS (NM_001121)	promoter-TSS (NM_001121)	-869	NM_001121	NM_001121	ADD3	ADDL	adducin 3 (gamma)	protein-coding
cg05214685	chr2	223177494	223177494	Intergenic	CpG	-13779	NM_181458	NM_000438	PAX3	CDHS|HUP2|WS1|WS3	paired box 3	protein-coding
cg05221057	chr13	112711588	112711588	intron (NR_120392, intron 1 of 3)	CpG	-10325	NM_005986	NM_005986	SOX1	-	SRY (sex determining region Y)-box 1	protein-coding
cg05222924	chr11	32450487	32450487	intron (NM_024424, intron 1 of 9)	intron (NM_024424, intron 1 of 9)	1876	NM_001198552	NM_000378	WT1	AWT1|EWS-WT1|GUD|NPHS4|WAGR|WIT-2|WT33	Wilms tumor 1	protein-coding
cg05226283	chr9	21560356	21560356	promoter-TSS (NR_027054)	promoter-TSS (NR_027054)	-659	NR_027054	NR_027054	MIR31HG	-	MIR31 host gene (non-protein coding)	ncRNA
cg05241355	chr14	57278352	57278352	Intergenic	Intergenic	-1158	NM_001270524	NM_021728	OTX2	CPHD6|MCOPS5	orthodenticle homeobox 2	protein-coding
cg05250458	chr19	9473566	9473566	promoter-TSS (NM_003451)	promoter-TSS (NM_003451)	-130	NM_003451	NM_003451	ZNF177	PIGX	zinc finger protein 177	protein-coding
cg05255522	chr6	50682711	50682711	intron (NM_172238, intron 1 of 7)	CpG	1454	NM_172238	NM_172238	TFAP2D	TFAP2BL1	transcription factor AP-2 delta (activating enhancer binding protein 2 delta)	protein-coding
cg05256483	chr2	119616243	119616243	Intergenic	CpG	-10484	NM_001426	NM_001426	EN1	-	engrailed homeobox 1	protein-coding
cg05274242	chr16	31540560	31540560	TTS (NM_016633)	TTS (NM_016633)	1357	NM_016633	NM_016633	AHSP	EDRF|ERAF	alpha hemoglobin stabilizing protein	protein-coding
cg05280698	chr19	37825389	37825389	promoter-TSS (NM_181786)	promoter-TSS (NM_181786)	-191	NM_181786	NM_181786	HKR1	ZNF875	HKR1, GLI-Kruppel zinc finger family member	protein-coding
cg05280750	chr19	5568194	5568194	promoter-TSS (NR_027064)	promoter-TSS (NR_027064)	-189	NR_027064	NM_153375	TINCR	LINC00036|NCRNA00036|PLAC2	tissue differentiation-inducing non-protein coding RNA	ncRNA
cg05287314	chr20	822199	822199	intron (NM_001289147, intron 1 of 1)	CpG	281	NM_001289147	NM_031424	FAM110A	C20orf55|F10|bA371L19.3	family with sequence similarity 110, member A	protein-coding
cg05290058	chr11	2890552	2890552	promoter-TSS (NR_024627)	promoter-TSS (NR_024627)	-711	NR_024627	NM_018722	KCNQ1DN	BWRT|HSA404617	KCNQ1 downstream neighbor (non-protein coding)	ncRNA
cg05290820	chr9	137392878	137392878	Intergenic	Intergenic	94450	NM_001291921	NM_002957	RXRA	NR2B1	retinoid X receptor, alpha	protein-coding
cg05296818	chr14	61117163	61117163	Intergenic	Intergenic	-1008	NM_005982	NM_005982	SIX1	BOS3|DFNA23|TIP39	SIX homeobox 1	protein-coding
cg05298458	chr22	19749189	19749189	intron (NM_080646, intron 3 of 8)	CpG	4963	NM_080646	NM_005992	TBX1	CAFS|CATCH22|CTHM|DGCR|DGS|DORV|TBX1C|TGA|VCF|VCFS	T-box 1	protein-coding
cg05304622	chr19	38924283	38924283	promoter-TSS (NM_001042723)	promoter-TSS (NM_001042723)	-57	NM_001042723	NM_000540	RYR1	CCO|MHS|MHS1|PPP1R137|RYDR|RYR|RYR-1|SKRR	ryanodine receptor 1 (skeletal)	protein-coding
cg05306070	chr21	45770299	45770299	Intergenic	G-rich|Low_complexity|Low_complexity	-3185	NM_003307	NM_003307	TRPM2	EREG1|KNP3|LTRPC2|NUDT9H|NUDT9L1|TRPC7	transient receptor potential cation channel, subfamily M, member 2	protein-coding
cg05306310	chr21	43186287	43186287	intron (NM_020639, intron 1 of 7)	CpG	962	NM_020639	NM_020639	RIPK4	ANKK2|ANKRD3|DIK|NKRD3|PKK|PPS2|RIP4	receptor-interacting serine-threonine kinase 4	protein-coding
cg05310240	chr17	47979070	47979070	Intergenic	Intergenic	-53691	NM_001077504	NM_170685	TAC4	EK|HK-1|HK1|PPT-C	tachykinin 4 (hemokinin)	protein-coding
cg05317207	chr19	58867670	58867670	exon (NM_198458, exon 3 of 3)	exon (NM_198458, exon 3 of 3)	-2805	NM_130786	NM_130786	A1BG	A1B|ABG|GAB|HYST2477	alpha-1-B glycoprotein	protein-coding
cg05321361	chr5	2750264	2750264	intron (NM_001134222, intron 1 of 4)	CpG-20533	1505	NM_033267	NM_033267	IRX2	IRXA2	iroquois homeobox 2	protein-coding
cg05324393	chr6	28922227	28922227	Intergenic	Intergenic	10666	NR_103538	NR_103538	C6orf100	dJ25J6.5	chromosome 6 open reading frame 100	ncRNA
cg05324789	chr10	134602476	134602476	Intergenic	CpG-3497	-2939	NM_177400	NM_177400	NKX6-2	GTX|NKX6.2|NKX6B	NK6 homeobox 2	protein-coding
cg05329578	chr9	2241689	2241689	Intergenic	Intergenic	83233	NM_001289400	NM_003070	SMARCA2	BAF190|BRM|NCBRS|SNF2|SNF2L2|SNF2LA|SWI2|Sth1p|hBRM|hSNF2a	SWI/SNF related, matrix associated, actin dependent regulator of chromatin, subfamily a, member 2	protein-coding
cg05329888	chr22	50968313	50968313	TTS (NM_001014440)	TTS (NM_001014440)	201	NM_001953	NM_001953	TYMP	ECGF|ECGF1|MEDPS1|MNGIE|MTDPS1|PDECGF|TP|hPD-ECGF	thymidine phosphorylase	protein-coding
cg05333146	chr16	67183726	67183726	exon (NM_033309, exon 2 of 2)	exon (NM_033309, exon 2 of 2)	1176	NM_033309	NM_033309	B3GNT9	-	UDP-GlcNAc:betaGal beta-1,3-N-acetylglucosaminyltransferase 9	protein-coding
cg05335955	chr15	83349265	83349265	exon (NM_001278511, exon 7 of 25)	exon (NM_001278511, exon 7 of 25)	29395	NM_001278512	NM_004644	AP3B2	NAPTB	adaptor-related protein complex 3, beta 2 subunit	protein-coding
cg05335975	chr14	24045703	24045703	intron (NM_001146028, intron 2 of 5)	CpG-6875	2306	NM_001146028	NM_032452	JPH4	JP4|JPHL1	junctophilin 4	protein-coding
cg05337177	chr6	33084929	33084929	non-coding (NR_001435, exon 2 of 5)	non-coding (NR_001435, exon 2 of 5)	4636	NR_001435	NR_001435	HLA-DPB2	DP2B|DPB2|DPbeta2|HLA-DP2B	major histocompatibility complex, class II, DP beta 2 (pseudogene)	pseudo
cg05337761	chr1	2121350	2121350	intron (NM_001282670, intron 7 of 7)	CpG	4864	NM_001282672	NM_182533	C1orf86	FAAP20|FP7162	chromosome 1 open reading frame 86	protein-coding
cg05339633	chr3	183542177	183542177	intron (NM_024871, intron 1 of 2)	L1ME4a|LINE|L1	1216	NM_024871	NM_024871	MAP6D1	MAPO6D1|SL21	MAP6 domain containing 1	protein-coding
cg05347456	chr16	89690263	89690263	intron (NM_004413, intron 1 of 10)	intron (NM_004413, intron 1 of 10)	3263	NM_004413	NM_004413	DPEP1	MBD1|MDP|RDP	dipeptidase 1 (renal)	protein-coding
cg05355225	chr8	86350569	86350569	promoter-TSS (NM_005181)	promoter-TSS (NM_005181)	-487	NM_005181	NM_005181	CA3	CAIII|Car3	carbonic anhydrase III, muscle specific	protein-coding
cg05356319	chr19	13122450	13122450	intron (NM_002501, intron 1 of 9)	CpG	-12335	NM_001271044	NM_002501	NFIX	MRSHSS|NF1A|SOTOS2	nuclear factor I/X (CCAAT-binding transcription factor)	protein-coding
cg05356496	chr7	107300999	107300999	promoter-TSS (NM_000441)	promoter-TSS (NM_000441)	-81	NM_000441	NM_000441	SLC26A4	DFNB4|EVA|PDS|TDH2B	solute carrier family 26 (anion exchanger), member 4	protein-coding
cg05386606	chr7	72972280	72972280	promoter-TSS (NM_001707)	promoter-TSS (NM_001707)	-215	NM_001301061	NM_001707	BCL7B	-	B-cell CLL/lymphoma 7B	protein-coding
cg05387399	chr10	124893767	124893767	Intergenic	Intergenic	-1800	NM_001105574	NM_001105574	HMX3	NKX-5.1|NKX5.1|Nkx5-1	H6 family homeobox 3	protein-coding
cg05394800	chr13	50707051	50707051	intron (NR_109974, intron 2 of 6)	intron (NR_109974, intron 2 of 6)	-7374	NR_002612	NR_002612	DLEU2	1B4|BCMSUN|DLB2|LEU2|LINC00022|MIR15AHG|NCRNA00022|RFP2OS|TRIM13OS	deleted in lymphocytic leukemia 2 (non-protein coding)	ncRNA
cg05396212	chr17	39683706	39683706	intron (NM_002276, intron 1 of 5)	intron (NM_002276, intron 1 of 5)	935	NM_002276	NM_002276	KRT19	CK19|K19|K1CS	keratin 19	protein-coding
cg05398903	chr12	115135046	115135046	Intergenic	Intergenic	-13077	NM_005996	NM_005996	TBX3	TBX3-ISO|UMS|XHL	T-box 3	protein-coding
cg05401965	chr4	134070040	134070040	promoter-TSS (NM_020815)	promoter-TSS (NM_020815)	-430	NM_032961	NM_020815	PCDH10	OL-PCDH|PCDH19	protocadherin 10	protein-coding
cg05409596	chr17	38519842	38519842	exon (NM_152219, exon 1 of 1)	exon (NM_152219, exon 1 of 1)	1103	NM_152219	NM_152219	GJD3	CX31.9|Cx30.2|GJA11|GJC1	gap junction protein, delta 3, 31.9kDa	protein-coding
cg05409693	chr12	78680141	78680141	Intergenic	Intergenic	455072	NM_001024383	NM_014903	NAV3	POMFIL1|STEERIN3|unc53H3	neuron navigator 3	protein-coding
cg05415131	chr11	58940867	58940867	intron (NM_015177, intron 1 of 8)	CpG	1055	NM_015177	NM_015177	DTX4	RNF155	deltex 4, E3 ubiquitin ligase	protein-coding
cg05419198	chr8	145753897	145753897	TTS (NM_025251)	TTS (NM_025251)	561	NM_001001795	NM_001001795	C8orf82	-	chromosome 8 open reading frame 82	protein-coding
cg05425213	chr11	124616209	124616209	intron (NM_006176, intron 3 of 3)	CpG-4877	5900	NM_014312	NM_014312	VSIG2	2210413P10Rik|CTH|CTXL	V-set and immunoglobulin domain containing 2	protein-coding
cg05428298	chr14	75536361	75536361	promoter-TSS (NM_001042430)	promoter-TSS (NM_001042430)	81	NM_001042430	NM_024643	ZC2HC1C	C14orf140|FAM164C	zinc finger, C2HC-type containing 1C	protein-coding
cg05448404	chr4	779174	779174	3' UTR (NM_006651, exon 4 of 4)	3' UTR (NM_006651, exon 4 of 4)	-3538	NR_036511	NR_036511	LOC100129917	-	uncharacterized LOC100129917	ncRNA
cg05451359	chr15	69410433	69410433	intron (NR_031680, intron 3 of 4)	MER5A|DNA|hAT-Charlie	37243	NR_026949	NM_173610	LINC00277	NCRNA00277|TMEM84	long intergenic non-protein coding RNA 277	ncRNA
cg05452406	chr6	10881892	10881892	intron (NM_004752, intron 1 of 4)	CpG	206	NM_004752	NM_004752	GCM2	GCMB|hGCMb	glial cells missing homolog 2 (Drosophila)	protein-coding
cg05457563	chr19	1467030	1467030	exon (NM_005883, exon 15 of 15)	exon (NM_005883, exon 15 of 15)	12198	NM_152482	NM_152482	C19orf25	-	chromosome 19 open reading frame 25	protein-coding
cg05467160	chr2	176945527	176945527	exon (NM_001080458, exon 3 of 3)	exon (NM_001080458, exon 3 of 3)	3163	NM_001080458	NM_001080458	EVX2	EVX-2	even-skipped homeobox 2	protein-coding
cg05470554	chr7	120969080	120969080	promoter-TSS (NM_057168)	promoter-TSS (NM_057168)	-10	NM_057168	NM_016087	WNT16	-	wingless-type MMTV integration site family, member 16	protein-coding
cg05470643	chr7	155579831	155579831	Intergenic	Intergenic	25136	NM_000193	NM_000193	SHH	HHG1|HLP3|HPE3|MCOPCB5|SMMCI|TPT|TPTPS	sonic hedgehog	protein-coding
cg05471845	chr3	42306468	42306468	intron (NM_000729, intron 2 of 4)	CpG	-1029	NM_001174138	NM_000729	CCK	-	cholecystokinin	protein-coding
cg05477174	chr15	65648772	65648772	intron (NM_004884, intron 2 of 13)	intron (NM_004884, intron 2 of 13)	21606	NM_004884	NM_004884	IGDCC3	HsT18880|PUNC	immunoglobulin superfamily, DCC subclass, member 3	protein-coding
cg05477514	chr8	23564009	23564009	exon (NM_001136271, exon 1 of 2)	exon (NM_001136271, exon 1 of 2)	102	NM_001136271	NM_001136271	NKX2-6	CSX2|CTHM|NKX2F|NKX4-2	NK2 homeobox 6	protein-coding
cg05492660	chr2	71205565	71205565	promoter-TSS (NM_024933)	promoter-TSS (NM_024933)	-10	NM_024933	NM_024933	ANKRD53	-	ankyrin repeat domain 53	protein-coding
cg05492839	chr6	80657431	80657431	promoter-TSS (NM_022726)	promoter-TSS (NM_022726)	-116	NM_022726	NM_022726	ELOVL4	ADMD|CT118|ISQMR|SCA34|STGD2|STGD3	ELOVL fatty acid elongase 4	protein-coding
cg05496514	chr5	87985514	87985514	Intergenic	CpG	-4894	NR_015436	NR_015436	LINC00461	EyeLinc1|Visc-1a|Visc-1b	long intergenic non-protein coding RNA 461	ncRNA
cg05502376	chr13	112861500	112861500	Intergenic	Intergenic	9853	NR_108094	NR_108094	LINC01070	-	long intergenic non-protein coding RNA 1070	ncRNA
cg05507490	chr2	242808480	242808480	Intergenic	CpG	-3406	NM_173821	NM_173821	RTP5	C2orf85|CXXC11|Z3CXXC5	receptor (chemosensory) transporter protein 5 (putative)	protein-coding
cg05529874	chr16	3356082	3356082	promoter-TSS (NM_033208)	promoter-TSS (NM_033208)	-643	NM_033208	NM_033208	TIGD7	Sancho	tigger transposable element derived 7	protein-coding
cg05539515	chr1	62784270	62784270	intron (NM_181712, intron 1 of 9)	CpG	813	NM_181712	NM_181712	KANK4	ANKRD38|dJ1078M7.1	KN motif and ankyrin repeat domains 4	protein-coding
cg05542338	chr4	5710408	5710408	promoter-TSS (NM_147127)	promoter-TSS (NM_147127)	-114	NM_147127	NM_147127	EVC2	LBN	Ellis van Creveld syndrome 2	protein-coding
cg05544500	chr16	54324347	54324347	Intergenic	CpG-9284	-3969	NM_024336	NM_024336	IRX3	IRX-1|IRXB1	iroquois homeobox 3	protein-coding
cg05552183	chr6	42928498	42928498	promoter-TSS (NM_018960)	promoter-TSS (NM_018960)	-2	NM_018960	NM_018960	GNMT	-	glycine N-methyltransferase	protein-coding
cg05557233	chr6	27482951	27482951	Intergenic	CpG	-42054	NM_007149	NM_007149	ZNF184	-	zinc finger protein 184	protein-coding
cg05574272	chr5	33938214	33938214	exon (NM_016568, exon 1 of 1)	exon (NM_016568, exon 1 of 1)	1723	NM_016568	NM_016568	RXFP3	GPCR135|RLN3R1|RXFPR3|SALPR	relaxin/insulin-like family peptide receptor 3	protein-coding
cg05583608	chr16	51147537	51147537	Intergenic	CpG	36971	NM_001127892	NM_002968	SALL1	HEL-S-89|HSAL1|Sal-1|TBS|ZNF794	spalt-like transcription factor 1	protein-coding
cg05601917	chr6	125855417	125855417	Intergenic	Intergenic	-140082	NR_038906	NR_038906	LOC643623	-	uncharacterized LOC643623	ncRNA
cg05609160	chr15	91208371	91208371	TTS (NR_120371)	TTS (NR_120371)	4906	NR_120371	NR_120371	LOC101929765	-	uncharacterized LOC101929765	ncRNA
cg05624445	chr18	24764600	24764600	intron (NM_001256316, intron 1 of 4)	intron (NM_001256316, intron 1 of 4)	702	NM_031422	NM_031422	CHST9	GALNAC4ST-2	carbohydrate (N-acetylgalactosamine 4-0) sulfotransferase 9	protein-coding
cg05626644	chr16	86714722	86714722	Intergenic	Intergenic	102607	NM_005250	NM_005250	FOXL1	FKH6|FKHL11|FREAC7	forkhead box L1	protein-coding
cg05630016	chr19	51815282	51815282	intron (NM_001101372, intron 1 of 7)	CpG	180	NM_001101372	NM_001101372	IGLON5	-	IgLON family member 5	protein-coding
cg05640342	chr11	18230962	18230962	non-coding (NR_026563, exon 1 of 2)	non-coding (NR_026563, exon 1 of 2)	130	NR_026563	NR_026541	LOC494141	-	solute carrier family 25, member 51 pseudogene	pseudo
cg05642143	chr6	42928410	42928410	promoter-TSS (NM_018960)	promoter-TSS (NM_018960)	-90	NM_018960	NM_018960	GNMT	-	glycine N-methyltransferase	protein-coding
cg05655534	chr2	62798449	62798449	Intergenic	Intergenic	-64845	NM_198276	NM_198276	TMEM17	-	transmembrane protein 17	protein-coding
cg05658487	chr5	1887584	1887584	promoter-TSS (NM_001278634)	promoter-TSS (NM_001278634)	139	NR_109912	NR_109912	CTD-2194D22.4	-	uncharacterized LOC101929081	ncRNA
cg05663573	chr3	170302891	170302891	intron (NM_020949, intron 1 of 7)	intron (NM_020949, intron 1 of 7)	972	NM_020949	NM_020949	SLC7A14	PPP1R142	solute carrier family 7, member 14	protein-coding
cg05668996	chr5	122431420	122431420	intron (NM_001136239, intron 2 of 7)	CpG	6579	NM_001136239	NM_001136239	PRDM6	-	PR domain containing 6	protein-coding
cg05670004	chr10	135259566	135259566	Intergenic	CpG	-7866	NR_002934	NM_001033584	SCART1	-	scavenger receptor protein family member	pseudo
cg05670898	chr16	66460449	66460449	promoter-TSS (NM_001136106)	promoter-TSS (NM_001136106)	-751	NM_001136106	NM_001136106	BEAN1	BEAN|SCA31	brain expressed, associated with NEDD4, 1	protein-coding
cg05675373	chr1	110754258	110754258	non-coding (NR_036437, exon 1 of 5)	non-coding (NR_036437, exon 1 of 5)	922	NR_036437	NM_004978	KCNC4	C1orf30|HKSHIIIC|KSHIIIC|KV3.4	potassium voltage-gated channel, Shaw-related subfamily, member 4	protein-coding
cg05691152	chr22	38092979	38092979	promoter-TSS (NM_001039141)	promoter-TSS (NM_001039141)	-16	NM_001039141	NM_007032	TRIOBP	DFNB28|TAP68|TARA|dJ37E16.4	TRIO and F-actin binding protein	protein-coding
cg05695937	chr1	201618004	201618004	exon (NM_020443, exon 1 of 30)	exon (NM_020443, exon 1 of 30)	554	NM_020443	NM_020443	NAV1	POMFIL3|STEERIN1|UNC53H1	neuron navigator 1	protein-coding
cg05700339	chr18	12254567	12254567	non-coding (NR_036468, exon 1 of 5)	non-coding (NR_036468, exon 1 of 5)	207	NR_036468	NM_001279	CIDEA	CIDE-A	cell death-inducing DFFA-like effector a	protein-coding
cg05705583	chr5	134073433	134073433	promoter-TSS (NM_001745)	promoter-TSS (NM_001745)	-737	NM_001745	NM_001745	CAMLG	CAML	calcium modulating ligand	protein-coding
cg05708536	chr1	113285119	113285119	Intergenic	Intergenic	21930	NM_001004440	NM_182759	FAM19A3	TAFA-3|TAFA3	family with sequence similarity 19 (chemokine (C-C motif)-like), member A3	protein-coding
cg05710753	chr3	148415444	148415444	promoter-TSS (NM_031850)	promoter-TSS (NM_031850)	-214	NM_004835	NM_000685	AGTR1	AG2S|AGTR1B|AT1|AT1AR|AT1B|AT1BR|AT1R|AT2R1|HAT1R	angiotensin II receptor, type 1	protein-coding
cg05714552	chr6	32118296	32118296	exon (NM_030651, exon 2 of 4)	exon (NM_030651, exon 2 of 4)	1424	NM_030651	NM_030651	PRRT1	C6orf31|DSPD1|IFITMD7|NG5	proline-rich transmembrane protein 1	protein-coding
cg05730027	chr6	159654416	159654416	exon (NM_032532, exon 11 of 23)	exon (NM_032532, exon 11 of 23)	-63377	NR_121668	NR_121668	LOC101929122	-	uncharacterized LOC101929122	ncRNA
cg05739167	chr2	111489848	111489848	promoter-TSS (NM_001142807)	promoter-TSS (NM_001142807)	-302	NM_001142807	NM_018308	ACOXL	-	acyl-CoA oxidase-like	protein-coding
cg05740045	chr8	65499927	65499927	Intergenic	CpG	7132	NM_152414	NM_152414	BHLHE22	BHLHB5|Beta3|CAGL85|TNRC20	basic helix-loop-helix family, member e22	protein-coding
cg05745631	chr6	30095179	30095179	Intergenic	CpG	-8706	NM_001286633	NM_138700	TRIM40	RNF35	tripartite motif containing 40	protein-coding
cg05765580	chr17	26120371	26120371	intron (NM_000625, intron 2 of 26)	CpG	7184	NM_000625	NM_000625	NOS2	HEP-NOS|INOS|NOS|NOS2A	nitric oxide synthase 2, inducible	protein-coding
cg05767720	chr6	32117282	32117282	intron (NM_030651, intron 3 of 3)	intron (NM_030651, intron 3 of 3)	2438	NM_030651	NM_030651	PRRT1	C6orf31|DSPD1|IFITMD7|NG5	proline-rich transmembrane protein 1	protein-coding
cg05769153	chr19	53636399	53636399	promoter-TSS (NM_001136038)	promoter-TSS (NM_001136038)	-226	NM_018355	NM_018355	ZNF415	-	zinc finger protein 415	protein-coding
cg05780766	chr2	127942966	127942966	3' UTR (NM_001001665, exon 8 of 8)	3' UTR (NM_001001665, exon 8 of 8)	20377	NM_001001665	NM_001001665	CYP27C1	-	cytochrome P450, family 27, subfamily C, polypeptide 1	protein-coding
cg05789704	chr8	38965019	38965019	promoter-TSS (NM_145004)	promoter-TSS (NM_145004)	-31	NM_145004	NM_145004	ADAM32	-	ADAM metallopeptidase domain 32	protein-coding
cg05804220	chr15	45422063	45422063	promoter-TSS (NM_175940)	promoter-TSS (NM_175940)	-4	NM_001276264	NM_144565	DUOXA1	NIP|NUMBIP|mol	dual oxidase maturation factor 1	protein-coding
cg05807444	chr8	145654636	145654636	promoter-TSS (NM_016208)	promoter-TSS (NM_016208)	-690	NM_016208	NM_016208	VPS28	-	vacuolar protein sorting 28 homolog (S. cerevisiae)	protein-coding
cg05809668	chr7	35301189	35301189	Intergenic	CpG	-7478	NM_001077653	NM_020417	TBX20	ASD4	T-box 20	protein-coding
cg05815196	chr22	31536541	31536541	promoter-TSS (NM_015715)	promoter-TSS (NM_015715)	52	NM_015715	NM_015715	PLA2G3	GIII-SPLA2|SPLA2III|sPLA2-III	phospholipase A2, group III	protein-coding
cg05817664	chr1	212731922	212731922	Intergenic	CpG	-6754	NM_001030287	NM_001674	ATF3	-	activating transcription factor 3	protein-coding
cg05823605	chr7	45928134	45928134	5' UTR (NM_000596, exon 1 of 4)	5' UTR (NM_000596, exon 1 of 4)	175	NM_000596	NM_000596	IGFBP1	AFBP|IBP1|IGF-BP25|PP12|hIGFBP-1	insulin-like growth factor binding protein 1	protein-coding
cg05827312	chr13	28394967	28394967	Intergenic	Intergenic	28187	NM_145657	NM_145657	GSX1	GSH1|Gsh-1	GS homeobox 1	protein-coding
cg05828005	chr6	28504909	28504909	Intergenic	Intergenic	11120	NM_003996	NM_001509	GPX5	HEL-S-75p	glutathione peroxidase 5 (epididymal androgen-related protein)	protein-coding
cg05828690	chr8	145752588	145752588	promoter-TSS (NM_001024678)	promoter-TSS (NM_001024678)	-172	NM_001024678	NM_001024678	LRRC24	LRRC14OS	leucine rich repeat containing 24	protein-coding
cg05834805	chr9	123631525	123631525	promoter-TSS (NM_001286842)	promoter-TSS (NM_001286842)	-336	NR_104601	NM_015651	PHF19	MTF2L1|PCL3|TDRD19B	PHD finger protein 19	protein-coding
cg05842480	chr19	7795193	7795193	intron (NM_001244856, intron 6 of 8)	CpG-12782	1864	NM_198492	NM_198492	CLEC4G	DTTR431|LP2698|LSECtin|UNQ431	C-type lectin domain family 4, member G	protein-coding
cg05842855	chr6	28603264	28603264	Intergenic	CpG	-48152	NM_052923	NM_052923	ZBED9	Buster4|SCAND3|ZFP38-L|ZNF305P2|ZNF452|dJ1186N24.3	zinc finger, BED-type containing 9	protein-coding
cg05854217	chr2	1595820	1595820	Intergenic	CpG	152499	NM_012293	NM_012293	PXDN	COPOA|D2S448|D2S448E|MG50|PRG2|PXN|VPO	peroxidasin homolog (Drosophila)	protein-coding
cg05855039	chr14	85996752	85996752	5' UTR (NM_013231, exon 1 of 2)	5' UTR (NM_013231, exon 1 of 2)	264	NM_013231	NM_013231	FLRT2	-	fibronectin leucine rich transmembrane protein 2	protein-coding
cg05859229	chr12	131133746	131133746	Intergenic	Intergenic	-131336	NM_015347	NM_015347	RIMBP2	PPP1R133|RBP2|RIM-BP2	RIMS binding protein 2	protein-coding
cg05872614	chr16	55365816	55365816	Intergenic	CpG	7345	NM_024335	NM_024335	IRX6	IRX-3|IRX7|IRXB3	iroquois homeobox 6	protein-coding
cg05875410	chr16	51187573	51187573	Intergenic	CpG-9270	-2390	NM_002968	NM_002968	SALL1	HEL-S-89|HSAL1|Sal-1|TBS|ZNF794	spalt-like transcription factor 1	protein-coding
cg05880330	chr3	137484518	137484518	3' UTR (NM_004189, exon 1 of 1)	3' UTR (NM_004189, exon 1 of 1)	1384	NM_004189	NM_004189	SOX14	SOX28	SRY (sex determining region Y)-box 14	protein-coding
cg05880945	chr9	38622481	38622481	non-coding (NR_027294, exon 2 of 2)	non-coding (NR_027294, exon 2 of 2)	1396	NR_027294	NR_027294	FAM201A	C9orf122	family with sequence similarity 201, member A	ncRNA
cg05881221	chr2	121200850	121200850	Intergenic	MIR|SINE|MIR	23075	NR_027181	NM_032845	LINC01101	-	long intergenic non-protein coding RNA 1101	ncRNA
cg05882699	chr10	126840592	126840592	intron (NM_001290214, intron 1 of 10)	CpG	6792	NM_001290215	NM_001329	CTBP2	-	C-terminal binding protein 2	protein-coding
cg05888175	chr1	91301205	91301205	Intergenic	CpG	-118411	NM_020063	NM_020063	BARHL2	-	BarH-like homeobox 2	protein-coding
cg05890377	chr2	74357714	74357714	Intergenic	CpG	17325	NM_001035505	NM_212552	BOLA3	MMDS2	bolA family member 3	protein-coding
cg05893785	chr10	72201944	72201944	promoter-TSS (NM_018055)	promoter-TSS (NM_018055)	-479	NM_018055	NM_018055	NODAL	HTX5	nodal growth differentiation factor	protein-coding
cg05895665	chr7	20818726	20818726	Intergenic	Intergenic	7782	NM_182700	NM_182700	SP8	BTD	Sp8 transcription factor	protein-coding
cg05901357	chr2	27529326	27529326	TTS (NM_003353)	TTS (NM_003353)	1804	NM_003353	NM_003353	UCN	UI|UROC	urocortin	protein-coding
cg05918002	chr17	5019453	5019453	intron (NM_014519, intron 1 of 4)	CpG	6944	NM_014519	NM_014519	ZNF232	ZSCAN11	zinc finger protein 232	protein-coding
cg05923226	chr19	15121517	15121517	promoter-TSS (NM_173482)	promoter-TSS (NM_173482)	-22	NM_173482	NM_173482	CCDC105	-	coiled-coil domain containing 105	protein-coding
cg05923595	chr1	33547714	33547714	intron (NM_052998, intron 3 of 11)	intron (NM_052998, intron 3 of 11)	1000	NM_001293562	NM_052998	AZIN2	ADC|AZI2|ODC-p|ODC1L|ODCp	antizyme inhibitor 2	protein-coding
cg05924583	chr1	3569625	3569625	intron (NM_001204188, intron 1 of 11)	CpG-281	496	NM_001204188	NM_005427	TP73	P73	tumor protein p73	protein-coding
cg05928342	chr19	9473599	9473599	promoter-TSS (NM_003451)	promoter-TSS (NM_003451)	-97	NM_003451	NM_003451	ZNF177	PIGX	zinc finger protein 177	protein-coding
cg05928806	chr7	127991615	127991615	exon (NM_001174164, exon 6 of 6)	exon (NM_001174164, exon 6 of 6)	-7653	NM_001166135	NM_018077	RBM28	-	RNA binding motif protein 28	protein-coding
cg05929019	chr1	183155155	183155155	promoter-TSS (NM_005562)	promoter-TSS (NM_005562)	-19	NM_005562	NM_005562	LAMC2	B2T|BM600|CSF|EBR2|EBR2A|LAMB2T|LAMNB2	laminin, gamma 2	protein-coding
cg05930881	chr8	11560541	11560541	Intergenic	CpG	-1176	NM_002052	NM_002052	GATA4	ASD2|TACHD|VSD1	GATA binding protein 4	protein-coding
cg05932139	chr16	680873	680873	promoter-TSS (NM_053284)	promoter-TSS (NM_053284)	-139	NM_053284	NM_053284	WFIKKN1	C16orf12|RJD2|WFDC20A|WFIKKN	WAP, follistatin/kazal, immunoglobulin, kunitz and netrin domain containing 1	protein-coding
cg05936300	chr1	3574705	3574705	intron (NM_001204188, intron 1 of 11)	intron (NM_001204188, intron 1 of 11)	5576	NM_001204188	NM_005427	TP73	P73	tumor protein p73	protein-coding
cg05937630	chr1	19615481	19615481	promoter-TSS (NM_012067)	promoter-TSS (NM_012067)	-201	NM_012067	NM_012067	AKR7A3	AFAR2	aldo-keto reductase family 7, member A3 (aflatoxin aldehyde reductase)	protein-coding
cg05939380	chr15	90030317	90030317	intron (NM_016321, intron 1 of 10)	CpG-8255	9527	NM_016321	NM_016321	RHCG	C15orf6|PDRC2|RHGK|SLC42A3	Rh family, C glycoprotein	protein-coding
cg05940984	chr11	32448679	32448679	intron (NM_001198552, intron 3 of 8)	CpG	3684	NM_001198552	NM_000378	WT1	AWT1|EWS-WT1|GUD|NPHS4|WAGR|WIT-2|WT33	Wilms tumor 1	protein-coding
cg05942459	chr6	101846806	101846806	promoter-TSS (NM_175768)	promoter-TSS (NM_175768)	-55	NM_001166247	NM_021956	GRIK2	EAA4|GLR6|GLUK6|GLUR6|GluK2|MRT6	glutamate receptor, ionotropic, kainate 2	protein-coding
cg05950711	chr6	56112591	56112591	promoter-TSS (NM_030820)	promoter-TSS (NM_030820)	-213	NM_030820	NM_030820	COL21A1	COLA1L|dJ682J15.1|dJ708F5.1	collagen, type XXI, alpha 1	protein-coding
cg05951573	chr7	150812283	150812283	intron (NM_001042535, intron 1 of 8)	(CGCGG)n|Simple_repeat|Simple_repeat	28484	NM_001042535	NM_031946	AGAP3	AGAP-3|CENTG3|CRAG|MRIP-1|cnt-g3	ArfGAP with GTPase domain, ankyrin repeat and PH domain 3	protein-coding
cg05952572	chr11	72295426	72295426	intron (NM_001243784, intron 18 of 30)	CpG-4550	30748	NR_029603	NR_029603	MIR139	MIR139-3p|MIRN139	microRNA 139	ncRNA
cg05968233	chr19	6372278	6372278	promoter-TSS (NM_032306)	promoter-TSS (NM_032306)	-166	NM_032306	NM_032306	ALKBH7	ABH7|SPATA11|UNQ6002	alkB, alkylation repair homolog 7 (E. coli)	protein-coding
cg05973455	chr4	186048543	186048543	Intergenic	CpG	-15874	NM_001151	NM_001151	SLC25A4	1|AAC1|ANT|ANT 1|ANT1|MTDPS12|PEO2|PEO3|T1	solute carrier family 25 (mitochondrial carrier; adenine nucleotide translocator), member 4	protein-coding
cg05974274	chr4	81123370	81123370	exon (NM_001099403, exon 4 of 4)	exon (NM_001099403, exon 4 of 4)	4713	NM_001099403	NM_020226	PRDM8	PFM5	PR domain containing 8	protein-coding
cg05977002	chr5	92908052	92908052	intron (NR_109818, intron 1 of 6)	CpG	-1003	NR_109825	NR_015369	NR2F1-AS1	-	NR2F1 antisense RNA 1	ncRNA
cg05981034	chr17	1366165	1366165	Intergenic	Intergenic	-6604	NM_016823	NM_005206	CRK	CRKII|p38	v-crk avian sarcoma virus CT10 oncogene homolog	protein-coding
cg05981815	chr6	5851841	5851841	Intergenic	CpG	152436	NM_001278711	NM_016588	NRN1	NRN|dJ380B8.2	neuritin 1	protein-coding
cg05982757	chr12	54427529	54427529	promoter-TSS (NR_030753)	promoter-TSS (NR_030753)	-205	NR_030753	NR_030753	MIR615	MIRN615|hsa-mir-615	microRNA 615	ncRNA
cg05984244	chr16	31488239	31488239	exon (NM_001164719, exon 10 of 11)	exon (NM_001164719, exon 10 of 11)	3713	NM_015927	NM_015927	TGFB1I1	ARA55|HIC-5|HIC5|TSC-5	transforming growth factor beta 1 induced transcript 1	protein-coding
cg05984317	chr7	20818929	20818929	Intergenic	Intergenic	7579	NM_182700	NM_182700	SP8	BTD	Sp8 transcription factor	protein-coding
cg05991454	chr4	147558436	147558436	Intergenic	CpG	-1609	NM_004575	NM_004575	POU4F2	BRN3.2|BRN3B|Brn-3b	POU class 4 homeobox 2	protein-coding
cg05997350	chr10	50817105	50817105	promoter-TSS (NM_020984)	promoter-TSS (NM_020984)	-36	NM_020984	NM_020549	CHAT	CHOACTASE|CMS1A|CMS1A2	choline O-acetyltransferase	protein-coding
cg06000330	chr7	19183232	19183232	Intergenic	Intergenic	1812	NM_152898	NM_152898	FERD3L	N-TWIST|NATO3|NTWIST|bHLHa31	Fer3-like bHLH transcription factor	protein-coding
cg06000951	chr6	39902289	39902289	promoter-TSS (NM_001075098)	promoter-TSS (NM_001075098)	1	NR_033233	NM_005942	MOCS1	MIG11|MOCOD|MOCODA	molybdenum cofactor synthesis 1	protein-coding
cg06007966	chr20	26188972	26188972	promoter-TSS (NR_030386)	promoter-TSS (NR_030386)	-58	NR_030386	NR_030386	MIR663A	MIR663|MIRN663|hsa-mir-663|hsa-mir-663a	microRNA 663a	ncRNA
cg06014588	chr15	88801340	88801340	intron (NR_038229, intron 1 of 3)	intron (NR_038229, intron 1 of 3)	-1378	NM_002530	NM_002530	NTRK3	TRKC|gp145(trkC)	neurotrophic tyrosine kinase, receptor, type 3	protein-coding
cg06018119	chr22	50706651	50706651	intron (NR_110887, intron 1 of 12)	intron (NR_110887, intron 1 of 12)	2171	NR_110887	NM_002751	MAPK11	P38B|P38BETA2|PRKM11|SAPK2|SAPK2B|p38-2|p38Beta	mitogen-activated protein kinase 11	protein-coding
cg06022507	chr11	77301391	77301391	exon (NM_173039, exon 1 of 3)	exon (NM_173039, exon 1 of 3)	711	NM_173039	NM_173039	AQP11	AQPX1	aquaporin 11	protein-coding
cg06023570	chr2	7058546	7058546	non-coding (NR_033997, exon 1 of 5)	non-coding (NR_033997, exon 1 of 5)	267	NR_033997	NR_033997	RNF144A-AS1	-	RNF144A antisense RNA 1	ncRNA
cg06030274	chr6	150307798	150307798	Intergenic	MLT1D|LTR|ERVL-MaLR	18482	NR_024045	NR_024045	RAET1K	-	retinoic acid early transcript 1K pseudogene	pseudo
cg06049868	chr13	112717708	112717708	intron (NR_120392, intron 1 of 3)	intron (NR_120392, intron 1 of 3)	-4205	NM_005986	NM_005986	SOX1	-	SRY (sex determining region Y)-box 1	protein-coding
cg06050495	chr17	35291581	35291581	Intergenic	Intergenic	-3191	NM_005568	NM_005568	LHX1	LIM-1|LIM1	LIM homeobox 1	protein-coding
cg06056415	chr5	174162511	174162511	Intergenic	CpG	10936	NM_002449	NM_002449	MSX2	CRS2|FPP|HOX8|MSH|PFM|PFM1	msh homeobox 2	protein-coding
cg06060135	chr5	3596705	3596705	intron (NM_024337, intron 1 of 3)	CpG-20542	537	NM_024337	NM_024337	IRX1	IRX-5|IRXA1	iroquois homeobox 1	protein-coding
cg06065225	chr11	65640138	65640138	intron (NM_016938, intron 1 of 10)	CpG	267	NM_016938	NM_016938	EFEMP2	ARCL1B|FBLN4|MBP1|UPH1	EGF containing fibulin-like extracellular matrix protein 2	protein-coding
cg06066601	chr22	37211022	37211022	intron (NM_002854, intron 3 of 4)	intron (NM_002854, intron 3 of 4)	4495	NM_002854	NM_002854	PVALB	D22S749	parvalbumin	protein-coding
cg06087185	chr6	29521500	29521500	Intergenic	CpG	6202	NM_006398	NM_006398	UBD	FAT10|GABBR1|UBD-3	ubiquitin D	protein-coding
cg06094615	chr10	50887579	50887579	promoter-TSS (NM_001042427)	promoter-TSS (NM_001042427)	-105	NM_001042427	NM_182554	C10orf53	-	chromosome 10 open reading frame 53	protein-coding
cg06102775	chr7	100609376	100609376	intron (NM_005960, intron 8 of 12)	CpG	-3528	NM_001164462	NM_001164462	MUC12	MUC-11|MUC-12|MUC11	mucin 12, cell surface associated	protein-coding
cg06110816	chr10	112256826	112256826	promoter-TSS (NM_004419)	promoter-TSS (NM_004419)	-799	NM_004419	NM_004419	DUSP5	DUSP|HVH3	dual specificity phosphatase 5	protein-coding
cg06122871	chr6	85476211	85476211	Intergenic	Intergenic	-2257	NM_001080508	NM_001080508	TBX18	-	T-box 18	protein-coding
cg06124827	chr10	99393499	99393499	promoter-TSS (NM_178832)	promoter-TSS (NM_178832)	-155	NM_178832	NM_178832	MORN4	C10orf83|bA548K23.4	MORN repeat containing 4	protein-coding
cg06154313	chr10	95360495	95360495	exon (NM_006744, exon 3 of 6)	exon (NM_006744, exon 3 of 6)	498	NM_006744	NM_006744	RBP4	RDCCAS	retinol binding protein 4, plasma	protein-coding
cg06178563	chr20	21494713	21494713	promoter-TSS (NM_002509)	promoter-TSS (NM_002509)	-49	NM_002509	NM_002509	NKX2-2	NKX2.2|NKX2B	NK2 homeobox 2	protein-coding
cg06179765	chr7	23287353	23287353	intron (NM_001005340, intron 1 of 10)	CpG	1037	NM_001005340	NM_002510	GPNMB	HGFIN|NMB	glycoprotein (transmembrane) nmb	protein-coding
cg06183338	chr5	178004205	178004205	intron (NM_173465, intron 1 of 28)	CpG	13351	NM_173465	NM_173465	COL23A1	-	collagen, type XXIII, alpha 1	protein-coding
cg06192381	chr3	50305067	50305067	promoter-TSS (NM_004636)	promoter-TSS (NM_004636)	77	NM_001005914	NM_004636	SEMA3B	LUCA-1|SEMA5|SEMAA|SemA|semaV	sema domain, immunoglobulin domain (Ig), short basic domain, secreted, (semaphorin) 3B	protein-coding
cg06193578	chr19	35396476	35396476	Intergenic	CpG	-6629	NR_046222	NR_046222	LINC00904	-	long intergenic non-protein coding RNA 904	ncRNA
cg06196147	chr3	128713058	128713058	promoter-TSS (NM_020741)	promoter-TSS (NM_020741)	-72	NM_020741	NM_020741	KIAA1257	-	KIAA1257	protein-coding
cg06198384	chr1	63792000	63792000	TTS (NR_106716)	TTS (NR_106716)	655	NR_106716	NR_106716	MIR6068	hsa-mir-6068	microRNA 6068	ncRNA
cg06209491	chr1	40138403	40138403	promoter-TSS (NM_032526)	promoter-TSS (NM_032526)	-693	NM_032526	NM_032526	NT5C1A	CN-I|CN-IA|CN1|CN1A|CNI	5'-nucleotidase, cytosolic IA	protein-coding
cg06210070	chr6	33085064	33085064	intron (NR_001435, intron 2 of 4)	intron (NR_001435, intron 2 of 4)	4771	NR_001435	NR_001435	HLA-DPB2	DP2B|DPB2|DPbeta2|HLA-DP2B	major histocompatibility complex, class II, DP beta 2 (pseudogene)	pseudo
cg06226630	chr4	48493421	48493421	intron (NM_175619, intron 1 of 3)	CpG	1152	NM_175619	NM_175619	ZAR1	Z3CXXC6	zygote arrest 1	protein-coding
cg06228507	chr20	61637361	61637361	TTS (NM_080606)	TTS (NM_080606)	1026	NM_080606	NM_080606	BHLHE23	BETA4|BHLHB4|bA305P22.3	basic helix-loop-helix family, member e23	protein-coding
cg06235390	chr4	39449054	39449054	exon (NM_175737, exon 4 of 5)	exon (NM_175737, exon 4 of 5)	11153	NM_001024921	NM_000661	RPL9	L9|NPC-A-16	ribosomal protein L9	protein-coding
cg06244497	chr19	39466576	39466576	promoter-TSS (NM_024907)	promoter-TSS (NM_024907)	-123	NR_104026	NM_024907	FBXO17	FBG4|FBX26|FBXO26|Fbx17	F-box protein 17	protein-coding
cg06245037	chr11	44332939	44332939	Intergenic	MIRb|SINE|MIR	-1223	NM_021926	NM_021926	ALX4	CRS5|FND2	ALX homeobox 4	protein-coding
cg06246094	chr15	42174086	42174086	intron (NM_016642, intron 12 of 67)	CpG	12189	NM_016642	NM_016642	SPTBN5	BSPECV|HUBSPECV|HUSPECV	spectrin, beta, non-erythrocytic 5	protein-coding
cg06249604	chr6	30039207	30039207	exon (NM_025236, exon 4 of 4).2	exon (NM_025236, exon 4 of 4).2	4275	NM_021959	NM_021959	PPP1R11	HCG-V|HCGV|IPP3|TCTE5|TCTEX5	protein phosphatase 1, regulatory (inhibitor) subunit 11	protein-coding
cg06252564	chr9	970606	970606	Intergenic	CpG	-6362	NM_021240	NM_021240	DMRT3	DMRTA3	doublesex and mab-3 related transcription factor 3	protein-coding
cg06253058	chr3	149375086	149375086	promoter-TSS (NR_040250)	promoter-TSS (NR_040250)	726	NM_001168280	NM_015472	WWTR1	TAZ	WW domain containing transcription regulator 1	protein-coding
cg06259125	chr6	168720680	168720680	promoter-TSS (NM_001286350)	promoter-TSS (NM_001286350)	-246	NM_001286351	NM_214462	DACT2	C6orf116|DAPPER2|DPR2|bA503C24.7	dishevelled-binding antagonist of beta-catenin 2	protein-coding
cg06260709	chr20	48626622	48626622	Intergenic	CpG	27109	NM_005985	NM_005985	SNAI1	SLUGH2|SNA|SNAH|SNAIL|SNAIL1|dJ710H13.1	snail family zinc finger 1	protein-coding
cg06261937	chr18	49867118	49867118	5' UTR (NM_005215, exon 1 of 29)	5' UTR (NM_005215, exon 1 of 29)	576	NM_005215	NM_005215	DCC	CRC18|CRCR1|IGDCC1|MRMV1|NTN1R1	DCC netrin 1 receptor	protein-coding
cg06264984	chr2	38300886	38300886	intron (NM_000104, intron 2 of 2)	intron (NM_000104, intron 2 of 2)	2437	NM_000104	NM_000104	CYP1B1	CP1B|CYPIB1|GLC3A|P4501B1	cytochrome P450, family 1, subfamily B, polypeptide 1	protein-coding
cg06268875	chr18	11147386	11147386	intron (NM_022068, intron 1 of 51)	intron (NM_022068, intron 1 of 51)	1375	NM_022068	NM_022068	PIEZO2	C18orf30|C18orf58|DA3|DA5|FAM38B|FAM38B2|HsT748|HsT771|MWKS	piezo-type mechanosensitive ion channel component 2	protein-coding
cg06274159	chr4	188916868	188916868	promoter-TSS (NM_174900)	promoter-TSS (NM_174900)	-57	NM_174900	NM_174900	ZFP42	REX1|ZNF754	ZFP42 zinc finger protein	protein-coding
cg06275642	chr2	68546039	68546039	intron (NM_015463, intron 1 of 2)	intron (NM_015463, intron 1 of 2)	1144	NM_001111101	NM_015463	CNRIP1	C2orf32|CRIP1	cannabinoid receptor interacting protein 1	protein-coding
cg06279276	chr16	67184165	67184165	exon (NM_033309, exon 2 of 2)	exon (NM_033309, exon 2 of 2)	737	NM_033309	NM_033309	B3GNT9	-	UDP-GlcNAc:betaGal beta-1,3-N-acetylglucosaminyltransferase 9	protein-coding
cg06288788	chr16	65158053	65158053	Intergenic	Intergenic	-2134	NM_001797	NM_001797	CDH11	CAD11|CDHOB|OB|OSF-4	cadherin 11, type 2, OB-cadherin (osteoblast)	protein-coding
cg06289138	chr6	33561187	33561187	promoter-TSS (NR_027908)	promoter-TSS (NR_027908)	-72	NR_027908	NM_207497	LINC00336	C6orf227|NCRNA00336	long intergenic non-protein coding RNA 336	ncRNA
cg06289844	chr6	126071539	126071539	intron (NM_012259, intron 1 of 4)	intron (NM_012259, intron 1 of 4)	807	NM_012259	NM_012259	HEY2	CHF1|GRIDLOCK|GRL|HERP1|HESR2|HRT2|bHLHb32	hes-related family bHLH transcription factor with YRPW motif 2	protein-coding
cg06292304	chr8	9761906	9761906	promoter-TSS (NR_029668)	promoter-TSS (NR_029668)	-924	NR_029668	NR_029668	MIR124-1	MIR124A|MIR124A1|MIRN124-1|MIRN124A1	microRNA 124-1	ncRNA
cg06293787	chr4	187476609	187476609	promoter-TSS (NM_005958)	promoter-TSS (NM_005958)	-72	NM_005958	NM_005958	MTNR1A	MEL-1A-R|MT1	melatonin receptor 1A	protein-coding
cg06299284	chr11	636660	636660	promoter-TSS (NM_000797)	promoter-TSS (NM_000797)	-645	NM_000797	NM_000797	DRD4	D4DR	dopamine receptor D4	protein-coding
cg06300254	chr10	50822753	50822753	intron (NM_020985, intron 2 of 15)	intron (NM_020985, intron 2 of 15)	670	NM_020549	NM_020549	CHAT	CHOACTASE|CMS1A|CMS1A2	choline O-acetyltransferase	protein-coding
cg06303238	chr20	50418960	50418960	promoter-TSS (NM_020436)	promoter-TSS (NM_020436)	88	NM_020436	NM_020436	SALL4	DRRS|HSAL4|ZNF797|dJ1112F19.1	spalt-like transcription factor 4	protein-coding
cg06304097	chr10	133109868	133109868	exon (NM_174937, exon 1 of 12)	exon (NM_174937, exon 1 of 12)	116	NM_174937	NM_174937	TCERG1L	-	transcription elongation regulator 1-like	protein-coding
cg06307939	chr19	12984646	12984646	exon (NM_014975, exon 26 of 26)	exon (NM_014975, exon 26 of 26)	7689	NM_001375	NM_001375	DNASE2	DNASE2A|DNL|DNL2	deoxyribonuclease II, lysosomal	protein-coding
cg06312846	chr6	1410168	1410168	Intergenic	Intergenic	-19522	NR_106778	NR_106778	MIR6720	hsa-mir-6720	microRNA 6720	ncRNA
cg06322412	chr9	124975755	124975755	intron (NM_001242335, intron 5 of 6)	CpG	8264	NM_001242335	NM_014368	LHX6	LHX6.1	LIM homeobox 6	protein-coding
cg06322432	chr10	112289854	112289854	Intergenic	Intergenic	32229	NM_004419	NM_004419	DUSP5	DUSP|HVH3	dual specificity phosphatase 5	protein-coding
cg06324373	chr10	99734806	99734806	intron (NM_018058, intron 2 of 14)	G-rich|Low_complexity|Low_complexity	55779	NM_001206528	NM_018058	CRTAC1	ASPIC|ASPIC1|CEP-68	cartilage acidic protein 1	protein-coding
cg06329574	chr11	69634335	69634335	promoter-TSS (NM_005247)	promoter-TSS (NM_005247)	-143	NM_005247	NM_005247	FGF3	HBGF-3|INT2	fibroblast growth factor 3	protein-coding
cg06346505	chr10	116164641	116164641	promoter-TSS (NM_032550)	promoter-TSS (NM_032550)	-104	NM_001001936	NM_032550	AFAP1L2	KIAA1914|XB130	actin filament associated protein 1-like 2	protein-coding
cg06354392	chr2	176970065	176970065	Intergenic	Intergenic	-2019	NM_021192	NM_021192	HOXD11	HOX4|HOX4F	homeobox D11	protein-coding
cg06355129	chr1	156646294	156646294	exon (NM_006617, exon 1 of 4)	exon (NM_006617, exon 1 of 4)	895	NM_006617	NM_006617	NES	-	nestin	protein-coding
cg06359703	chr1	41847298	41847298	exon (NM_001291281, exon 2 of 3)	exon (NM_001291281, exon 2 of 3)	19695	NM_001291281	NM_001291281	FOXO6	-	forkhead box O6	protein-coding
cg06363485	chr6	41207377	41207377	Intergenic	Intergenic	-9738	NR_002794	NR_002794	TREML5P	TLT5|TREML2P|TREML2P1	triggering receptor expressed on myeloid cells-like 5, pseudogene	pseudo
cg06367311	chr16	57318014	57318014	intron (NM_015993, intron 1 of 3)	CpG	570	NM_015993	NM_015993	PLLP	PMLP|TM4SF11	plasmolipin	protein-coding
cg06374079	chr6	27182909	27182909	Intergenic	Intergenic	-32593	NM_005865	NM_005865	PRSS16	TSSP	protease, serine, 16 (thymus)	protein-coding
cg06374962	chr4	111531927	111531927	Intergenic	Intergenic	12327	NM_000325	NM_000325	PITX2	ARP1|Brx1|IDG2|IGDS|IGDS2|IHG2|IRID2|Otlx2|PTX2|RGS|RIEG|RIEG1|RS	paired-like homeodomain 2	protein-coding
cg06376715	chr1	3634919	3634919	intron (NM_001204188, intron 4 of 11)	CpG	20309	NM_001204192	NM_005427	TP73	P73	tumor protein p73	protein-coding
cg06380356	chr2	467892	467892	Intergenic	CpG	-179584	NM_001002919	NM_001002919	FAM150B	PRO1097|RGPG542	family with sequence similarity 150, member B	protein-coding
cg06382526	chr12	114918301	114918301	Intergenic	Intergenic	-72054	NM_080717	NM_000192	TBX5	HOS	T-box 5	protein-coding
cg06385187	chr20	44098288	44098288	promoter-TSS (NM_006103)	promoter-TSS (NM_006103)	-106	NM_006103	NM_006103	WFDC2	EDDM4|HE4|WAP5|dJ461P17.6	WAP four-disulfide core domain 2	protein-coding
cg06386307	chr6	100895212	100895212	exon (NM_005068, exon 8 of 11)	exon (NM_005068, exon 8 of 11)	16339	NM_005068	NM_005068	SIM1	bHLHe14	single-minded family bHLH transcription factor 1	protein-coding
cg06391982	chr3	13936754	13936754	Intergenic	CpG	-15136	NM_004625	NM_004625	WNT7A	-	wingless-type MMTV integration site family, member 7A	protein-coding
cg06395469	chr6	27635559	27635559	Intergenic	Intergenic	-26255	NR_038293	NR_038292	LINC01012	-	long intergenic non-protein coding RNA 1012	ncRNA
cg06396119	chr13	49792768	49792768	Intergenic	Intergenic	-1706	NM_001507	NM_001507	MLNR	GPR38|MTLR1	motilin receptor	protein-coding
cg06400704	chr1	240256645	240256645	exon (NM_020066, exon 1 of 18)	exon (NM_020066, exon 1 of 18)	1460	NM_020066	NM_020066	FMN2	-	formin 2	protein-coding
cg06401979	chr7	27143718	27143718	Intergenic	Intergenic	-1324	NM_006735	NM_006735	HOXA2	HOX1K|MCOHI	homeobox A2	protein-coding
cg06405146	chr19	21666789	21666789	non-coding (NR_037194, exon 1 of 11)	non-coding (NR_037194, exon 1 of 11)	272	NR_037194	NR_037194	LINC00664	-	long intergenic non-protein coding RNA 664	ncRNA
cg06426416	chr4	5710404	5710404	promoter-TSS (NM_147127)	promoter-TSS (NM_147127)	-110	NM_147127	NM_147127	EVC2	LBN	Ellis van Creveld syndrome 2	protein-coding
cg06444282	chr1	20669976	20669976	intron (NM_001039500, intron 16 of 21)	CpG-583	52564	NM_001039500	NM_144623	VWA5B1	-	von Willebrand factor A domain containing 5B1	protein-coding
cg06456717	chr18	12092943	12092943	promoter-TSS (NM_001277333)	promoter-TSS (NM_001277333)	-905	NM_001277333	NM_001277333	ANKRD62	DKFZp779B1634	ankyrin repeat domain 62	protein-coding
cg06462347	chr17	5404509	5404509	promoter-TSS (NM_001162371)	promoter-TSS (NM_001162371)	-190	NM_001162371	NM_001162371	LOC728392	-	uncharacterized LOC728392	protein-coding
cg06462666	chr22	50528313	50528313	promoter-TSS (NM_001164105)	promoter-TSS (NM_001164105)	-122	NM_001164104	NM_018995	MOV10L1	CHAMP|DJ402G11.8	Mov10 RISC complex RNA helicase like 1	protein-coding
cg06464962	chr4	74719290	74719290	intron (NM_002620, intron 1 of 2)	CpG	277	NM_002620	NM_002620	PF4V1	CXCL4L1|CXCL4V1|PF4-ALT|PF4A|SCYB4V1	platelet factor 4 variant 1	protein-coding
cg06468133	chr11	3244442	3244442	TTS (NR_027138)	TTS (NR_027138)	-4399	NM_001164377	NM_001164377	MRGPRG	GPR169|MRGG	MAS-related GPR, member G	protein-coding
cg06471402	chr16	89259958	89259958	exon (NM_004933, exon 12 of 14)	exon (NM_004933, exon 12 of 14)	6571	NM_001242757	NM_001242757	SLC22A31	-	solute carrier family 22, member 31	protein-coding
cg06473181	chr2	176963584	176963584	promoter-TSS (NM_021193)	promoter-TSS (NM_021193)	-946	NM_021193	NM_021193	HOXD12	HOX4H	homeobox D12	protein-coding
cg06476591	chr13	49795542	49795542	intron (NM_001507, intron 1 of 1)	CpG	1068	NM_001507	NM_001507	MLNR	GPR38|MTLR1	motilin receptor	protein-coding
cg06481800	chr13	112763964	112763964	Intergenic	Intergenic	2531	NR_120394	NR_120392	LINC00403	-	long intergenic non-protein coding RNA 403	ncRNA
cg06482716	chr18	47794996	47794996	TTS (NM_001204136)	TTS (NM_001204136)	-2131	NM_145020	NM_145020	CCDC11	HTX6	coiled-coil domain containing 11	protein-coding
cg06484415	chr13	28371001	28371001	Intergenic	Intergenic	4221	NM_145657	NM_145657	GSX1	GSH1|Gsh-1	GS homeobox 1	protein-coding
cg06484572	chr6	41605495	41605495	promoter-TSS (NM_005586)	promoter-TSS (NM_005586)	580	NM_001300804	NM_005586	MDFI	I-MF|I-mfa	MyoD family inhibitor	protein-coding
cg06496641	chr17	78435783	78435783	Intergenic	Intergenic	14621	NM_002522	NM_002522	NPTX1	NP1	neuronal pentraxin I	protein-coding
cg06498272	chr19	1192500	1192500	Intergenic	Intergenic	-13298	NM_000455	NM_000455	STK11	LKB1|PJS|hLKB1	serine/threonine kinase 11	protein-coding
cg06500079	chr17	619034	619034	promoter-TSS (NM_001128159)	promoter-TSS (NM_001128159)	-938	NM_018289	NM_018289	VPS53	HCCS1|PCH2E|hVps53L|pp13624	vacuolar protein sorting 53 homolog (S. cerevisiae)	protein-coding
cg06500337	chr6	161100243	161100243	Intergenic	CpG	-12836	NM_005577	NM_005577	LPA	AK38|APOA|LP	lipoprotein, Lp(a)	protein-coding
cg06501832	chr11	124736841	124736841	intron (NM_022370, intron 1 of 27)	intron (NM_022370, intron 1 of 27)	1536	NM_022370	NM_022370	ROBO3	HGPPS|HGPS|RBIG1|RIG1	roundabout, axon guidance receptor, homolog 3 (Drosophila)	protein-coding
cg06506966	chr19	53758290	53758290	promoter-TSS (NM_182609)	promoter-TSS (NM_182609)	-179	NM_182609	NM_182609	ZNF677	-	zinc finger protein 677	protein-coding
cg06507987	chr1	27686769	27686769	exon (NM_004672, exon 16 of 29)	exon (NM_004672, exon 16 of 29)	6588	NM_004672	NM_004672	MAP3K6	ASK2|MAPKKK6|MEKK6	mitogen-activated protein kinase kinase kinase 6	protein-coding
cg06511917	chr10	23482256	23482256	intron (NM_178161, intron 1 of 1)	CpG	796	NM_178161	NM_178161	PTF1A	PACA|PAGEN2|PTF1-p48|bHLHa29	pancreas specific transcription factor, 1a	protein-coding
cg06532268	chr6	25732818	25732818	non-coding (NR_045125, exon 1 of 1)	non-coding (NR_045125, exon 1 of 1)	157	NR_045125	NR_045125	HIST1H2APS1	H2AFSP|bA317E16.5	histone cluster 1, H2a, pseudogene 1	pseudo
cg06535441	chr1	57043939	57043939	intron (NM_003713, intron 1 of 5)	intron (NM_003713, intron 1 of 5)	1318	NM_003713	NM_003713	PPAP2B	Dri42|LPP3|PAP2B|VCIP	phosphatidic acid phosphatase type 2B	protein-coding
cg06536868	chr2	27530885	27530885	TTS (NM_187841)	TTS (NM_187841)	245	NM_003353	NM_003353	UCN	UI|UROC	urocortin	protein-coding
cg06545268	chr8	9756975	9756975	TTS (NR_024281)	TTS (NR_024281)	3864	NR_024281	NR_024281	LINC00599	Rncr3	long intergenic non-protein coding RNA 599	ncRNA
cg06546806	chr2	237078705	237078705	Intergenic	CpG-16120	-2053	NM_001485	NM_001485	GBX2	-	gastrulation brain homeobox 2	protein-coding
cg06550082	chr9	34624161	34624161	intron (NM_001017363, intron 2 of 6)	intron (NM_001017363, intron 2 of 6)	-3641	NM_001281427	NM_007234	DCTN3	DCTN-22|DCTN22	dynactin 3 (p22)	protein-coding
cg06563089	chr12	75601158	75601158	exon (NM_153748, exon 2 of 5)	exon (NM_153748, exon 2 of 5)	2370	NM_001260498	NM_139136	KCNC2	KV3.2	potassium voltage-gated channel, Shaw-related subfamily, member 2	protein-coding
cg06567635	chr5	72526727	72526727	Intergenic	Arthur1B|DNA|hAT-Tip100	57704	NM_153217	NM_153217	TMEM174	-	transmembrane protein 174	protein-coding
cg06571075	chr20	13976144	13976144	promoter-TSS (NM_080676)	promoter-TSS (NM_080676)	-2	NM_080676	NM_080676	MACROD2	C20orf133	MACRO domain containing 2	protein-coding
cg06576873	chr2	121499364	121499364	Intergenic	CpG	-55503	NM_005270	NM_005270	GLI2	HPE9|PHS2|THP1|THP2	GLI family zinc finger 2	protein-coding
cg06578561	chr8	139508626	139508626	intron (NM_015912, intron 1 of 19)	intron (NM_015912, intron 1 of 19)	439	NM_015912	NM_015912	FAM135B	C8ORFK32	family with sequence similarity 135, member B	protein-coding
cg06583576	chr3	147073119	147073119	Intergenic	Intergenic	37098	NR_033119	NM_032153	ZIC4	-	Zic family member 4	protein-coding
cg06588645	chr7	47577091	47577091	intron (NM_022748, intron 1 of 30)	CpG	44651	NM_022748	NM_022748	TNS3	TEM6|TENS1	tensin 3	protein-coding
cg06590170	chr6	33969829	33969829	Intergenic	Intergenic	-2001	NR_031681	NR_031681	MIR1275	MIRN1275|hsa-mir-1275	microRNA 1275	ncRNA
cg06592987	chr7	149112143	149112143	Intergenic	Intergenic	45910	NM_015694	NM_015694	ZNF777	-	zinc finger protein 777	protein-coding
cg06595479	chr19	519036	519036	exon (NM_033513, exon 2 of 2)	exon (NM_033513, exon 2 of 2)	11539	NM_033513	NM_033513	TPGS1	C19orf20|GTRGEO22|PGs1	tubulin polyglutamylase complex subunit 1	protein-coding
cg06596654	chr16	86527924	86527924	intron (NR_036444, intron 1 of 3)	intron (NR_036444, intron 1 of 3)	14542	NR_033925	NR_033925	FENDRR	FOXF1-AS1|TCONS_00024240|lincFOXF1	FOXF1 adjacent non-coding developmental regulatory RNA	ncRNA
cg06602723	chr17	46693337	46693337	Intergenic	Intergenic	-1036	NM_024016	NM_024016	HOXB8	HOX2|HOX2D|Hox-2.4	homeobox B8	protein-coding
cg06610484	chr6	100442106	100442106	promoter-TSS (NM_001040179)	promoter-TSS (NM_001040179)	-7	NM_001040179	NM_032503	MCHR2	GPR145|GPRv17|MCH-2R|MCH-R2|MCH2|MCH2R|MCHR-2|SLT	melanin-concentrating hormone receptor 2	protein-coding
cg06625816	chr15	48484303	48484303	intron (NM_001145668, intron 1 of 1)	intron (NM_001145668, intron 1 of 1)	436	NM_001145668	NM_001145668	CTXN2	-	cortexin 2	protein-coding
cg06636427	chr7	1273201	1273201	exon (NM_001080461, exon 2 of 3)	exon (NM_001080461, exon 2 of 3)	547	NM_001080461	NM_001080461	UNCX	UNCX4.1	UNC homeobox	protein-coding
cg06636971	chr6	24911554	24911554	promoter-TSS (NM_014722)	promoter-TSS (NM_014722)	-156	NM_014722	NM_014722	FAM65B	C6orf32|DIFF40|DIFF48|MYONAP|PL48	family with sequence similarity 65, member B	protein-coding
cg06637774	chr11	72975703	72975703	promoter-TSS (NM_001277206)	promoter-TSS (NM_001277206)	106	NM_001277207	NM_004154	P2RY6	P2Y6	pyrimidinergic receptor P2Y, G-protein coupled, 6	protein-coding
cg06638433	chr17	47075176	47075176	exon (NM_001160423, exon 1 of 13)	exon (NM_001160423, exon 1 of 13)	402	NM_006546	NM_006546	IGF2BP1	CRD-BP|CRDBP|IMP-1|IMP1|VICKZ1|ZBP1	insulin-like growth factor 2 mRNA binding protein 1	protein-coding
cg06638451	chr3	58563270	58563270	5' UTR (NM_007177, exon 1 of 5)	5' UTR (NM_007177, exon 1 of 5)	221	NM_007177	NM_007177	FAM107A	DRR1|TU3A	family with sequence similarity 107, member A	protein-coding
cg06638827	chr12	59313489	59313489	promoter-TSS (NM_001136051)	promoter-TSS (NM_001136051)	-162	NM_001136051	NM_153377	LRIG3	LIG3	leucine-rich repeats and immunoglobulin-like domains 3	protein-coding
cg06639166	chr6	100913924	100913924	Intergenic	Intergenic	-2373	NM_005068	NM_005068	SIM1	bHLHe14	single-minded family bHLH transcription factor 1	protein-coding
cg06639320	chr2	106015740	106015740	promoter-TSS (NM_201555)	promoter-TSS (NM_201555)	-59	NM_201555	NM_001450	FHL2	AAG11|DRAL|FHL-2|SLIM-3|SLIM3	four and a half LIM domains 2	protein-coding
cg06643013	chr6	134217243	134217243	TTS (NM_198392)	TTS (NM_198392)	6983	NM_003206	NM_003206	TCF21	POD1|bHLHa23	transcription factor 21	protein-coding
cg06645033	chr1	50890679	50890679	Intergenic	CpG-1102	-1560	NM_032110	NM_032110	DMRTA2	-	DMRT-like family A2	protein-coding
cg06645921	chr12	8025395	8025395	intron (NM_001286233, intron 1 of 15)	CpG	240	NM_001286233	NM_153449	SLC2A14	GLUT14|SLC2A3P3	solute carrier family 2 (facilitated glucose transporter), member 14	protein-coding
cg06650786	chr19	15312130	15312130	promoter-TSS (NM_000435)	promoter-TSS (NM_000435)	-338	NM_000435	NM_000435	NOTCH3	CADASIL|CASIL|IMF2	notch 3	protein-coding
cg06653052	chr19	1275168	1275168	promoter-TSS (NM_017914)	promoter-TSS (NM_017914)	-352	NM_017914	NM_017914	C19orf24	-	chromosome 19 open reading frame 24	protein-coding
cg06660015	chr5	139743304	139743304	intron (NM_001258426, intron 8 of 21)	intron (NM_001258426, intron 8 of 21)	3517	NM_001258428	NM_031467	SLC4A9	AE4	solute carrier family 4, sodium bicarbonate cotransporter, member 9	protein-coding
cg06660332	chr1	47009708	47009708	intron (NR_038403, intron 3 of 7)	CpG	5340	NR_038403	NR_038403	MKNK1-AS1	-	MKNK1 antisense RNA 1	ncRNA
cg06664357	chr19	39993391	39993391	intron (NM_016941, intron 3 of 7)	CpG	3834	NM_016941	NM_016941	DLL3	SCDO1	delta-like 3 (Drosophila)	protein-coding
cg06666008	chr11	31819465	31819465	intron (NM_001258465, intron 6 of 11)	intron (NM_001258465, intron 6 of 11)	13225	NM_001258465	NM_000280	PAX6	AN|AN2|D11S812E|FVH1|MGDA|WAGR	paired box 6	protein-coding
cg06673130	chr4	778925	778925	3' UTR (NM_006651, exon 4 of 4)	3' UTR (NM_006651, exon 4 of 4)	-3289	NR_036511	NR_036511	LOC100129917	-	uncharacterized LOC100129917	ncRNA
cg06675417	chr18	77292444	77292444	Intergenic	CpG	132170	NM_172387	NM_006162	NFATC1	NF-ATC|NFAT2|NFATc	nuclear factor of activated T-cells, cytoplasmic, calcineurin-dependent 1	protein-coding
cg06678678	chr3	55523100	55523100	Intergenic	Intergenic	-1430	NM_003392	NM_003392	WNT5A	hWNT5A	wingless-type MMTV integration site family, member 5A	protein-coding
cg06679270	chr15	101084981	101084981	promoter-TSS (NM_001290342)	promoter-TSS (NM_001290342)	-56	NM_001290343	NM_178842	CERS3	ARCI9|LASS3	ceramide synthase 3	protein-coding
cg06679347	chr4	177714351	177714351	promoter-TSS (NM_005429)	promoter-TSS (NM_005429)	-452	NM_005429	NM_005429	VEGFC	Flt4-L|LMPH1D|VRP	vascular endothelial growth factor C	protein-coding
cg06680369	chr14	38679394	38679394	exon (NM_001049, exon 3 of 3)	exon (NM_001049, exon 3 of 3)	2190	NM_001049	NM_001049	SSTR1	SRIF-2|SS-1-R|SS1-R|SS1R	somatostatin receptor 1	protein-coding
cg06687640	chr5	159560693	159560693	Intergenic	Intergenic	-14241	NM_052927	NM_052927	PWWP2A	MST101	PWWP domain containing 2A	protein-coding
cg06689045	chr3	120025421	120025421	Intergenic	CpG	42765	NM_001099678	NM_001099678	LRRC58	-	leucine rich repeat containing 58	protein-coding
cg06691542	chr8	11537113	11537113	Intergenic	CpG	-24604	NM_002052	NM_002052	GATA4	ASD2|TACHD|VSD1	GATA binding protein 4	protein-coding
cg06693277	chr6	30881804	30881804	promoter-TSS (NM_001167733).4	promoter-TSS (NM_001167733).4	-181	NM_020442	NM_020442	VARS2	COXPD20|VALRS|VARS2L|VARSL	valyl-tRNA synthetase 2, mitochondrial	protein-coding
cg06693983	chr19	55889217	55889217	exon (NM_139172, exon 4 of 5)	exon (NM_139172, exon 4 of 5)	1013	NM_139172	NM_139172	TMEM190	MDAC1	transmembrane protein 190	protein-coding
cg06699519	chr11	2398328	2398328	promoter-TSS (NM_004356)	promoter-TSS (NM_004356)	-219	NM_004356	NM_004356	CD81	CVID6|S5.7|TAPA1|TSPAN28	CD81 molecule	protein-coding
cg06705930	chr11	31823192	31823192	exon (NM_000280, exon 6 of 13)	exon (NM_000280, exon 6 of 13)	9498	NM_001258465	NM_000280	PAX6	AN|AN2|D11S812E|FVH1|MGDA|WAGR	paired box 6	protein-coding
cg06707544	chr19	51487230	51487230	promoter-TSS (NM_139277)	promoter-TSS (NM_139277)	90	NM_001207053	NM_005046	KLK7	PRSS6|SCCE|hK7	kallikrein-related peptidase 7	protein-coding
cg06711380	chr17	37123950	37123950	promoter-TSS (NM_001008777)	promoter-TSS (NM_001008777)	-295	NM_001008777	NM_001008777	FBXO47	-	F-box protein 47	protein-coding
cg06714480	chr2	182544308	182544308	intron (NM_002500, intron 1 of 1)	intron (NM_002500, intron 1 of 1)	1084	NM_002500	NM_002500	NEUROD1	BETA2|BHF-1|MODY6|NEUROD|bHLHa3	neuronal differentiation 1	protein-coding
cg06723863	chr16	68270130	68270130	promoter-TSS (NM_024939)	promoter-TSS (NM_024939)	6	NM_024939	NM_024939	ESRP2	RBM35B	epithelial splicing regulatory protein 2	protein-coding
cg06731639	chr16	50699168	50699168	Intergenic	Intergenic	-3598	NR_110908	NR_110908	LOC101927272	-	uncharacterized LOC101927272	ncRNA
cg06732870	chr19	51143349	51143349	promoter-TSS (NM_001160328)	promoter-TSS (NM_001160328)	-257	NM_001160328	NM_032298	SYT3	SytIII	synaptotagmin III	protein-coding
cg06737004	chr16	31226761	31226761	TTS (NM_152901)	TTS (NM_152901)	1419	NM_001008274	NM_001008274	TRIM72	MG53	tripartite motif containing 72, E3 ubiquitin protein ligase	protein-coding
cg06737561	chr10	50821519	50821519	promoter-TSS (NM_001142933)	promoter-TSS (NM_001142933)	365	NM_020986	NM_020549	CHAT	CHOACTASE|CMS1A|CMS1A2	choline O-acetyltransferase	protein-coding
cg06738356	chr14	24046375	24046375	exon (NM_032452, exon 3 of 7)	exon (NM_032452, exon 3 of 7)	1634	NM_001146028	NM_032452	JPH4	JP4|JPHL1	junctophilin 4	protein-coding
cg06740600	chr19	38924437	38924437	promoter-TSS (NM_001042723)	promoter-TSS (NM_001042723)	97	NM_000540	NM_000540	RYR1	CCO|MHS|MHS1|PPP1R137|RYDR|RYR|RYR-1|SKRR	ryanodine receptor 1 (skeletal)	protein-coding
cg06744119	chr10	88730600	88730600	TTS (NM_006829)	TTS (NM_006829)	102	NM_133447	NM_133447	AGAP11	-	ankyrin repeat and GTPase domain Arf GTPase activating protein 11	protein-coding
cg06751243	chr20	1927912	1927912	Intergenic	CpG	45540	NM_001190892	NM_024411	PDYN	ADCA|PENKB|SCA23	prodynorphin	protein-coding
cg06758255	chr16	52532751	52532751	intron (NM_001080430, intron 1 of 6)	intron (NM_001080430, intron 1 of 6)	48055	NM_001080430	NM_001080430	TOX3	CAGF9|TNRC9	TOX high mobility group box family member 3	protein-coding
cg06760518	chr2	237087778	237087778	Intergenic	CpG	-11126	NM_001485	NM_001485	GBX2	-	gastrulation brain homeobox 2	protein-coding
cg06765217	chr14	38091645	38091645	Intergenic	CpG	-27320	NM_004496	NM_004496	FOXA1	HNF3A|TCF3A	forkhead box A1	protein-coding
cg06776173	chr1	46932781	46932781	Intergenic	CpG	-17405	NR_121680	NR_121680	LINC01398	-	long intergenic non-protein coding RNA 1398	ncRNA
cg06779110	chr14	29243174	29243174	intron (NR_026731, intron 2 of 2)	intron (NR_026731, intron 2 of 2)	1264	NR_026732	NR_026731	C14orf23	c14_5148	chromosome 14 open reading frame 23	ncRNA
cg06793867	chr19	7927375	7927375	exon (NM_001159944, exon 16 of 19)	exon (NM_001159944, exon 16 of 19)	11951	NM_001190467	NM_001080403	FLJ22184	-	putative uncharacterized protein FLJ22184	protein-coding
cg06799422	chr15	41952236	41952236	promoter-TSS (NM_001164273)	promoter-TSS (NM_001164273)	-374	NM_001164273	NM_001080541	MGA	MAD5|MXD5	MGA, MAX dimerization protein	protein-coding
cg06807397	chr13	44948414	44948414	intron (NM_001010897, intron 1 of 2)	CpG	436	NM_001010897	NM_001010897	SERP2	C13orf21|bA269C23.1	stress-associated endoplasmic reticulum protein family member 2	protein-coding
cg06809252	chr1	110612045	110612045	intron (NM_006492, intron 1 of 3)	CpG	1277	NM_006492	NM_006492	ALX3	FND|FND1	ALX homeobox 3	protein-coding
cg06818605	chr7	148982303	148982303	promoter-TSS (NR_036573)	promoter-TSS (NR_036573)	-69	NR_036573	NR_015357	LOC155060	-	AI894139 pseudogene	pseudo
cg06818777	chr17	48546621	48546621	promoter-TSS (NM_001267)	promoter-TSS (NM_001267)	-394	NM_001267	NM_001267	CHAD	SLRR4A	chondroadherin	protein-coding
cg06819935	chr16	50003432	50003432	Intergenic	Intergenic	-55685	NR_104042	NM_153261	CNEP1R1	C16orf69|NEP1-R1|TMEM188|TMP125	CTD nuclear envelope phosphatase 1 regulatory subunit 1	protein-coding
cg06821993	chr8	114449012	114449012	exon (NM_052900, exon 1 of 69)	exon (NM_052900, exon 1 of 69)	230	NM_198123	NM_052900	CSMD3	-	CUB and Sushi multiple domains 3	protein-coding
cg06825142	chr11	637171	637171	promoter-TSS (NM_000797)	promoter-TSS (NM_000797)	-134	NM_000797	NM_000797	DRD4	D4DR	dopamine receptor D4	protein-coding
cg06829686	chr1	47910844	47910844	Intergenic	CpG	9155	NM_004474	NM_004474	FOXD2	FKHL17|FREAC-9|FREAC9	forkhead box D2	protein-coding
cg06831576	chr16	62070087	62070087	5' UTR (NM_001796, exon 1 of 12)	5' UTR (NM_001796, exon 1 of 12)	652	NM_001796	NM_001796	CDH8	Nbla04261	cadherin 8, type 2	protein-coding
cg06832695	chr6	1524167	1524167	Intergenic	CpG	-81599	NR_125804	NR_125804	FOXCUT	LINC01379|TCONS_00011636	FOXC1 upstream transcript (non-protein coding)	ncRNA
cg06837765	chr11	66326653	66326653	intron (NM_001258371, intron 11 of 20)	CpG	9394	NM_003793	NM_003793	CTSF	CATSF|CLN13	cathepsin F	protein-coding
cg06842954	chr4	111559067	111559067	5' UTR (NM_153426, exon 2 of 6)	5' UTR (NM_153426, exon 2 of 6)	4212	NM_001204397	NM_000325	PITX2	ARP1|Brx1|IDG2|IGDS|IGDS2|IHG2|IRID2|Otlx2|PTX2|RGS|RIEG|RIEG1|RS	paired-like homeodomain 2	protein-coding
cg06853142	chr19	58907510	58907510	promoter-TSS (NM_001195135)	promoter-TSS (NM_001195135)	53	NM_001195135	NM_001195135	LOC646862	-	uncharacterized LOC646862	protein-coding
cg06861562	chr5	60458484	60458484	promoter-TSS (NM_001048249)	promoter-TSS (NM_001048249)	-182	NM_001048249	NM_001048249	SMIM15	C5orf43	small integral membrane protein 15	protein-coding
cg06866657	chr9	124990755	124990755	promoter-TSS (NM_001242333)	promoter-TSS (NM_001242333)	-48	NM_001242333	NM_014368	LHX6	LHX6.1	LIM homeobox 6	protein-coding
cg06866686	chr14	95236880	95236880	promoter-TSS (NM_173849)	promoter-TSS (NM_173849)	-381	NM_173849	NM_173849	GSC	SAMS	goosecoid homeobox	protein-coding
cg06868946	chr8	56015786	56015786	exon (NM_052898, exon 1 of 3)	exon (NM_052898, exon 1 of 3)	769	NM_052898	NM_052898	XKR4	XRG4	XK, Kell blood group complex subunit-related family, member 4	protein-coding
cg06871560	chr15	52944234	52944234	promoter-TSS (NM_001286495)	promoter-TSS (NM_001286495)	13	NM_001286495	NM_019600	FAM214A	KIAA1370	family with sequence similarity 214, member A	protein-coding
cg06872257	chr8	16859637	16859637	promoter-TSS (NM_019851)	promoter-TSS (NM_019851)	37	NM_019851	NM_019851	FGF20	FGF-20|RHDA2	fibroblast growth factor 20	protein-coding
cg06881310	chr6	138893719	138893719	promoter-TSS (NM_020464)	promoter-TSS (NM_020464)	-51	NM_020464	NM_020464	NHSL1	C6orf63	NHS-like 1	protein-coding
cg06893296	chr6	30095137	30095137	Intergenic	Intergenic	-8748	NM_001286633	NM_138700	TRIM40	RNF35	tripartite motif containing 40	protein-coding
cg06894334	chr4	1398600	1398600	intron (NM_001290079, intron 1 of 1)	CpG	1630	NM_001290079	NM_001290079	NKX1-1	HSPX153|NKX-1.1|SAX2	NK1 homeobox 1	protein-coding
cg06907053	chr2	106015870	106015870	promoter-TSS (NM_201555)	promoter-TSS (NM_201555)	-189	NM_201555	NM_001450	FHL2	AAG11|DRAL|FHL-2|SLIM-3|SLIM3	four and a half LIM domains 2	protein-coding
cg06908778	chr10	22634603	22634603	5' UTR (NM_001253855, exon 1 of 11)	5' UTR (NM_001253855, exon 1 of 11)	229	NM_012443	NM_012443	SPAG6	CT141|Repro-SA-1|pf16	sperm associated antigen 6	protein-coding
cg06911084	chr7	96652895	96652895	intron (NM_005221, intron 1 of 2)	intron (NM_005221, intron 1 of 2)	1248	NM_005221	NM_005221	DLX5	SHFM1D	distal-less homeobox 5	protein-coding
cg06914837	chr4	186318164	186318164	intron (NM_181726, intron 1 of 4)	CpG	324	NM_181726	NM_181726	ANKRD37	Lrp2bp	ankyrin repeat domain 37	protein-coding
cg06915202	chr7	98029286	98029286	intron (NM_018842, intron 1 of 13)	intron (NM_018842, intron 1 of 13)	1141	NM_018842	NM_018842	BAIAP2L1	IRTKS	BAI1-associated protein 2-like 1	protein-coding
cg06915226	chr2	70960960	70960960	intron (NM_017482, intron 1 of 12)	intron (NM_017482, intron 1 of 12)	33887	NM_001185054	NM_001617	ADD2	ADDB	adducin 2 (beta)	protein-coding
cg06924241	chr6	43613396	43613396	intron (NM_152732, intron 1 of 4)	intron (NM_152732, intron 1 of 4)	629	NM_001193341	NM_152732	RSPH9	C6orf206|CILD12|MRPS18AL1	radial spoke head 9 homolog (Chlamydomonas)	protein-coding
cg06927900	chr7	1753448	1753448	intron (NM_001128636, intron 1 of 1)	CpG	4650	NM_001128636	NM_001128636	ELFN1	PPP1R28	extracellular leucine-rich repeat and fibronectin type III domain containing 1	protein-coding
cg06929414	chr21	46708730	46708730	promoter-TSS (NM_133635)	promoter-TSS (NM_133635)	763	NR_026943	NR_026943	LOC642852	-	uncharacterized LOC642852	ncRNA
cg06930722	chr12	105114328	105114328	intron (NM_018413, intron 2 of 2)	intron (NM_018413, intron 2 of 2)	128917	NR_037487	NR_037487	MIR3922	-	microRNA 3922	ncRNA
cg06931941	chr17	7486771	7486771	promoter-TSS (NR_024603)	promoter-TSS (NR_024603)	-194	NR_024603	NM_004870	MPDU1	CDGIF|HBEBP2BPA|Lec35|My008|PP3958|PQLC5|SL15	mannose-P-dolichol utilization defect 1	protein-coding
cg06940792	chr5	126626558	126626558	5' UTR (NM_032446, exon 1 of 26)	5' UTR (NM_032446, exon 1 of 26)	102	NM_001256545	NM_032446	MEGF10	EMARDD	multiple EGF-like-domains 10	protein-coding
cg06942979	chr22	31501383	31501383	TTS (NM_001207017)	TTS (NM_001207017)	2168	NM_080430	NM_080430	SELM	SEPM	selenoprotein M	protein-coding
cg06943420	chr1	1566700	1566700	promoter-TSS (NM_006983)	promoter-TSS (NM_006983)	-860	NM_006983	NM_006983	MMP23B	MIFR|MIFR-1|MMP22|MMP23A	matrix metallopeptidase 23B	protein-coding
cg06958563	chr5	87980912	87980912	promoter-TSS (NR_015436)	promoter-TSS (NR_015436)	-292	NR_015436	NR_015436	LINC00461	EyeLinc1|Visc-1a|Visc-1b	long intergenic non-protein coding RNA 461	ncRNA
cg06958829	chr17	48546119	48546119	exon (NM_001267, exon 1 of 4)	exon (NM_001267, exon 1 of 4)	108	NM_001267	NM_001267	CHAD	SLRR4A	chondroadherin	protein-coding
cg06959053	chr15	79382549	79382549	intron (NM_002891, intron 1 of 27)	CpG	666	NM_002891	NM_002891	RASGRF1	CDC25|CDC25L|GNRP|GRF1|GRF55|H-GRF55|PP13187|ras-GRF1	Ras protein-specific guanine nucleotide-releasing factor 1	protein-coding
cg06961098	chr16	69140893	69140893	promoter-TSS (NM_005329)	promoter-TSS (NM_005329)	-550	NM_005329	NM_005329	HAS3	-	hyaluronan synthase 3	protein-coding
cg06962944	chr20	42544729	42544729	promoter-TSS (NM_001098796)	promoter-TSS (NM_001098796)	-53	NM_001098796	NM_032883	TOX2	C20orf100|GCX-1|GCX1|dJ1108D11.2|dJ495O3.1	TOX high mobility group box family member 2	protein-coding
cg06966113	chr4	4873264	4873264	Intergenic	CpG	11872	NM_002448	NM_002448	MSX1	ECTD3|HOX7|HYD1|STHAG1	msh homeobox 1	protein-coding
cg06970461	chr2	96782028	96782028	promoter-TSS (NM_000682)	promoter-TSS (NM_000682)	-44	NM_000682	NM_000682	ADRA2B	ADRA2L1|ADRA2RL1|ADRARL1|ALPHA2BAR|alpha-2BAR	adrenoceptor alpha 2B	protein-coding
cg06971096	chr2	220173592	220173592	intron (NM_001199763, intron 1 of 21)	intron (NM_001199763, intron 1 of 21)	137	NM_001199764	NM_002846	PTPRN	IA-2|IA-2/PTP|IA2|ICA512|R-PTP-N	protein tyrosine phosphatase, receptor type, N	protein-coding
cg06976250	chr11	113258751	113258751	exon (NM_178510, exon 1 of 8)	exon (NM_178510, exon 1 of 8)	238	NM_178510	NM_178510	ANKK1	PKK2	ankyrin repeat and kinase domain containing 1	protein-coding
cg06980387	chr5	87980883	87980883	promoter-TSS (NR_015436)	promoter-TSS (NR_015436)	-263	NR_015436	NR_015436	LINC00461	EyeLinc1|Visc-1a|Visc-1b	long intergenic non-protein coding RNA 461	ncRNA
cg06980654	chr5	170171247	170171247	Intergenic	CpG	-39476	NM_014211	NM_014211	GABRP	-	gamma-aminobutyric acid (GABA) A receptor, pi	protein-coding
cg06984025	chr9	971758	971758	Intergenic	CpG	-5210	NM_021240	NM_021240	DMRT3	DMRTA3	doublesex and mab-3 related transcription factor 3	protein-coding
cg06984903	chr16	73100427	73100427	Intergenic	CpG	-7893	NM_001164766	NM_006885	ZFHX3	ATBF1|ATBT|ZNF927	zinc finger homeobox 3	protein-coding
cg06991300	chr4	122301725	122301725	exon (NM_198179, exon 1 of 6)	exon (NM_198179, exon 1 of 6)	456	NM_198179	NM_198179	QRFPR	AQ27|GPR103|SP9155	pyroglutamylated RFamide peptide receptor	protein-coding
cg06999762	chr15	53093008	53093008	Intergenic	Intergenic	-10799	NM_004498	NM_004498	ONECUT1	HNF-6|HNF6|HNF6A	one cut homeobox 1	protein-coding
cg07002447	chr19	19648891	19648891	promoter-TSS (NM_153221)	promoter-TSS (NM_153221)	-183	NM_153221	NM_153221	CILP2	CLIP-2	cartilage intermediate layer protein 2	protein-coding
cg07003115	chr1	38259097	38259097	promoter-TSS (NM_001113482)	promoter-TSS (NM_001113482)	-677	NM_001031740	NM_152496	MANEAL	-	mannosidase, endo-alpha-like	protein-coding
cg07005778	chr4	188953587	188953587	Intergenic	Intergenic	36662	NM_174900	NM_174900	ZFP42	REX1|ZNF754	ZFP42 zinc finger protein	protein-coding
cg07013148	chr8	146233340	146233340	Intergenic	Intergenic	-5055	NR_023392	NR_023392	ZNF252P	ZNF252	zinc finger protein 252, pseudogene	pseudo
cg07015195	chr8	109093451	109093451	intron (NM_178565, intron 2 of 5)	intron (NM_178565, intron 2 of 5)	1980	NM_001282863	NM_178565	RSPO2	CRISTIN2	R-spondin 2	protein-coding
cg07016184	chr15	96884188	96884188	TTS (NM_001145156)	TTS (NM_001145156)	7619	NM_001145157	NM_021005	NR2F2	ARP1|CHTD4|COUPTFB|COUPTFII|NF-E3|NR2F1|SVP40|TFCOUP2	nuclear receptor subfamily 2, group F, member 2	protein-coding
cg07017875	chr5	140789248	140789248	exon (NM_018926, exon 1 of 4)	exon (NM_018926, exon 1 of 4)	1478	NM_018926	NM_018926	PCDHGB6	PCDH-GAMMA-B6	protocadherin gamma subfamily B, 6	protein-coding
cg07026448	chr6	160680852	160680852	promoter-TSS (NM_003058)	promoter-TSS (NM_003058)	-889	NM_003058	NM_003058	SLC22A2	OCT2	solute carrier family 22 (organic cation transporter), member 2	protein-coding
cg07029873	chr1	217311015	217311015	promoter-TSS (NM_001134285)	promoter-TSS (NM_001134285)	82	NM_001134285	NM_001438	ESRRG	ERR3|ERRgamma|NR3B3	estrogen-related receptor gamma	protein-coding
cg07037251	chr17	11145219	11145219	exon (NM_001173462, exon 1 of 5)	exon (NM_001173462, exon 1 of 5)	479	NM_207386	NM_175903	SHISA6	-	shisa family member 6	protein-coding
cg07042914	chr11	27015657	27015657	promoter-TSS (NM_203371)	promoter-TSS (NM_203371)	29	NM_203371	NM_203371	FIBIN	-	fin bud initiation factor homolog (zebrafish)	protein-coding
cg07047570	chr20	20350814	20350814	3' UTR (NM_002196, exon 1 of 1)	3' UTR (NM_002196, exon 1 of 1)	2049	NM_002196	NM_002196	INSM1	IA-1|IA1	insulinoma-associated 1	protein-coding
cg07057744	chr17	4545075	4545075	promoter-TSS (NM_001140)	promoter-TSS (NM_001140)	-115	NM_001140	NM_001140	ALOX15	12-LOX|15-LOX-1|15LOX-1	arachidonate 15-lipoxygenase	protein-coding
cg07061500	chr6	159290521	159290521	Intergenic	Intergenic	-11857	NR_028496	NM_145303	OSTCP1	DC2L|OSTCL	oligosaccharyltransferase complex subunit pseudogene 1	pseudo
cg07068674	chr14	37123779	37123779	Intergenic	Intergenic	-2994	NM_006194	NM_006194	PAX9	STHAG3	paired box 9	protein-coding
cg07079724	chr4	780592	780592	intron (NM_006651, intron 3 of 3)	CpG	-4956	NR_036511	NR_036511	LOC100129917	-	uncharacterized LOC100129917	ncRNA
cg07095205	chr1	26737117	26737117	promoter-TSS (NM_024674)	promoter-TSS (NM_024674)	-152	NM_024674	NM_024674	LIN28A	CSDD1|LIN-28|LIN28|ZCCHC1|lin-28A	lin-28 homolog A (C. elegans)	protein-coding
cg07099331	chr10	102419618	102419618	Intergenic	CpG	-85850	NM_003987	NM_000278	PAX2	PAPRS	paired box 2	protein-coding
cg07103129	chr6	50787965	50787965	intron (NM_003221, intron 1 of 6)	CpG	1526	NM_003221	NM_003221	TFAP2B	AP-2B|AP2-B	transcription factor AP-2 beta (activating enhancer binding protein 2 beta)	protein-coding
cg07103493	chr5	128301233	128301233	promoter-TSS (NM_014031)	promoter-TSS (NM_014031)	20	NM_001017372	NM_014031	SLC27A6	ACSVL2|FACVL2|FATP6|VLCS-H1	solute carrier family 27 (fatty acid transporter), member 6	protein-coding
cg07113802	chr7	100823745	100823745	promoter-TSS (NM_198571)	promoter-TSS (NM_198571)	-188	NM_198571	NM_198571	NAT16	C7orf52	N-acetyltransferase 16 (GCN5-related, putative)	protein-coding
cg07115262	chr12	52702820	52702820	3' UTR (NM_002284, exon 9 of 9)	3' UTR (NM_002284, exon 9 of 9)	7171	NM_002284	NM_002284	KRT86	HB6|Hb1|KRTHB1|KRTHB6|MNX|hHb6	keratin 86	protein-coding
cg07121900	chr13	50706913	50706913	intron (NR_109974, intron 2 of 6)	intron (NR_109974, intron 2 of 6)	-7236	NR_002612	NR_002612	DLEU2	1B4|BCMSUN|DLB2|LEU2|LINC00022|MIR15AHG|NCRNA00022|RFP2OS|TRIM13OS	deleted in lymphocytic leukemia 2 (non-protein coding)	ncRNA
cg07129924	chr7	155261403	155261403	Intergenic	CpG	10579	NM_001427	NM_001427	EN2	-	engrailed homeobox 2	protein-coding
cg07136998	chr5	168728082	168728082	promoter-TSS (NM_001271946)	promoter-TSS (NM_001271946)	51	NM_001271946	NM_003062	SLIT3	MEGF5|SLIL2|SLIT1|Slit-3|slit2	slit homolog 3 (Drosophila)	protein-coding
cg07137606	chr1	242687019	242687019	intron (NM_152666, intron 2 of 10)	CpG	979	NM_152666	NM_152666	PLD5	PLDC	phospholipase D family, member 5	protein-coding
cg07143451	chr17	25676441	25676441	Intergenic	CpG	55335	NM_134265	NM_015626	WSB1	SWIP1|WSB-1	WD repeat and SOCS box containing 1	protein-coding
cg07143532	chr1	86621355	86621355	intron (NM_152890, intron 1 of 59)	CpG	766	NM_152890	NM_152890	COL24A1	-	collagen, type XXIV, alpha 1	protein-coding
cg07152216	chr3	147141220	147141220	intron (NR_121655, intron 1 of 2)	intron (NR_121655, intron 1 of 2)	2106	NR_121655	NR_121655	LOC440982	-	uncharacterized LOC440982	ncRNA
cg07160932	chr16	29888734	29888734	exon (NM_001114099, exon 11 of 17)	exon (NM_001114099, exon 11 of 17)	13579	NR_015396	NR_015396	CDIPT-AS1	-	CDIPT antisense RNA 1 (head to head)	ncRNA
cg07161429	chr12	105114163	105114163	intron (NM_018413, intron 2 of 2)	MIRb|SINE|MIR	128752	NR_037487	NR_037487	MIR3922	-	microRNA 3922	ncRNA
cg07168556	chr17	48912484	48912484	promoter-TSS (NM_175575)	promoter-TSS (NM_175575)	-121	NM_175575	NM_175575	WFIKKN2	GASP-1|WFDC20B|WFIKKNRP|hGASP-1	WAP, follistatin/kazal, immunoglobulin, kunitz and netrin domain containing 2	protein-coding
cg07177852	chr18	52626477	52626477	intron (NM_025214, intron 1 of 11)	intron (NM_025214, intron 1 of 11)	262	NM_025214	NM_025214	CCDC68	SE57-1	coiled-coil domain containing 68	protein-coding
cg07178006	chr11	20184719	20184719	Intergenic	CpG	-2849	NM_001029865	NM_001029865	DBX1	-	developing brain homeobox 1	protein-coding
cg07178825	chr1	3649575	3649575	exon (NM_001204190, exon 10 of 10)	exon (NM_001204190, exon 10 of 10)	13760	NR_033712	NM_207306	TP73-AS1	KIAA0495|PDAM	TP73 antisense RNA 1	ncRNA
cg07180458	chr1	19600913	19600913	promoter-TSS (NR_040289)	promoter-TSS (NR_040289)	-345	NR_040289	NM_201252	AKR7L	AFAR3|AFB1-AR3|AKR7A4	aldo-keto reductase family 7-like	pseudo
cg07183876	chr5	80257269	80257269	promoter-TSS (NR_105015)	promoter-TSS (NR_105015)	-543	NR_105015	NR_105015	RASGRF2-AS1	-	RASGRF2 antisense RNA 1	ncRNA
cg07184807	chr3	157537401	157537401	Intergenic	Intergenic	276268	NM_001243729	NM_001099777	C3orf55	-	chromosome 3 open reading frame 55	protein-coding
cg07189381	chr19	55660515	55660515	intron (NM_001291774, intron 1 of 13)	intron (NM_001291774, intron 1 of 13)	207	NM_001126133	NM_003283	TNNT1	ANM|NEM5|STNT|TNT|TNTS	troponin T type 1 (skeletal, slow)	protein-coding
cg07197785	chr1	111813691	111813691	Intergenic	CpG	-9455	NR_003928	NM_001013621	CHIAP2	-	chitinase, acidic pseudogene 2	pseudo
cg07201456	chr16	75528814	75528814	intron (NM_021615, intron 1 of 2)	CpG	112	NM_021615	NM_021615	CHST6	MCDC1	carbohydrate (N-acetylglucosamine 6-O) sulfotransferase 6	protein-coding
cg07204280	chr18	12254552	12254552	non-coding (NR_036468, exon 1 of 5)	non-coding (NR_036468, exon 1 of 5)	192	NR_036468	NM_001279	CIDEA	CIDE-A	cell death-inducing DFFA-like effector a	protein-coding
cg07209634	chr7	156796551	156796551	TTS (NM_001165255)	TTS (NM_001165255)	5578	NM_001165255	NM_005515	MNX1	HB9|HLXB9|HOXHB9|SCRA1	motor neuron and pancreas homeobox 1	protein-coding
cg07210840	chr20	1927817	1927817	Intergenic	CpG	45635	NM_001190892	NM_024411	PDYN	ADCA|PENKB|SCA23	prodynorphin	protein-coding
cg07214164	chr2	105480255	105480255	Intergenic	CpG	8286	NM_006236	NM_006236	POU3F3	BRN1|OTF8	POU class 3 homeobox 3	protein-coding
cg07219227	chr7	151000492	151000492	Intergenic	Intergenic	-26261	NM_003078	NM_003078	SMARCD3	BAF60C|CRACD3|Rsc6p	SWI/SNF related, matrix associated, actin dependent regulator of chromatin, subfamily d, member 3	protein-coding
cg07219314	chr22	23744726	23744726	promoter-TSS (NR_003950)	promoter-TSS (NR_003950)	73	NR_003950	NM_152509	ZDHHC8P1	ZDHHC8P	zinc finger, DHHC-type containing 8 pseudogene 1	pseudo
cg07225598	chr1	228646917	228646917	TTS (NM_175055)	TTS (NM_175055)	1109	NM_175055	NM_175055	HIST3H2BB	H2Bb	histone cluster 3, H2bb	protein-coding
cg07238058	chr12	19936612	19936612	Intergenic	L1PREC2|LINE|L1	-231007	NR_040098	NR_040098	LOC100506393	-	uncharacterized LOC100506393	ncRNA
cg07241479	chr6	32116226	32116226	TTS (NM_030651)	TTS (NM_030651)	3494	NM_030651	NM_030651	PRRT1	C6orf31|DSPD1|IFITMD7|NG5	proline-rich transmembrane protein 1	protein-coding
cg07252200	chr10	125751942	125751942	Intergenic	CpG	99998	NM_014863	NM_014863	CHST15	BRAG|GALNAC4S-6ST	carbohydrate (N-acetylgalactosamine 4-sulfate 6-O) sulfotransferase 15	protein-coding
cg07254066	chr16	54965896	54965896	intron (NM_005853, intron 1 of 2)	CpG-9286	785	NM_005853	NM_005853	IRX5	HMMS|IRX-2a|IRXB2	iroquois homeobox 5	protein-coding
cg07260592	chr6	161100123	161100123	Intergenic	CpG	-12716	NM_005577	NM_005577	LPA	AK38|APOA|LP	lipoprotein, Lp(a)	protein-coding
cg07270153	chr7	19185261	19185261	promoter-TSS (NM_152898)	promoter-TSS (NM_152898)	-217	NM_152898	NM_152898	FERD3L	N-TWIST|NATO3|NTWIST|bHLHa31	Fer3-like bHLH transcription factor	protein-coding
cg07278054	chr3	55523595	55523595	Intergenic	Intergenic	-1925	NM_003392	NM_003392	WNT5A	hWNT5A	wingless-type MMTV integration site family, member 5A	protein-coding
cg07291439	chr3	147125927	147125927	Intergenic	Intergenic	-1254	NM_003412	NM_003412	ZIC1	ZIC|ZNF201	Zic family member 1	protein-coding
cg07293445	chr7	128550624	128550624	intron (NM_001135914, intron 2 of 36)	CpG	149	NM_199349	NM_199349	KCP	CRIM2|KCP1|NET67	kielin/chordin-like protein	protein-coding
cg07301795	chr5	157001699	157001699	intron (NM_033274, intron 1 of 22)	CpG	1132	NM_033274	NM_023038	ADAM19	MADDAM|MLTNB	ADAM metallopeptidase domain 19	protein-coding
cg07302910	chr10	118891356	118891356	3' UTR (NM_199131, exon 4 of 4)	3' UTR (NM_199131, exon 4 of 4)	-5259	NM_001258300	NM_018330	KIAA1598	-	KIAA1598	protein-coding
cg07303801	chr22	25202038	25202038	promoter-TSS (NM_001098498)	promoter-TSS (NM_001098498)	-98	NM_001039948	NM_133454	SGSM1	RUTBC2	small G protein signaling modulator 1	protein-coding
cg07323648	chr17	35291128	35291128	Intergenic	Intergenic	-3644	NM_005568	NM_005568	LHX1	LIM-1|LIM1	LIM homeobox 1	protein-coding
cg07326071	chr7	25766145	25766145	Intergenic	Intergenic	114485	NR_046486	NR_046486	RNU6-16P	RNU6-16	RNA, U6 small nuclear 16, pseudogene	snRNA
cg07331806	chr22	21319895	21319895	TTS (NR_110537)	TTS (NR_110537)	477	NM_144704	NM_144704	AIFM3	AIFL	apoptosis-inducing factor, mitochondrion-associated, 3	protein-coding
cg07336964	chr16	8806360	8806360	promoter-TSS (NM_000663)	promoter-TSS (NM_000663)	-466	NM_000663	NM_000663	ABAT	GABA-AT|GABAT|NPD009	4-aminobutyrate aminotransferase	protein-coding
cg07339662	chr7	1271926	1271926	promoter-TSS (NM_001080461)	promoter-TSS (NM_001080461)	-728	NM_001080461	NM_001080461	UNCX	UNCX4.1	UNC homeobox	protein-coding
cg07341290	chr16	55224134	55224134	Intergenic	Intergenic	-134337	NM_024335	NM_024335	IRX6	IRX-3|IRX7|IRXB3	iroquois homeobox 6	protein-coding
cg07348481	chr11	61355120	61355120	promoter-TSS (NR_110189)	promoter-TSS (NR_110189)	-846	NR_110189	NR_110189	LOC101927495	-	uncharacterized LOC101927495	ncRNA
cg07349208	chr4	111532680	111532680	Intergenic	CpG	11574	NM_000325	NM_000325	PITX2	ARP1|Brx1|IDG2|IGDS|IGDS2|IHG2|IRID2|Otlx2|PTX2|RGS|RIEG|RIEG1|RS	paired-like homeodomain 2	protein-coding
cg07352345	chr5	175793050	175793050	intron (NM_173664, intron 1 of 3)	CpG	548	NM_173664	NM_173664	ARL10	ARL10A	ADP-ribosylation factor-like 10	protein-coding
cg07356011	chr1	23750580	23750580	intron (NM_003196, intron 1 of 10)	CpG	681	NM_003196	NM_003196	TCEA3	TFIIS|TFIIS.H	transcription elongation factor A (SII), 3	protein-coding
cg07359633	chr15	41804839	41804839	intron (NM_002344, intron 3 of 19)	CpG-7793	1246	NM_206961	NM_002344	LTK	TYK1	leukocyte receptor tyrosine kinase	protein-coding
cg07370496	chr3	36806214	36806214	Intergenic	CpG	-24862	NM_033403	NM_033403	DCLK3	CLR|DCAMKL3|DCDC3C|DCK3	doublecortin-like kinase 3	protein-coding
cg07370771	chr10	135050958	135050958	promoter-TSS (NM_014468)	promoter-TSS (NM_014468)	-450	NM_014468	NM_014468	VENTX	HPX42B|NA88A|VENTX2	VENT homeobox	protein-coding
cg07382347	chr6	30039409	30039409	exon (NM_025236, exon 4 of 4).2	exon (NM_025236, exon 4 of 4).2	4217	NM_170769	NM_025236	RNF39	HZF|HZFW|LIRF	ring finger protein 39	protein-coding
cg07384961	chr16	3068129	3068129	promoter-TSS (NM_021195)	promoter-TSS (NM_021195)	59	NM_021195	NM_021195	CLDN6	-	claudin 6	protein-coding
cg07386898	chr15	83315628	83315628	promoter-TSS (NR_046096)	promoter-TSS (NR_046096)	728	NM_001288819	NM_030594	CPEB1	CEBP|CPE-BP1|CPEB|CPEB-1|hCPEB-1	cytoplasmic polyadenylation element binding protein 1	protein-coding
cg07390023	chr13	24478021	24478021	Intergenic	CpG	-6380	NR_104426	NM_001007537	C1QTNF9B	CTRP9B	C1q and tumor necrosis factor related protein 9B	protein-coding
cg07405182	chr1	40598456	40598456	Intergenic	Intergenic	-28585	NM_012421	NM_012421	RLF	ZN-15L|ZNF292L	rearranged L-myc fusion	protein-coding
cg07407736	chr4	141391255	141391255	intron (NM_001277353, intron 5 of 10)	intron (NM_001277353, intron 5 of 10)	28276	NM_001277353	NM_001034840	MGAT4D	-	MGAT4 family, member D	protein-coding
cg07417745	chr2	228582489	228582489	intron (NM_025243, intron 1 of 5)	CpG	256	NM_025243	NM_025243	SLC19A3	BBGD|THMD2|THTR2	solute carrier family 19 (thiamine transporter), member 3	protein-coding
cg07426195	chr1	11714505	11714505	promoter-TSS (NM_183413)	promoter-TSS (NM_183413)	73	NM_183412	NM_033182	FBXO44	FBG3|FBX30|FBX6A|Fbx44|Fbxo6a	F-box protein 44	protein-coding
cg07427436	chr1	9749297	9749297	intron (NM_005026, intron 1 of 23)	CpG	-34653	NR_027045	NM_001045478	C1orf200	-	chromosome 1 open reading frame 200	ncRNA
cg07428004	chr7	127912373	127912373	Intergenic	Intergenic	31042	NM_000230	NM_000230	LEP	LEPD|OB|OBS	leptin	protein-coding
cg07435445	chr14	103396380	103396380	exon (NM_030943, exon 9 of 12)	exon (NM_030943, exon 9 of 12)	7387	NM_030943	NM_030943	AMN	PRO1028|amnionless	amnion associated transmembrane protein	protein-coding
cg07445246	chr14	96180654	96180654	promoter-TSS (NM_001098725)	promoter-TSS (NM_001098725)	-121	NM_001098725	NM_021966	TCL1A	TCL1	T-cell leukemia/lymphoma 1A	protein-coding
cg07447742	chr13	49793171	49793171	Intergenic	Intergenic	-1303	NM_001507	NM_001507	MLNR	GPR38|MTLR1	motilin receptor	protein-coding
cg07449450	chr11	17566052	17566052	promoter-TSS (NR_123738)	promoter-TSS (NR_123738)	-89	NM_005709	NM_005709	USH1C	AIE-75|DFNB18|DFNB18A|NY-CO-37|NY-CO-38|PDZ-45|PDZ-73|PDZ-73/NY-CO-38|PDZ73|PDZD7C|ush1cpst	Usher syndrome 1C (autosomal recessive, severe)	protein-coding
cg07466622	chr6	13014492	13014492	intron (NM_030948, intron 4 of 14)	intron (NM_030948, intron 4 of 14)	281326	NM_001242698	NM_001242698	LOC100130357	-	uncharacterized LOC100130357	protein-coding
cg07471943	chr14	38679657	38679657	exon (NM_001049, exon 3 of 3)	exon (NM_001049, exon 3 of 3)	2453	NM_001049	NM_001049	SSTR1	SRIF-2|SS-1-R|SS1-R|SS1R	somatostatin receptor 1	protein-coding
cg07474494	chr19	58446601	58446601	5' UTR (NM_133460, exon 1 of 6)	5' UTR (NM_133460, exon 1 of 6)	139	NM_133460	NM_133460	ZNF418	-	zinc finger protein 418	protein-coding
cg07482257	chr5	174135762	174135762	Intergenic	Intergenic	-15813	NM_002449	NM_002449	MSX2	CRS2|FPP|HOX8|MSH|PFM|PFM1	msh homeobox 2	protein-coding
cg07493516	chr4	54957555	54957555	Intergenic	Intergenic	-8693	NM_133267	NM_133267	GSX2	GSH2	GS homeobox 2	protein-coding
cg07505629	chr10	134929754	134929754	intron (NM_001083909, intron 5 of 6)	intron (NM_001083909, intron 5 of 6)	14004	NM_001291085	NM_032422	GPR123	-	G protein-coupled receptor 123	protein-coding
cg07511564	chr7	8481037	8481037	intron (NM_152745, intron 2 of 2)	intron (NM_152745, intron 2 of 2)	7452	NM_152745	NM_152745	NXPH1	NPH1	neurexophilin 1	protein-coding
cg07516252	chr14	24641202	24641202	promoter-TSS (NM_001048205)	promoter-TSS (NM_001048205)	-32	NM_005132	NM_005132	REC8	HR21spB|REC8L1|Rec8p	REC8 meiotic recombination protein	protein-coding
cg07519235	chr16	19894979	19894979	intron (NM_016235, intron 1 of 3)	CpG	1172	NM_016235	NM_016235	GPRC5B	RAIG-2|RAIG2	G protein-coupled receptor, class C, group 5, member B	protein-coding
cg07520506	chr12	7593008	7593008	intron (NM_001297650, intron 2 of 19)	CpG	3773	NM_001297650	NM_174941	CD163L1	CD163B|M160	CD163 molecule-like 1	protein-coding
cg07520649	chr5	140743576	140743576	promoter-TSS (NM_018918)	promoter-TSS (NM_018918)	-322	NM_032054	NM_018918	PCDHGA5	CDH-GAMMA-A5|ME3|PCDH-GAMMA-A5	protocadherin gamma subfamily A, 5	protein-coding
cg07536847	chr1	18957233	18957233	promoter-TSS (NM_002584)	promoter-TSS (NM_002584)	-267	NM_002584	NM_002584	PAX7	HUP1|PAX7B|RMS2	paired box 7	protein-coding
cg07536910	chr2	176948106	176948106	exon (NM_001080458, exon 1 of 3)	exon (NM_001080458, exon 1 of 3)	584	NM_001080458	NM_001080458	EVX2	EVX-2	even-skipped homeobox 2	protein-coding
cg07540421	chr2	71115681	71115681	Intergenic	Intergenic	-12039	NM_012476	NM_012476	VAX2	DRES93	ventral anterior homeobox 2	protein-coding
cg07544187	chr19	19651236	19651236	exon (NM_153221, exon 3 of 8)	exon (NM_153221, exon 3 of 8)	2162	NM_153221	NM_153221	CILP2	CLIP-2	cartilage intermediate layer protein 2	protein-coding
cg07546916	chr19	51231841	51231841	Intergenic	CpG	5236	NM_002975	NM_002975	CLEC11A	CLECSF3|LSLCL|P47|SCGF	C-type lectin domain family 11, member A	protein-coding
cg07552803	chr8	24771327	24771327	promoter-TSS (NM_005382)	promoter-TSS (NM_005382)	53	NM_005382	NM_005382	NEFM	NEF3|NF-M|NFM	neurofilament, medium polypeptide	protein-coding
cg07553761	chr3	160167978	160167978	promoter-TSS (NM_173084)	promoter-TSS (NM_173084)	-352	NM_173084	NM_173084	TRIM59	MRF1|RNF104|TRIM57|TSBF1	tripartite motif containing 59	protein-coding
cg07557260	chr8	132052871	132052871	promoter-TSS (NM_001115)	promoter-TSS (NM_001115)	-36	NM_001115	NM_001115	ADCY8	AC8|ADCY3|HBAC1	adenylate cyclase 8 (brain)	protein-coding
cg07571451	chr7	51384932	51384932	promoter-TSS (NM_001287438)	promoter-TSS (NM_001287438)	-417	NM_001287436	NM_015198	COBL	-	cordon-bleu WH2 repeat protein	protein-coding
cg07573727	chr14	74706197	74706197	promoter-TSS (NM_182894)	promoter-TSS (NM_182894)	22	NM_182894	NM_182894	VSX2	CHX10|HOX10|MCOP2|MCOPCB3|RET1	visual system homeobox 2	protein-coding
cg07581883	chr3	125676866	125676866	Intergenic	Intergenic	-11162	NM_001012337	NM_001012337	ROPN1B	-	rhophilin associated tail protein 1B	protein-coding
cg07592963	chr11	2890650	2890650	promoter-TSS (NR_024627)	promoter-TSS (NR_024627)	-613	NR_024627	NM_018722	KCNQ1DN	BWRT|HSA404617	KCNQ1 downstream neighbor (non-protein coding)	ncRNA
cg07598952	chr6	142409757	142409757	exon (NM_002511, exon 1 of 3)	exon (NM_002511, exon 1 of 3)	179	NM_002511	NM_002511	NMBR	BB1	neuromedin B receptor	protein-coding
cg07599133	chr19	35068629	35068629	promoter-TSS (NR_027620)	promoter-TSS (NR_027620)	-33	NR_027620	NR_027620	SCGB1B2P	SCGB4A1P	secretoglobin, family 1B, member 2, pseudogene	pseudo
cg07599786	chr1	201618655	201618655	intron (NM_020443, intron 1 of 29)	CpG	1205	NM_020443	NM_020443	NAV1	POMFIL3|STEERIN1|UNC53H1	neuron navigator 1	protein-coding
cg07601542	chr21	34396987	34396987	Intergenic	CpG	-1229	NM_005806	NM_005806	OLIG2	BHLHB1|OLIGO2|PRKCBP2|RACK17|bHLHe19	oligodendrocyte lineage transcription factor 2	protein-coding
cg07607922	chr3	121903645	121903645	intron (NM_001178065, intron 1 of 6)	CpG	464	NM_001178065	NM_000388	CASR	CAR|EIG8|FHH|FIH|GPRC2A|HHC|HHC1|HYPOC1|NSHPT|PCAR1	calcium-sensing receptor	protein-coding
cg07611334	chr20	327812	327812	intron (NM_024958, intron 1 of 3)	CpG	442	NM_024958	NM_024958	NRSN2	C20orf98|dJ1103G7.6	neurensin 2	protein-coding
cg07616871	chr2	218843505	218843505	Intergenic	CpG	-34709	NM_022648	NM_022648	TNS1	MST091|MST122|MST127|MSTP122|MSTP127|MXRA6|PPP1R155|TNS	tensin 1	protein-coding
cg07618085	chr17	77924583	77924583	promoter-TSS (NM_001271844)	promoter-TSS (NM_001271844)	73	NM_001271844	NM_019020	TBC1D16	-	TBC1 domain family, member 16	protein-coding
cg07636688	chr22	45809403	45809403	promoter-TSS (NM_015653)	promoter-TSS (NM_015653)	97	NM_001291501	NM_148674	SMC1B	SMC1BETA|SMC1L2	structural maintenance of chromosomes 1B	protein-coding
cg07639520	chr12	116354950	116354950	Intergenic	CpG	231509	NR_030351	NR_030351	MIR620	MIRN620|hsa-mir-620	microRNA 620	ncRNA
cg07642043	chr16	10276675	10276675	promoter-TSS (NM_001134408)	promoter-TSS (NM_001134408)	-64	NM_000833	NM_000833	GRIN2A	EPND|FESD|GluN2A|LKS|NMDAR2A|NR2A	glutamate receptor, ionotropic, N-methyl D-aspartate 2A	protein-coding
cg07664553	chr4	57372598	57372598	intron (NM_206919, intron 1 of 3)	intron (NM_206919, intron 1 of 3)	1223	NM_206919	NM_206919	ARL9	-	ADP-ribosylation factor-like 9	protein-coding
cg07671805	chr5	74907695	74907695	intron (NM_001276713, intron 1 of 13)	CpG	394	NM_001276713	NM_001271529	ANKDD1B	-	ankyrin repeat and death domain containing 1B	protein-coding
cg07677856	chr17	61926189	61926189	Intergenic	Intergenic	-5838	NM_001098426	NM_003077	SMARCD2	BAF60B|CRACD2|Rsc6p	SWI/SNF related, matrix associated, actin dependent regulator of chromatin, subfamily d, member 2	protein-coding
cg07686872	chr7	156794880	156794880	Intergenic	L1MB2|LINE|L1	7249	NM_001165255	NM_005515	MNX1	HB9|HLXB9|HOXHB9|SCRA1	motor neuron and pancreas homeobox 1	protein-coding
cg07691146	chr13	51797647	51797647	intron (NM_145019, intron 1 of 4)	intron (NM_145019, intron 1 of 4)	1177	NM_001242312	NM_145019	FAM124A	-	family with sequence similarity 124A	protein-coding
cg07691152	chr12	103355124	103355124	TTS (NM_004316)	TTS (NM_004316)	3672	NM_004316	NM_004316	ASCL1	ASH1|HASH1|MASH1|bHLHa46	achaete-scute family bHLH transcription factor 1	protein-coding
cg07693931	chr3	158449735	158449735	intron (NM_206963, intron 1 of 5)	intron (NM_206963, intron 1 of 5)	540	NM_206963	NM_002888	RARRES1	LXNL|TIG1	retinoic acid receptor responder (tazarotene induced) 1	protein-coding
cg07694864	chr17	40700510	40700510	Intergenic	CpG	-3474	NM_000413	NM_000413	HSD17B1	EDH17B2|EDHB17|HSD17|SDR28C1	hydroxysteroid (17-beta) dehydrogenase 1	protein-coding
cg07704934	chr11	44332941	44332941	Intergenic	MIRb|SINE|MIR	-1225	NM_021926	NM_021926	ALX4	CRS5|FND2	ALX homeobox 4	protein-coding
cg07707031	chr17	79504143	79504143	TTS (NM_012418)	TTS (NM_012418)	8726	NM_001077182	NM_012418	FSCN2	RFSN|RP30	fascin actin-bundling protein 2, retinal	protein-coding
cg07708622	chr1	21763252	21763252	Intergenic	CpG	-3331	NM_001256417	NM_032264	NBPF3	AE2	neuroblastoma breakpoint family, member 3	protein-coding
cg07710266	chr6	134436741	134436741	non-coding (NR_037938, exon 2 of 2)	non-coding (NR_037938, exon 2 of 2)	2077	NR_037938	NR_037938	HMGA1P7	HMGA1L7	high mobility group AT-hook 1 pseudogene 7	pseudo
cg07710883	chr11	64972228	64972228	exon (NM_001198869, exon 11 of 22)	exon (NM_001198869, exon 11 of 22)	-9083	NR_033396	NM_001004326	SLC22A20	Oat6	solute carrier family 22, member 20	protein-coding
cg07719492	chr8	70983349	70983349	intron (NM_024504, intron 1 of 7)	CpG	213	NM_024504	NM_024504	PRDM14	PFM11	PR domain containing 14	protein-coding
cg07721276	chr19	18119065	18119065	promoter-TSS (NM_015683)	promoter-TSS (NM_015683)	88	NM_015683	NM_015683	ARRDC2	CLONE24945	arrestin domain containing 2	protein-coding
cg07721625	chr2	183732608	183732608	Intergenic	Intergenic	-1110	NM_001463	NM_001463	FRZB	FRE|FRITZ|FRP-3|FRZB-1|FRZB-PEN|FRZB1|FZRB|OS1|SFRP3|SRFP3|hFIZ	frizzled-related protein	protein-coding
cg07723510	chr6	30228064	30228064	intron (NR_027822, intron 2 of 6).4	CpG-21912	725	NR_027822	NR_027822	HLA-L	HLA-92|HLA92|HLAL	major histocompatibility complex, class I, L (pseudogene)	pseudo
cg07726139	chr1	228652529	228652529	Intergenic	CpG	2754	NR_039812	NR_039812	MIR4666A	MIR4666|hsa-mir-4666a	microRNA 4666a	ncRNA
cg07739205	chr8	50823542	50823542	promoter-TSS (NM_018967)	promoter-TSS (NM_018967)	-797	NM_001287814	NM_018967	SNTG1	G1SYN|SYN4	syntrophin, gamma 1	protein-coding
cg07744841	chr3	10857704	10857704	promoter-TSS (NM_014229)	promoter-TSS (NM_014229)	-213	NM_014229	NM_014229	SLC6A11	GAT-3|GAT3|GAT4	solute carrier family 6 (neurotransmitter transporter), member 11	protein-coding
cg07759247	chr3	38040637	38040637	intron (NM_015873, intron 9 of 18)	(CGGGG)n|Simple_repeat|Simple_repeat	5559	NM_015873	NM_015873	VILL	-	villin-like	protein-coding
cg07777008	chr11	27015809	27015809	5' UTR (NM_203371, exon 1 of 1)	5' UTR (NM_203371, exon 1 of 1)	181	NM_203371	NM_203371	FIBIN	-	fin bud initiation factor homolog (zebrafish)	protein-coding
cg07777703	chr17	40811830	40811830	intron (NM_016437, intron 1 of 10)	intron (NM_016437, intron 1 of 10)	564	NM_016437	NM_016437	TUBG2	-	tubulin, gamma 2	protein-coding
cg07780348	chr11	118842414	118842414	promoter-TSS (NM_181721)	promoter-TSS (NM_181721)	-3	NM_181721	NM_181721	FOXR1	FOXN5	forkhead box R1	protein-coding
cg07785717	chr19	54485322	54485322	promoter-TSS (NR_030632)	promoter-TSS (NR_030632)	-239	NR_030632	NR_030632	MIR935	MIRN935|hsa-mir-935	microRNA 935	ncRNA
cg07788092	chr19	9473692	9473692	promoter-TSS (NM_003451)	promoter-TSS (NM_003451)	-4	NM_003451	NM_003451	ZNF177	PIGX	zinc finger protein 177	protein-coding
cg07788369	chr7	96619069	96619069	intron (NR_015448, intron 1 of 2)	intron (NR_015448, intron 1 of 2)	-16221	NM_005222	NM_005222	DLX6	-	distal-less homeobox 6	protein-coding
cg07790279	chr10	125851133	125851133	intron (NM_001270765, intron 1 of 5)	intron (NM_001270765, intron 1 of 5)	807	NM_014863	NM_014863	CHST15	BRAG|GALNAC4S-6ST	carbohydrate (N-acetylgalactosamine 4-sulfate 6-O) sulfotransferase 15	protein-coding
cg07797073	chr1	1982792	1982792	intron (NM_002744, intron 1 of 17)	CpG	883	NM_002744	NM_002744	PRKCZ	PKC-ZETA|PKC2	protein kinase C, zeta	protein-coding
cg07802401	chr11	26354058	26354058	intron (NM_031418, intron 1 of 26)	intron (NM_031418, intron 1 of 26)	380	NM_031418	NM_031418	ANO3	C11orf25|DYT23|DYT24|TMEM16C	anoctamin 3	protein-coding
cg07808023	chr15	77927362	77927362	intron (NM_001301195, intron 3 of 3)	CpG	-2493	NM_032808	NM_032808	LINGO1	LERN1|LRRN6A|UNQ201	leucine rich repeat and Ig domain containing 1	protein-coding
cg07811110	chr12	85307132	85307132	promoter-TSS (NM_182767)	promoter-TSS (NM_182767)	-524	NM_001146335	NM_018057	SLC6A15	NTT73|SBAT1|V7-3|hv7-3	solute carrier family 6 (neutral amino acid transporter), member 15	protein-coding
cg07815856	chr10	21456021	21456021	intron (NM_213569, intron 2 of 6)	intron (NM_213569, intron 2 of 6)	-6898	NR_046283	NR_046283	NEBL-AS1	-	NEBL antisense RNA 1	ncRNA
cg07817856	chr1	2501938	2501938	intron (NR_121638, intron 1 of 3)	MLT1B|LTR|ERVL-MaLR	3964	NR_121638	NR_121638	LOC100996583	-	uncharacterized LOC100996583	ncRNA
cg07824265	chr4	96469030	96469030	intron (NM_003728, intron 1 of 15)	intron (NM_003728, intron 1 of 15)	1331	NM_003728	NM_003728	UNC5C	UNC5H3	unc-5 homolog C (C. elegans)	protein-coding
cg07838106	chr1	19615444	19615444	promoter-TSS (NM_012067)	promoter-TSS (NM_012067)	-164	NM_012067	NM_012067	AKR7A3	AFAR2	aldo-keto reductase family 7, member A3 (aflatoxin aldehyde reductase)	protein-coding
cg07844660	chr19	18118836	18118836	promoter-TSS (NM_015683)	promoter-TSS (NM_015683)	-141	NM_001286826	NM_015683	ARRDC2	CLONE24945	arrestin domain containing 2	protein-coding
cg07845392	chr17	79678159	79678159	Intergenic	Intergenic	-1107	NM_001270888	NM_012140	SLC25A10	DIC	solute carrier family 25 (mitochondrial carrier; dicarboxylate transporter), member 10	protein-coding
cg07846311	chr4	57371928	57371928	intron (NM_206919, intron 1 of 3)	CpG	553	NM_206919	NM_206919	ARL9	-	ADP-ribosylation factor-like 9	protein-coding
cg07850418	chr3	147110379	147110379	promoter-TSS (NR_033119)	promoter-TSS (NR_033119)	-162	NR_040762	NM_032153	ZIC4	-	Zic family member 4	protein-coding
cg07851675	chr5	2755541	2755541	TTS (NM_001294337)	TTS (NM_001294337)	3296	NM_001294337	NM_178569	C5orf38	CEI|IRX2NB	chromosome 5 open reading frame 38	protein-coding
cg07861790	chr13	112761845	112761845	intron (NR_120394, intron 1 of 1)	intron (NR_120394, intron 1 of 1)	412	NR_120394	NR_120392	LINC00403	-	long intergenic non-protein coding RNA 403	ncRNA
cg07870307	chr5	140743781	140743781	promoter-TSS (NM_018918)	promoter-TSS (NM_018918)	-117	NM_032054	NM_018918	PCDHGA5	CDH-GAMMA-A5|ME3|PCDH-GAMMA-A5	protocadherin gamma subfamily A, 5	protein-coding
cg07872868	chr2	27530154	27530154	TTS (NM_003353)	TTS (NM_003353)	976	NM_003353	NM_003353	UCN	UI|UROC	urocortin	protein-coding
cg07875786	chr5	92918928	92918928	promoter-TSS (NM_005654)	promoter-TSS (NM_005654)	-115	NM_005654	NM_005654	NR2F1	BBOAS|BBSOAS|COUP-TFI|EAR-3|EAR3|ERBAL3|NR2F2|SVP44|TCFCOUP1|TFCOUP1	nuclear receptor subfamily 2, group F, member 1	protein-coding
cg07877559	chr5	11903300	11903300	intron (NM_001288717, intron 1 of 20)	intron (NM_001288717, intron 1 of 20)	855	NM_001332	NM_001332	CTNND2	GT24|NPRAP	catenin (cadherin-associated protein), delta 2	protein-coding
cg07879739	chr22	38221188	38221188	exon (NM_003614, exon 2 of 2)	exon (NM_003614, exon 2 of 2)	1799	NM_003614	NM_003614	GALR3	-	galanin receptor 3	protein-coding
cg07881405	chr5	3597488	3597488	intron (NM_024337, intron 1 of 3)	CpG-20542	1320	NM_024337	NM_024337	IRX1	IRX-5|IRXA1	iroquois homeobox 1	protein-coding
cg07882836	chr6	43276574	43276574	promoter-TSS (NM_206922)	promoter-TSS (NM_206922)	-44	NM_206922	NM_206922	CRIP3	TLP|TLP-A|bA480N24.2	cysteine-rich protein 3	protein-coding
cg07895169	chr5	34839103	34839103	promoter-TSS (NM_144725)	promoter-TSS (NM_144725)	-166	NM_144725	NM_144725	TTC23L	MC25-1	tetratricopeptide repeat domain 23-like	protein-coding
cg07895437	chr6	33282972	33282972	promoter-TSS (NM_003190).3	promoter-TSS (NM_003190).3	-808	NM_172209	NM_003190	TAPBP	NGS17|TAPA|TPN|TPSN	TAP binding protein (tapasin)	protein-coding
cg07897248	chr18	49866532	49866532	promoter-TSS (NM_005215)	promoter-TSS (NM_005215)	-10	NM_005215	NM_005215	DCC	CRC18|CRCR1|IGDCC1|MRMV1|NTN1R1	DCC netrin 1 receptor	protein-coding
cg07903370	chr5	3595107	3595107	Intergenic	CpG	-1061	NM_024337	NM_024337	IRX1	IRX-5|IRXA1	iroquois homeobox 1	protein-coding
cg07906262	chr1	41303571	41303571	intron (NM_004700, intron 13 of 13)	CpG	24447	NM_133467	NM_133467	CITED4	-	Cbp/p300-interacting transactivator, with Glu/Asp-rich carboxy-terminal domain, 4	protein-coding
cg07907386	chr4	41749444	41749444	exon (NM_003924, exon 2 of 3)	exon (NM_003924, exon 2 of 3)	1543	NM_003924	NM_003924	PHOX2B	NBLST2|NBPhox|PMX2B	paired-like homeobox 2b	protein-coding
cg07909759	chr10	118429814	118429814	promoter-TSS (NM_144661)	promoter-TSS (NM_144661)	-333	NM_144661	NM_144661	C10orf82	-	chromosome 10 open reading frame 82	protein-coding
cg07914772	chr4	4577274	4577274	intron (NR_037888, intron 2 of 5)	CpG	33416	NR_037888	NR_037888	STX18-AS1	-	STX18 antisense RNA 1 (head to head)	ncRNA
cg07915921	chr12	54321503	54321503	Intergenic	CpG	-11073	NM_017410	NM_017410	HOXC13	ECTD9|HOX3|HOX3G	homeobox C13	protein-coding
cg07916967	chr19	17449203	17449203	exon (NM_032620, exon 3 of 9)	exon (NM_032620, exon 3 of 9)	877	NM_133644	NM_032620	GTPBP3	GTPBG3|MSS1|MTGP1|THDF1	GTP binding protein 3 (mitochondrial)	protein-coding
cg07917269	chr15	74421585	74421585	promoter-TSS (NM_001130136)	promoter-TSS (NM_001130136)	34	NR_027073	NR_027073	LOC283731	-	uncharacterized LOC283731	ncRNA
cg07917609	chr5	33938226	33938226	exon (NM_016568, exon 1 of 1)	exon (NM_016568, exon 1 of 1)	1735	NM_016568	NM_016568	RXFP3	GPCR135|RLN3R1|RXFPR3|SALPR	relaxin/insulin-like family peptide receptor 3	protein-coding
cg07927379	chr7	156433109	156433109	promoter-TSS (NM_001184996)	promoter-TSS (NM_001184996)	239	NR_026865	NM_032625	C7orf13	MY040	chromosome 7 open reading frame 13	ncRNA
cg07928083	chr15	60295313	60295313	Intergenic	Intergenic	-1108	NM_012182	NM_012182	FOXB1	FKH5|HFKH-5	forkhead box B1	protein-coding
cg07929768	chr2	232055509	232055509	Intergenic	Intergenic	-7751	NM_001291656	NM_025139	ARMC9	ARM|KU-MEL-1|NS21	armadillo repeat containing 9	protein-coding
cg07930539	chr2	177025976	177025976	Intergenic	Intergenic	-2829	NM_006898	NM_006898	HOXD3	HOX1D|HOX4|HOX4A|Hox-4.1	homeobox D3	protein-coding
cg07936109	chr19	17566627	17566627	exon (NM_138454, exon 2 of 2)	exon (NM_138454, exon 2 of 2)	5098	NM_138454	NM_138454	NXNL1	RDCVF|TXNL6	nucleoredoxin-like 1	protein-coding
cg07936950	chr2	172953135	172953135	3' UTR (NM_001038493, exon 2 of 2)	3' UTR (NM_001038493, exon 2 of 2)	2927	NM_001038493	NM_178120	DLX1	-	distal-less homeobox 1	protein-coding
cg07941301	chr6	42928278	42928278	promoter-TSS (NM_018960)	promoter-TSS (NM_018960)	-222	NM_018960	NM_018960	GNMT	-	glycine N-methyltransferase	protein-coding
cg07946633	chr1	2984246	2984246	promoter-TSS (NR_024371)	promoter-TSS (NR_024371)	43	NR_015440	NM_198543	LINC00982	-	long intergenic non-protein coding RNA 982	ncRNA
cg07952813	chr2	39187760	39187760	promoter-TSS (NR_028386)	promoter-TSS (NR_028386)	-275	NR_028386	NR_028386	LOC375196	-	uncharacterized LOC375196	ncRNA
cg07956897	chr2	20647394	20647394	exon (NM_004040, exon 1 of 1)	exon (NM_004040, exon 1 of 1)	559	NM_004040	NM_004040	RHOB	ARH6|ARHB|MST081|MSTP081|RHOH6	ras homolog family member B	protein-coding
cg07961015	chr5	1876216	1876216	Intergenic	CpG	6664	NM_016358	NM_016358	IRX4	IRXA3	iroquois homeobox 4	protein-coding
cg07962338	chr19	53540903	53540903	Intergenic	CpG	-7088	NM_001191055	NM_001191055	ERVV-2	ENVV2|HERV-V2	endogenous retrovirus group V, member 2	protein-coding
cg07963234	chr4	5894924	5894924	promoter-TSS (NM_001014809)	promoter-TSS (NM_001014809)	-114	NM_001014809	NM_001313	CRMP1	CRMP-1|DPYSL1|DRP-1|DRP1|ULIP-3	collapsin response mediator protein 1	protein-coding
cg07990843	chr17	25676202	25676202	Intergenic	MER52D|LTR|ERV1	55096	NM_134265	NM_015626	WSB1	SWIP1|WSB-1	WD repeat and SOCS box containing 1	protein-coding
cg07993743	chr17	44928289	44928289	promoter-TSS (NM_003396)	promoter-TSS (NM_003396)	-679	NM_003396	NM_003396	WNT9B	WNT14B|WNT15	wingless-type MMTV integration site family, member 9B	protein-coding
cg07997370	chr16	34443121	34443121	Intergenic	Intergenic	-38359	NR_002837	NR_002837	UBE2MP1	-	ubiquitin-conjugating enzyme E2M pseudogene 1	pseudo
cg08004425	chr1	37499548	37499548	intron (NM_000831, intron 1 of 15)	CpG	296	NM_000831	NM_000831	GRIK3	EAA5|GLR7|GLUR7|GluK3|GluR7a	glutamate receptor, ionotropic, kainate 3	protein-coding
cg08004525	chr13	50703550	50703550	intron (NR_109974, intron 2 of 6)	intron (NR_109974, intron 2 of 6)	-3873	NR_002612	NR_002612	DLEU2	1B4|BCMSUN|DLB2|LEU2|LINC00022|MIR15AHG|NCRNA00022|RFP2OS|TRIM13OS	deleted in lymphocytic leukemia 2 (non-protein coding)	ncRNA
cg08021780	chr19	18118881	18118881	promoter-TSS (NM_015683)	promoter-TSS (NM_015683)	-96	NM_001286826	NM_015683	ARRDC2	CLONE24945	arrestin domain containing 2	protein-coding
cg08025100	chr14	77737772	77737772	promoter-TSS (NM_021257)	promoter-TSS (NM_021257)	-117	NM_021257	NM_021257	NGB	-	neuroglobin	protein-coding
cg08026735	chr2	98703889	98703889	intron (NM_144992, intron 1 of 27)	CpG	294	NM_144992	NM_144992	VWA3B	-	von Willebrand factor A domain containing 3B	protein-coding
cg08036309	chr4	13536992	13536992	Intergenic	Intergenic	-3951	NR_034054	NR_034054	LINC01097	-	long intergenic non-protein coding RNA 1097	ncRNA
cg08044427	chr2	20442132	20442132	Intergenic	Intergenic	-16938	NM_001006946	NM_002997	SDC1	CD138|SDC|SYND1|syndecan	syndecan 1	protein-coding
cg08046044	chr14	54419615	54419615	intron (NM_130850, intron 2 of 3)	intron (NM_130850, intron 2 of 3)	1655	NM_130851	NM_001202	BMP4	BMP2B|BMP2B1|MCOPS6|OFC11|ZYME	bone morphogenetic protein 4	protein-coding
cg08046364	chr12	114234084	114234084	Intergenic	Intergenic	-22596	NR_110026	NR_110025	LINC01234	-	long intergenic non-protein coding RNA 1234	ncRNA
cg08047252	chr2	9614226	9614226	promoter-TSS (NM_001039613)	promoter-TSS (NM_001039613)	-444	NM_001039613	NM_001039613	IAH1	-	isoamyl acetate-hydrolyzing esterase 1 homolog (S. cerevisiae)	protein-coding
cg08055924	chr4	38869553	38869553	promoter-TSS (NR_030300)	promoter-TSS (NR_030300)	-100	NR_030300	NR_030300	MIR574	MIR574-3p|MIRN574|hsa-mir-574	microRNA 574	ncRNA
cg08058544	chr2	237080268	237080268	Intergenic	CpG	-3616	NM_001485	NM_001485	GBX2	-	gastrulation brain homeobox 2	protein-coding
cg08061745	chr19	51231558	51231558	Intergenic	Intergenic	4953	NM_002975	NM_002975	CLEC11A	CLECSF3|LSLCL|P47|SCGF	C-type lectin domain family 11, member A	protein-coding
cg08065231	chr19	9473685	9473685	promoter-TSS (NM_003451)	promoter-TSS (NM_003451)	-11	NM_003451	NM_003451	ZNF177	PIGX	zinc finger protein 177	protein-coding
cg08066129	chr21	38077259	38077259	intron (NM_009586, intron 1 of 9)	CpG	5268	NM_009586	NM_005069	SIM2	HMC13F06|HMC29C01|SIM|bHLHe15	single-minded family bHLH transcription factor 2	protein-coding
cg08066140	chr22	45809397	45809397	promoter-TSS (NM_015653)	promoter-TSS (NM_015653)	103	NM_001291501	NM_148674	SMC1B	SMC1BETA|SMC1L2	structural maintenance of chromosomes 1B	protein-coding
cg08072716	chr3	51989693	51989693	exon (NM_080865, exon 1 of 1)	exon (NM_080865, exon 1 of 1)	363	NM_080865	NM_080865	GPR62	GPCR8|KPG_005	G protein-coupled receptor 62	protein-coding
cg08073312	chr3	137483556	137483556	5' UTR (NM_004189, exon 1 of 1)	5' UTR (NM_004189, exon 1 of 1)	422	NM_004189	NM_004189	SOX14	SOX28	SRY (sex determining region Y)-box 14	protein-coding
cg08084860	chr2	237080341	237080341	Intergenic	CpG	-3689	NM_001485	NM_001485	GBX2	-	gastrulation brain homeobox 2	protein-coding
cg08088295	chr6	33084742	33084742	non-coding (NR_001435, exon 2 of 5)	non-coding (NR_001435, exon 2 of 5)	4449	NR_001435	NR_001435	HLA-DPB2	DP2B|DPB2|DPbeta2|HLA-DP2B	major histocompatibility complex, class II, DP beta 2 (pseudogene)	pseudo
cg08108311	chr17	40932747	40932747	promoter-TSS (NM_032387)	promoter-TSS (NM_032387)	98	NM_032387	NM_032387	WNK4	PHA2B|PRKWNK4	WNK lysine deficient protein kinase 4	protein-coding
cg08111158	chr1	227746192	227746192	Intergenic	CpG	-5028	NR_033184	NM_032755	ZNF678	-	zinc finger protein 678	protein-coding
cg08115682	chr12	5153730	5153730	exon (NM_002234, exon 1 of 1)	exon (NM_002234, exon 1 of 1)	645	NM_002234	NM_002234	KCNA5	ATFB7|HCK1|HK2|HPCN1|KV1.5|PCN1	potassium voltage-gated channel, shaker-related subfamily, member 5	protein-coding
cg08116238	chr12	53693323	53693323	promoter-TSS (NM_021640)	promoter-TSS (NM_021640)	-147	NM_021640	NM_021640	C12orf10	Gamm1|MST024|MSTP024|MYG|MYG1	chromosome 12 open reading frame 10	protein-coding
cg08121925	chr3	180588042	180588042	promoter-TSS (NR_109986)	promoter-TSS (NR_109986)	-76	NR_109986	NR_109986	LOC101928882	-	uncharacterized LOC101928882	ncRNA
cg08124399	chr6	74104869	74104869	exon (NM_018665, exon 1 of 17)	exon (NM_018665, exon 1 of 17)	584	NM_018665	NM_018665	DDX43	CT13|HAGE	DEAD (Asp-Glu-Ala-Asp) box polypeptide 43	protein-coding
cg08129505	chr19	15582688	15582688	intron (NM_052890, intron 3 of 4)	CpG	-7306	NM_022904	NM_022904	RASAL3	-	RAS protein activator like 3	protein-coding
cg08143343	chr12	85307153	85307153	promoter-TSS (NM_182767)	promoter-TSS (NM_182767)	-545	NM_001146335	NM_018057	SLC6A15	NTT73|SBAT1|V7-3|hv7-3	solute carrier family 6 (neutral amino acid transporter), member 15	protein-coding
cg08143875	chr13	113784664	113784664	intron (NM_000504, intron 2 of 7)	CpG	7551	NM_000504	NM_000504	F10	FX|FXA	coagulation factor X	protein-coding
cg08145590	chr3	119422162	119422162	intron (NM_033364, intron 1 of 17)	CpG	293	NM_033364	NM_033364	MAATS1	AAT1|AAT1alpha|C3orf15|CaM-IP2|SPATA26	MYCBP-associated, testis expressed 1	protein-coding
cg08146621	chr2	158453929	158453929	5' UTR (NM_001111031, exon 1 of 9)	5' UTR (NM_001111031, exon 1 of 9)	143	NM_001111031	NM_145259	ACVR1C	ACVRLK7|ALK7	activin A receptor, type IC	protein-coding
cg08149193	chr11	44333068	44333068	Intergenic	Intergenic	-1352	NM_021926	NM_021926	ALX4	CRS5|FND2	ALX homeobox 4	protein-coding
cg08160091	chr4	1398384	1398384	intron (NM_001290079, intron 1 of 1)	CpG	1846	NM_001290079	NM_001290079	NKX1-1	HSPX153|NKX-1.1|SAX2	NK1 homeobox 1	protein-coding
cg08160350	chr4	996053	996053	intron (NR_110313, intron 7 of 13)	CpG-19401	-8825	NM_213613	NM_022042	SLC26A1	EDM4|SAT-1|SAT1	solute carrier family 26 (anion exchanger), member 1	protein-coding
cg08162372	chr14	54422926	54422926	intron (NM_130850, intron 1 of 3)	CpG-7030	628	NM_130850	NM_001202	BMP4	BMP2B|BMP2B1|MCOPS6|OFC11|ZYME	bone morphogenetic protein 4	protein-coding
cg08163199	chr6	29974859	29974859	intron (NR_024240, intron 3 of 6).6	CpG-21902	1111	NR_024240	NR_024240	HLA-J	CDA12|D6S203|HLA-59|HLA-CDA12	major histocompatibility complex, class I, J (pseudogene)	pseudo
cg08164371	chr1	18967221	18967221	intron (NM_001135254, intron 4 of 8)	intron (NM_001135254, intron 4 of 8)	9721	NM_013945	NM_002584	PAX7	HUP1|PAX7B|RMS2	paired box 7	protein-coding
cg08165784	chr12	107297239	107297239	Intergenic	Intergenic	-52305	NM_152261	NM_152261	TMEM263	C12orf23	transmembrane protein 263	protein-coding
cg08178168	chr22	35934865	35934865	Intergenic	Intergenic	-2487	NM_014310	NM_014310	RASD2	MGC:4834|Rhes|TEM2	RASD family, member 2	protein-coding
cg08178786	chr6	10400776	10400776	exon (NM_003220, exon 6 of 7)	exon (NM_003220, exon 6 of 7)	-11775	NR_033910	NR_033910	TFAP2A-AS1	-	TFAP2A antisense RNA 1	ncRNA
cg08184159	chr12	114837109	114837109	intron (NM_080717, intron 3 of 7)	MIRb|SINE|MIR	6859	NM_181486	NM_000192	TBX5	HOS	T-box 5	protein-coding
cg08186924	chr1	179544722	179544722	intron (NM_014625, intron 1 of 7)	CpG	365	NM_001297575	NM_014625	NPHS2	PDCN|SRN1	nephrosis 2, idiopathic, steroid-resistant (podocin)	protein-coding
cg08207377	chr19	19281141	19281141	promoter-TSS (NM_001145785)	promoter-TSS (NM_001145785)	-43	NM_001145785	NM_001145785	MEF2B	RSRFR2	myocyte enhancer factor 2B	protein-coding
cg08227526	chr4	155663530	155663530	Intergenic	Intergenic	-1633	NM_004744	NM_004744	LRAT	LCA14	lecithin retinol acyltransferase (phosphatidylcholine--retinol O-acyltransferase)	protein-coding
cg08230059	chr6	83072775	83072775	promoter-TSS (NM_006670)	promoter-TSS (NM_006670)	-148	NM_006670	NM_006670	TPBG	5T4|5T4AG|M6P1|WAIF1	trophoblast glycoprotein	protein-coding
cg08242010	chr1	155051880	155051880	intron (NM_004952, intron 1 of 4)	CpG	532	NM_004952	NM_004952	EFNA3	EFL2|EPLG3|Ehk1-L|LERK3	ephrin-A3	protein-coding
cg08248579	chr6	17988938	17988938	Intergenic	Intergenic	-1084	NM_001105567	NM_022113	KIF13A	RBKIN|bA500C11.2	kinesin family member 13A	protein-coding
cg08249988	chr19	19322819	19322819	promoter-TSS (NM_004386)	promoter-TSS (NM_004386)	37	NM_004386	NM_004386	NCAN	CSPG3	neurocan	protein-coding
cg08253296	chr5	74907593	74907593	exon (NM_001276713, exon 1 of 14)	exon (NM_001276713, exon 1 of 14)	292	NM_001276713	NM_001271529	ANKDD1B	-	ankyrin repeat and death domain containing 1B	protein-coding
cg08260959	chr6	26240921	26240921	TTS (NM_003540)	TTS (NM_003540)	267	NM_003540	NM_003540	HIST1H4F	H4|H4/c|H4FC	histone cluster 1, H4f	protein-coding
cg08275638	chr3	64253819	64253819	Intergenic	CpG	-42688	NM_198859	NM_198859	PRICKLE2	EPM5	prickle homolog 2 (Drosophila)	protein-coding
cg08278741	chr19	36736478	36736478	Intergenic	CpG	-30492	NM_001042474	NM_152477	ZNF565	-	zinc finger protein 565	protein-coding
cg08297751	chr4	174448706	174448706	intron (NM_021973, intron 1 of 1)	CpG	2672	NM_021973	NM_021973	HAND2	DHAND2|Hed|Thing2|bHLHa26|dHand	heart and neural crest derivatives expressed 2	protein-coding
cg08299063	chr6	28677699	28677699	Intergenic	Intergenic	-122587	NM_052923	NM_052923	ZBED9	Buster4|SCAND3|ZFP38-L|ZNF305P2|ZNF452|dJ1186N24.3	zinc finger, BED-type containing 9	protein-coding
cg08301503	chr6	33561189	33561189	promoter-TSS (NR_027908)	promoter-TSS (NR_027908)	-74	NR_027908	NM_207497	LINC00336	C6orf227|NCRNA00336	long intergenic non-protein coding RNA 336	ncRNA
cg08315202	chr7	98246007	98246007	promoter-TSS (NM_002523)	promoter-TSS (NM_002523)	-590	NM_002523	NM_002523	NPTX2	NARP|NP-II|NP2	neuronal pentraxin II	protein-coding
cg08318283	chr15	73611203	73611203	TTS (NM_005477)	TTS (NM_005477)	50402	NM_005477	NM_005477	HCN4	SSS2	hyperpolarization activated cyclic nucleotide-gated potassium channel 4	protein-coding
cg08318726	chr12	114844266	114844266	promoter-TSS (NM_181486)	promoter-TSS (NM_181486)	-298	NM_181486	NM_000192	TBX5	HOS	T-box 5	protein-coding
cg08319905	chr19	49636271	49636271	non-coding (NR_103842, exon 8 of 29)	non-coding (NR_103842, exon 8 of 29)	13625	NM_003660	NM_003660	PPFIA3	LPNA3	protein tyrosine phosphatase, receptor type, f polypeptide (PTPRF), interacting protein (liprin), alpha 3	protein-coding
cg08325845	chr6	29974887	29974887	intron (NR_024240, intron 3 of 6).6	CpG-21902	1139	NR_024240	NR_024240	HLA-J	CDA12|D6S203|HLA-59|HLA-CDA12	major histocompatibility complex, class I, J (pseudogene)	pseudo
cg08328777	chr15	45422005	45422005	promoter-TSS (NM_175940)	promoter-TSS (NM_175940)	54	NM_144565	NM_144565	DUOXA1	NIP|NUMBIP|mol	dual oxidase maturation factor 1	protein-coding
cg08352755	chr5	145758880	145758880	Intergenic	CpG	40293	NM_002700	NM_002700	POU4F3	BRN3C|DFNA15	POU class 4 homeobox 3	protein-coding
cg08364561	chr11	31846845	31846845	intron (NR_033971, intron 1 of 2)	intron (NR_033971, intron 1 of 2)	-1269	NR_117094	NR_117094	PAUPAR	-	PAX6 upstream antisense RNA	ncRNA
cg08368617	chr6	134217041	134217041	TTS (NM_198392)	TTS (NM_198392)	6781	NM_003206	NM_003206	TCF21	POD1|bHLHa23	transcription factor 21	protein-coding
cg08369368	chr5	176559882	176559882	promoter-TSS (NM_022455)	promoter-TSS (NM_022455)	-198	NM_172349	NM_022455	NSD1	ARA267|KMT3B|SOTOS|SOTOS1|STO	nuclear receptor binding SET domain protein 1	protein-coding
cg08373610	chr2	198540622	198540622	promoter-TSS (NM_144629)	promoter-TSS (NM_144629)	-38	NM_144629	NM_144629	RFTN2	C2orf11|Raftlin-2	raftlin family member 2	protein-coding
cg08376828	chr10	130339528	130339528	Intergenic	CpG	255314	NR_120619	NR_120619	LINC01163	TCONS_00017722	long intergenic non-protein coding RNA 1163	ncRNA
cg08389277	chr2	166430686	166430686	intron (NM_024969, intron 1 of 4)	intron (NM_024969, intron 1 of 4)	1840	NM_024969	NM_024969	CSRNP3	FAM130A2|PPP1R73|TAIP-2|TAIP2	cysteine-serine-rich nuclear protein 3	protein-coding
cg08393041	chr3	147109427	147109427	intron (NM_001243256, intron 2 of 3)	CpG-19033	790	NR_033119	NM_032153	ZIC4	-	Zic family member 4	protein-coding
cg08398233	chr1	20811642	20811642	intron (NM_018584, intron 1 of 1)	CpG	1086	NM_018584	NM_018584	CAMK2N1	PRO1489	calcium/calmodulin-dependent protein kinase II inhibitor 1	protein-coding
cg08402058	chr20	36148962	36148962	promoter-TSS (NM_005386)	promoter-TSS (NM_005386)	-645	NM_005386	NM_005386	NNAT	Peg5	neuronatin	protein-coding
cg08403345	chr19	496426	496426	promoter-TSS (NM_130762)	promoter-TSS (NM_130762)	-64	NM_130762	NM_130760	MADCAM1	MACAM1	mucosal vascular addressin cell adhesion molecule 1	protein-coding
cg08416723	chr3	129147578	129147578	promoter-TSS (NM_207307)	promoter-TSS (NM_207307)	-84	NM_207307	NM_207307	EFCAB12	C3orf25	EF-hand calcium binding domain 12	protein-coding
cg08418111	chr11	18433746	18433746	promoter-TSS (NM_002301)	promoter-TSS (NM_002301)	-107	NM_002301	NM_002301	LDHC	CT32|LDH3|LDHX	lactate dehydrogenase C	protein-coding
cg08424749	chr6	32117293	32117293	intron (NM_030651, intron 3 of 3)	intron (NM_030651, intron 3 of 3)	2427	NM_030651	NM_030651	PRRT1	C6orf31|DSPD1|IFITMD7|NG5	proline-rich transmembrane protein 1	protein-coding
cg08425203	chr3	128764941	128764941	Intergenic	CpG	-14669	NM_000174	NM_000174	GP9	CD42a|GPIX	glycoprotein IX (platelet)	protein-coding
cg08430009	chr22	19138125	19138125	promoter-TSS (NM_005315)	promoter-TSS (NM_005315)	-329	NM_005315	NM_005315	GSC2	GSCL	goosecoid homeobox 2	protein-coding
cg08432727	chr2	5831723	5831723	promoter-TSS (NR_110580)	promoter-TSS (NR_110580)	-473	NR_110580	NR_110580	LINC01248	-	long intergenic non-protein coding RNA 1248	ncRNA
cg08435674	chr6	36308495	36308495	Intergenic	Intergenic	-3833	NM_001010903	NM_001010903	C6orf222	-	chromosome 6 open reading frame 222	protein-coding
cg08441170	chr10	26223101	26223101	promoter-TSS (NM_017433)	promoter-TSS (NM_017433)	99	NM_017433	NM_017433	MYO3A	DFNB30	myosin IIIA	protein-coding
cg08445802	chr6	85482613	85482613	Intergenic	CpG	-8659	NM_001080508	NM_001080508	TBX18	-	T-box 18	protein-coding
cg08448701	chr20	21686283	21686283	promoter-TSS (NM_006192)	promoter-TSS (NM_006192)	-14	NM_001257096	NM_006192	PAX1	HUP48|OFC2	paired box 1	protein-coding
cg08449049	chr16	89259821	89259821	intron (NM_004933, intron 11 of 13)	CpG	6708	NM_001242757	NM_001242757	SLC22A31	-	solute carrier family 22, member 31	protein-coding
cg08450752	chr15	73611452	73611452	TTS (NM_005477)	TTS (NM_005477)	50153	NM_005477	NM_005477	HCN4	SSS2	hyperpolarization activated cyclic nucleotide-gated potassium channel 4	protein-coding
cg08460041	chr1	165325137	165325137	intron (NM_177398, intron 1 of 8)	CpG-1885	341	NM_001174069	NM_177398	LMX1A	LMX1|LMX1.1	LIM homeobox transcription factor 1, alpha	protein-coding
cg08462988	chr3	147087226	147087226	Intergenic	Intergenic	22991	NR_033119	NM_032153	ZIC4	-	Zic family member 4	protein-coding
cg08463485	chr3	121740928	121740928	5' UTR (NM_001199800, exon 1 of 6)	5' UTR (NM_001199800, exon 1 of 6)	199	NM_001199799	NM_175924	ILDR1	DFNB42|ILDR1alpha|ILDR1alpha'|ILDR1beta	immunoglobulin-like domain containing receptor 1	protein-coding
cg08464190	chr16	49315303	49315303	exon (NM_004352, exon 1 of 3)	exon (NM_004352, exon 1 of 3)	439	NM_004352	NM_004352	CBLN1	-	cerebellin 1 precursor	protein-coding
cg08466792	chr5	3603228	3603228	Intergenic	Intergenic	7060	NM_024337	NM_024337	IRX1	IRX-5|IRXA1	iroquois homeobox 1	protein-coding
cg08468913	chr3	122632353	122632353	intron (NR_046079, intron 16 of 22)	CpG-18824	26993	NR_024618	NR_024618	LOC100129550	-	uncharacterized LOC100129550	ncRNA
cg08475953	chr5	178004092	178004092	intron (NM_173465, intron 1 of 28)	CpG	13464	NM_173465	NM_173465	COL23A1	-	collagen, type XXIII, alpha 1	protein-coding
cg08476595	chr9	115774506	115774506	promoter-TSS (NM_001101338)	promoter-TSS (NM_001101338)	-34	NM_001101338	NM_001101338	ZNF883	-	zinc finger protein 883	protein-coding
cg08481491	chr3	125900109	125900109	promoter-TSS (NR_072979)	promoter-TSS (NR_072979)	-80	NM_001270364	NM_012190	ALDH1L1	10-FTHFDH|10-fTHF|FDH|FTHFD	aldehyde dehydrogenase 1 family, member L1	protein-coding
cg08482436	chr7	96647889	96647889	Intergenic	Intergenic	-4512	NR_015448	NR_015448	DLX6-AS1	DLX6-AS|DLX6AS|Evf-2|NCRNA00212	DLX6 antisense RNA 1	ncRNA
cg08486575	chr16	30908491	30908491	intron (NM_001142544, intron 1 of 2)	intron (NM_001142544, intron 1 of 2)	563	NM_001330	NM_001330	CTF1	CT-1|CT1	cardiotrophin 1	protein-coding
cg08491487	chr6	30039131	30039131	exon (NM_025236, exon 4 of 4).2	exon (NM_025236, exon 4 of 4).2	4199	NM_021959	NM_021959	PPP1R11	HCG-V|HCGV|IPP3|TCTE5|TCTEX5	protein phosphatase 1, regulatory (inhibitor) subunit 11	protein-coding
cg08493899	chr6	13874121	13874121	Intergenic	CpG	-50556	NM_001165034	NM_152737	RNF182	-	ring finger protein 182	protein-coding
cg08495770	chr10	106400825	106400825	promoter-TSS (NM_014978)	promoter-TSS (NM_014978)	-34	NM_014978	NM_014978	SORCS3	SORCS	sortilin-related VPS10 domain containing receptor 3	protein-coding
cg08497487	chr6	30042189	30042189	intron (NM_170769, intron 1 of 4)	intron (NM_170769, intron 1 of 4)	1437	NM_170769	NM_025236	RNF39	HZF|HZFW|LIRF	ring finger protein 39	protein-coding
cg08497530	chr16	82660435	82660435	promoter-TSS (NM_001257)	promoter-TSS (NM_001257)	36	NM_001220488	NM_001257	CDH13	CDHH|P105	cadherin 13	protein-coding
cg08498156	chr6	30095803	30095803	Intergenic	Intergenic	-8082	NM_001286633	NM_138700	TRIM40	RNF35	tripartite motif containing 40	protein-coding
cg08498254	chr5	155109506	155109506	Intergenic	Intergenic	-644261	NM_172244	NM_000337	SGCD	35DAG|CMD1L|DAGD|SG-delta|SGCDP|SGD	sarcoglycan, delta (35kDa dystrophin-associated glycoprotein)	protein-coding
cg08499046	chr11	31824328	31824328	exon (NM_000280, exon 5 of 13)	exon (NM_000280, exon 5 of 13)	8362	NM_001258465	NM_000280	PAX6	AN|AN2|D11S812E|FVH1|MGDA|WAGR	paired box 6	protein-coding
cg08504812	chr3	157260628	157260628	promoter-TSS (NM_001099777)	promoter-TSS (NM_001099777)	-505	NM_001130002	NM_001099777	C3orf55	-	chromosome 3 open reading frame 55	protein-coding
cg08506931	chr2	223168862	223168862	exon (NM_153038, exon 2 of 2)	exon (NM_153038, exon 2 of 2)	-5147	NM_181458	NM_000438	PAX3	CDHS|HUP2|WS1|WS3	paired box 3	protein-coding
cg08507975	chr10	130339187	130339187	Intergenic	Intergenic	254973	NR_120619	NR_120619	LINC01163	TCONS_00017722	long intergenic non-protein coding RNA 1163	ncRNA
cg08513253	chr6	107955363	107955363	exon (NM_018013, exon 6 of 7)	exon (NM_018013, exon 6 of 7)	98237	NM_001286409	NM_198081	SCML4	dJ47M23.1	sex comb on midleg-like 4 (Drosophila)	protein-coding
cg08514530	chr10	44163271	44163271	intron (NR_038867, intron 1 of 4)	CpG	-18945	NM_006973	NM_006973	ZNF32	KOX30	zinc finger protein 32	protein-coding
cg08530237	chr12	22094564	22094564	Intergenic	CpG	-4936	NM_020297	NM_005691	ABCC9	ABC37|ATFB12|CANTU|CMD1O|SUR2	ATP-binding cassette, sub-family C (CFTR/MRP), member 9	protein-coding
cg08530317	chr11	20620825	20620825	promoter-TSS (NM_004211)	promoter-TSS (NM_004211)	-121	NM_004211	NM_004211	SLC6A5	GLYT-2|GLYT2|HKPX3|NET1	solute carrier family 6 (neurotransmitter transporter), member 5	protein-coding
cg08536228	chr3	63264064	63264064	5' UTR (NM_001130003, exon 1 of 6)	5' UTR (NM_001130003, exon 1 of 6)	150	NM_001130003	NM_144642	SYNPR	SPO	synaptoporin	protein-coding
cg08541297	chr7	45962237	45962237	Intergenic	Intergenic	-1366	NM_000598	NM_000598	IGFBP3	BP-53|IBP3	insulin-like growth factor binding protein 3	protein-coding
cg08545493	chr6	6004763	6004763	promoter-TSS (NM_001278711)	promoter-TSS (NM_001278711)	-486	NM_001278711	NM_016588	NRN1	NRN|dJ380B8.2	neuritin 1	protein-coding
cg08548396	chr6	30095550	30095550	Intergenic	CpG	-8335	NM_001286633	NM_138700	TRIM40	RNF35	tripartite motif containing 40	protein-coding
cg08550421	chr5	140305948	140305948	promoter-TSS (NM_031882)	promoter-TSS (NM_031882)	-354	NM_031882	NM_018898	PCDHAC1	PCDH-ALPHA-C1	protocadherin alpha subfamily C, 1	protein-coding
cg08554115	chr17	5403908	5403908	TTS (NM_001033053)	TTS (NM_001033053)	411	NM_001162371	NM_001162371	LOC728392	-	uncharacterized LOC728392	protein-coding
cg08557246	chr4	8081418	8081418	intron (NM_001130085, intron 5 of 17)	L1MD2|LINE|L1	-7675	NM_001286688	NM_032432	ABLIM2	-	actin binding LIM protein family, member 2	protein-coding
cg08573315	chr2	62797902	62797902	Intergenic	Intergenic	-64298	NM_198276	NM_198276	TMEM17	-	transmembrane protein 17	protein-coding
cg08576643	chr6	24911546	24911546	promoter-TSS (NM_014722)	promoter-TSS (NM_014722)	-148	NM_014722	NM_014722	FAM65B	C6orf32|DIFF40|DIFF48|MYONAP|PL48	family with sequence similarity 65, member B	protein-coding
cg08582485	chr20	22557519	22557519	intron (NR_001558, intron 1 of 3)	CpG	1761	NR_001558	NR_001558	LINC00261	C20orf56|HCCDR1|NCRNA00261|bA216C10.1|dJ788L20.2	long intergenic non-protein coding RNA 261	ncRNA
cg08584627	chr2	98703356	98703356	promoter-TSS (NM_144992)	promoter-TSS (NM_144992)	-239	NM_144992	NM_144992	VWA3B	-	von Willebrand factor A domain containing 3B	protein-coding
cg08604097	chr7	8480866	8480866	intron (NM_152745, intron 2 of 2)	intron (NM_152745, intron 2 of 2)	7281	NM_152745	NM_152745	NXPH1	NPH1	neurexophilin 1	protein-coding
cg08609578	chr6	169828159	169828159	Intergenic	Intergenic	-173950	NM_003247	NM_003247	THBS2	TSP2	thrombospondin 2	protein-coding
cg08612137	chr7	42533207	42533207	Intergenic	CpG	212839	NR_110833	NR_110833	LINC01448	-	long intergenic non-protein coding RNA 1448	ncRNA
cg08613144	chr2	133428837	133428837	promoter-TSS (NM_144586)	promoter-TSS (NM_144586)	233	NM_001077427	NM_144586	LYPD1	LYPDC1|PHTS	LY6/PLAUR domain containing 1	protein-coding
cg08616061	chr5	140753571	140753571	promoter-TSS (NM_018919)	promoter-TSS (NM_018919)	-80	NM_032086	NM_018919	PCDHGA6	PCDH-GAMMA-A6	protocadherin gamma subfamily A, 6	protein-coding
cg08626436	chr10	88555340	88555340	intron (NM_004329, intron 1 of 12)	intron (NM_004329, intron 1 of 12)	38944	NM_004329	NM_004329	BMPR1A	10q23del|ACVRLK3|ALK3|CD292|SKR5	bone morphogenetic protein receptor, type IA	protein-coding
cg08640634	chr6	108486451	108486451	promoter-TSS (NM_003269)	promoter-TSS (NM_003269)	-811	NM_003269	NM_003269	NR2E1	TLL|TLX|XTLL	nuclear receptor subfamily 2, group E, member 1	protein-coding
cg08643692	chr17	43099351	43099351	Intergenic	CpG	29534	NM_001288655	NM_024819	DCAKD	-	dephospho-CoA kinase domain containing	protein-coding
cg08655662	chr6	41438591	41438591	Intergenic	CpG	-31591	NR_120347	NR_120347	LINC01276	-	long intergenic non-protein coding RNA 1276	ncRNA
cg08668316	chr4	380158	380158	Intergenic	CpG	48562	NM_003441	NM_003441	ZNF141	D4S90|PAPA6|pHZ-44	zinc finger protein 141	protein-coding
cg08670906	chr6	1604082	1604082	Intergenic	Intergenic	-1684	NR_125804	NR_125804	FOXCUT	LINC01379|TCONS_00011636	FOXC1 upstream transcript (non-protein coding)	ncRNA
cg08673054	chr19	10541705	10541705	exon (NM_001111308, exon 1 of 15)	exon (NM_001111308, exon 1 of 15)	184	NM_001111308	NM_006202	PDE4A	DPDE2|PDE4|PDE46	phosphodiesterase 4A, cAMP-specific	protein-coding
cg08688548	chr15	83317399	83317399	promoter-TSS (NM_030594)	promoter-TSS (NM_030594)	-632	NM_030594	NM_030594	CPEB1	CEBP|CPE-BP1|CPEB|CPEB-1|hCPEB-1	cytoplasmic polyadenylation element binding protein 1	protein-coding
cg08690999	chr5	92923397	92923397	intron (NR_049801, intron 1 of 2)	intron (NR_049801, intron 1 of 2)	566	NR_049801	NR_049801	MIR548AO	-	microRNA 548ao	ncRNA
cg08693832	chr6	33084555	33084555	intron (NR_001435, intron 1 of 4)	intron (NR_001435, intron 1 of 4)	4262	NR_001435	NR_001435	HLA-DPB2	DP2B|DPB2|DPbeta2|HLA-DP2B	major histocompatibility complex, class II, DP beta 2 (pseudogene)	pseudo
cg08694699	chr16	68270283	68270283	promoter-TSS (NM_024939)	promoter-TSS (NM_024939)	-147	NM_024939	NM_024939	ESRP2	RBM35B	epithelial splicing regulatory protein 2	protein-coding
cg08699646	chr16	58019360	58019360	exon (NM_199046, exon 6 of 8)	exon (NM_199046, exon 6 of 8)	9021	NM_199456	NM_199046	TEPP	-	testis, prostate and placenta expressed	protein-coding
cg08716655	chr1	66257733	66257733	promoter-TSS (NM_001037341)	promoter-TSS (NM_001037341)	-460	NM_001037341	NM_002600	PDE4B	DPDE4|PDEIVB	phosphodiesterase 4B, cAMP-specific	protein-coding
cg08718490	chr4	52943100	52943100	exon (NM_001297608, exon 6 of 12)	exon (NM_001297608, exon 6 of 12)	25603	NM_145263	NM_145263	SPATA18	Mieap|SPETEX1	spermatogenesis associated 18	protein-coding
cg08726248	chr11	637033	637033	promoter-TSS (NM_000797)	promoter-TSS (NM_000797)	-272	NM_000797	NM_000797	DRD4	D4DR	dopamine receptor D4	protein-coding
cg08729031	chr10	102416180	102416180	Intergenic	CpG	-89288	NM_003987	NM_000278	PAX2	PAPRS	paired box 2	protein-coding
cg08729686	chr15	99194625	99194625	intron (NM_001291858, intron 1 of 20)	intron (NM_001291858, intron 1 of 20)	2857	NM_000875	NM_000875	IGF1R	CD221|IGFIR|IGFR|JTK13	insulin-like growth factor 1 receptor	protein-coding
cg08730239	chr12	47226454	47226454	Intergenic	Intergenic	-6674	NM_018018	NM_018018	SLC38A4	ATA3|NAT3|PAAT	solute carrier family 38, member 4	protein-coding
cg08732352	chr7	35298392	35298392	Intergenic	Intergenic	-4681	NM_001077653	NM_020417	TBX20	ASD4	T-box 20	protein-coding
cg08734647	chr16	1922401	1922401	promoter-TSS (NM_001163560)	promoter-TSS (NM_001163560)	-222	NM_001163560	NM_152764	MEIOB	C16orf73|gs129	meiosis specific with OB domains	protein-coding
cg08737836	chr5	146832258	146832258	intron (NM_001197294, intron 1 of 13)	intron (NM_001197294, intron 1 of 13)	1002	NM_001387	NM_001387	DPYSL3	CRMP-4|CRMP4|DRP-3|DRP3|LCRMP|ULIP|ULIP-1	dihydropyrimidinase-like 3	protein-coding
cg08738570	chr1	1475266	1475266	intron (NM_001114748, intron 1 of 3)	G-rich|Low_complexity|Low_complexity	474	NM_001114748	NM_001114748	TMEM240	C1orf70	transmembrane protein 240	protein-coding
cg08739828	chr18	33768145	33768145	intron (NM_017947, intron 1 of 14)	CpG-11730	665	NM_017947	NM_017947	MOCOS	HMCS|MCS|MOS	molybdenum cofactor sulfurase	protein-coding
cg08743751	chr5	66462472	66462472	exon (NM_015183, exon 28 of 28)	exon (NM_015183, exon 28 of 28)	30145	NM_005582	NM_005582	CD180	LY64|Ly78|RP105	CD180 molecule	protein-coding
cg08744177	chr7	1278509	1278509	Intergenic	CpG-23802	5855	NM_001080461	NM_001080461	UNCX	UNCX4.1	UNC homeobox	protein-coding
cg08750504	chr2	172946194	172946194	TTS (NM_199227)	TTS (NM_199227)	-4014	NM_178120	NM_178120	DLX1	-	distal-less homeobox 1	protein-coding
cg08750951	chr4	89378895	89378895	intron (NM_016323, intron 1 of 22)	CpG	627	NM_016323	NM_016323	HERC5	CEB1|CEBP1	HECT and RLD domain containing E3 ubiquitin protein ligase 5	protein-coding
cg08751265	chr13	95366045	95366045	non-coding (NR_046514, exon 2 of 2)	non-coding (NR_046514, exon 2 of 2)	1075	NR_046514	NR_046514	SOX21-AS1	-	SOX21 antisense RNA 1 (head to head)	ncRNA
cg08756640	chr10	88392352	88392352	Intergenic	Intergenic	-21962	NM_033282	NM_033282	OPN4	MOP	opsin 4	protein-coding
cg08764037	chr1	3634868	3634868	intron (NM_001204188, intron 4 of 11)	CpG	20258	NM_001204192	NM_005427	TP73	P73	tumor protein p73	protein-coding
cg08775137	chr4	41880320	41880320	Intergenic	CpG	4308	NR_104143	NR_104143	LINC00682	-	long intergenic non-protein coding RNA 682	ncRNA
cg08777304	chr5	140105627	140105627	promoter-TSS (NR_026705)	promoter-TSS (NR_026705)	-117	NR_026705	NR_026705	VTRNA1-3	HVG3|VAULTRC3|VR3|hvg-3	vault RNA 1-3	ncRNA
cg08790676	chr17	15686439	15686439	Intergenic	CpG	-3725	NR_002211	NR_002211	MEIS3P1	MEIS3|MEIS4|MRG2	Meis homeobox 3 pseudogene 1	pseudo
cg08804892	chr3	42201375	42201375	promoter-TSS (NM_014965)	promoter-TSS (NM_014965)	-286	NM_014965	NM_014965	TRAK1	MILT1|OIP106	trafficking protein, kinesin binding 1	protein-coding
cg08832227	chr12	5020694	5020694	exon (NM_000217, exon 2 of 2)	exon (NM_000217, exon 2 of 2)	1621	NM_000217	NM_000217	KCNA1	AEMK|EA1|HBK1|HUK1|KV1.1|MBK1|MK1|RBK1	potassium voltage-gated channel, shaker-related subfamily, member 1 (episodic ataxia with myokymia)	protein-coding
cg08832906	chr7	139208853	139208853	exon (NM_001080511, exon 1 of 5)	exon (NM_001080511, exon 1 of 5)	179	NM_001080511	NM_001080511	CLEC2L	-	C-type lectin domain family 2, member L	protein-coding
cg08838671	chr22	42311375	42311375	promoter-TSS (NM_001207020)	promoter-TSS (NM_001207020)	-704	NM_001207020	NM_001207020	SHISA8	C22orf17|Orf26	shisa family member 8	protein-coding
cg08845123	chr1	62784333	62784333	intron (NM_181712, intron 1 of 9)	CpG	750	NM_181712	NM_181712	KANK4	ANKRD38|dJ1078M7.1	KN motif and ankyrin repeat domains 4	protein-coding
cg08850461	chr5	87990083	87990083	Intergenic	Intergenic	-9463	NR_015436	NR_015436	LINC00461	EyeLinc1|Visc-1a|Visc-1b	long intergenic non-protein coding RNA 461	ncRNA
cg08855449	chr3	147125963	147125963	Intergenic	Intergenic	-1218	NM_003412	NM_003412	ZIC1	ZIC|ZNF201	Zic family member 1	protein-coding
cg08855551	chr4	71013353	71013353	TTS (NR_033311)	TTS (NR_033311)	-6551	NM_214711	NM_214711	PRR27	C4orf40	proline rich 27	protein-coding
cg08857063	chr6	50808668	50808668	intron (NM_003221, intron 6 of 6)	intron (NM_003221, intron 6 of 6)	22229	NM_003221	NM_003221	TFAP2B	AP-2B|AP2-B	transcription factor AP-2 beta (activating enhancer binding protein 2 beta)	protein-coding
cg08857351	chr12	117627451	117627451	intron (NM_033624, intron 1 of 11)	MIRb|SINE|MIR	849	NM_015002	NM_015002	FBXO21	FBX21	F-box protein 21	protein-coding
cg08859095	chr1	32827825	32827825	promoter-TSS (NM_001167676)	promoter-TSS (NM_001167676)	19	NM_001167676	NM_001167676	FAM229A	-	family with sequence similarity 229, member A	protein-coding
cg08863620	chr10	88136769	88136769	Intergenic	CpG	-10519	NM_017551	NM_017551	GRID1	GluD1	glutamate receptor, ionotropic, delta 1	protein-coding
cg08864344	chr1	33772998	33772998	exon (NM_001080438, exon 5 of 5)	exon (NM_001080438, exon 5 of 5)	13701	NM_001080438	NM_001080438	A3GALT2	A3GALT2P|IGBS3S	alpha 1,3-galactosyltransferase 2	protein-coding
cg08876130	chr12	49937853	49937853	exon (NM_012284, exon 6 of 15)	exon (NM_012284, exon 6 of 15)	4913	NM_012284	NM_012284	KCNH3	BEC1|ELK2|Kv12.2	potassium voltage-gated channel, subfamily H (eag-related), member 3	protein-coding
cg08876932	chr11	71955548	71955548	promoter-TSS (NM_005169)	promoter-TSS (NM_005169)	-328	NM_005169	NM_005169	PHOX2A	ARIX|CFEOM2|FEOM2|NCAM2|PMX2A	paired-like homeobox 2a	protein-coding
cg08878368	chr16	51183364	51183364	intron (NM_002968, intron 1 of 2)	intron (NM_002968, intron 1 of 2)	1144	NM_001127892	NM_002968	SALL1	HEL-S-89|HSAL1|Sal-1|TBS|ZNF794	spalt-like transcription factor 1	protein-coding
cg08879470	chr11	76859057	76859057	intron (NM_001127180, intron 4 of 48)	CpG-4619	19741	NM_001127180	NM_000260	MYO7A	DFNA11|DFNB2|MYOVIIA|MYU7A|NSRD2|USH1B	myosin VIIA	protein-coding
cg08879910	chr6	29974320	29974320	non-coding (NR_024240, exon 2 of 7).6	non-coding (NR_024240, exon 2 of 7).6	572	NR_024240	NR_024240	HLA-J	CDA12|D6S203|HLA-59|HLA-CDA12	major histocompatibility complex, class I, J (pseudogene)	pseudo
cg08883485	chr1	201619788	201619788	intron (NM_020443, intron 1 of 29)	CpG	2338	NM_020443	NM_020443	NAV1	POMFIL3|STEERIN1|UNC53H1	neuron navigator 1	protein-coding
cg08891096	chr16	15951810	15951810	promoter-TSS (NM_001040113)	promoter-TSS (NM_001040113)	-923	NM_002474	NM_002474	MYH11	AAT4|FAA4|SMHC|SMMHC	myosin, heavy chain 11, smooth muscle	protein-coding
cg08893833	chr16	31045810	31045810	exon (NM_001272095, exon 3 of 10)	exon (NM_001272095, exon 3 of 10)	998	NM_001272095	NM_004604	STX4	STX4A|p35-2	syntaxin 4	protein-coding
cg08898155	chr7	95026098	95026098	promoter-TSS (NM_000940)	promoter-TSS (NM_000940)	-411	NM_000940	NM_000940	PON3	-	paraoxonase 3	protein-coding
cg08898253	chr22	45680701	45680701	promoter-TSS (NM_001167574)	promoter-TSS (NM_001167574)	-167	NM_001167574	NM_006953	UPK3A	UP3A|UPIII|UPIIIA|UPK3	uroplakin 3A	protein-coding
cg08898653	chr1	20811221	20811221	intron (NM_018584, intron 1 of 1)	CpG	1507	NM_018584	NM_018584	CAMK2N1	PRO1489	calcium/calmodulin-dependent protein kinase II inhibitor 1	protein-coding
cg08905895	chr4	174452160	174452160	promoter-TSS (NM_021973)	promoter-TSS (NM_021973)	551	NR_003679	NR_003679	HAND2-AS1	DEIN|NBLA00301	HAND2 antisense RNA 1 (head to head)	ncRNA
cg08909802	chr8	145049420	145049420	exon (NM_000445, exon 2 of 33)	exon (NM_000445, exon 2 of 33)	1493	NM_000445	NM_000445	PLEC	EBS1|EBSO|HD1|LGMD2Q|PCN|PLEC1|PLEC1b|PLTN	plectin	protein-coding
cg08915632	chr8	72466248	72466248	Intergenic	Intergenic	-191781	NM_001288574	NM_000503	EYA1	BOP|BOR|BOS1|OFC1	EYA transcriptional coactivator and phosphatase 1	protein-coding
cg08927006	chr10	100993557	100993557	intron (NM_001166244, intron 1 of 10)	intron (NM_001166244, intron 1 of 10)	2075	NM_021828	NM_021828	HPSE2	HPA2|HPR2|UFS|UFS1	heparanase 2 (inactive)	protein-coding
cg08937380	chr1	55446132	55446132	promoter-TSS (NM_182532)	promoter-TSS (NM_182532)	-333	NM_182532	NM_182532	TMEM61	-	transmembrane protein 61	protein-coding
cg08939521	chr10	43394117	43394117	Intergenic	CpG	-98894	NR_049836	NR_049836	MIR5100	-	microRNA 5100	ncRNA
cg08955995	chr19	42503413	42503413	exon (NM_002088, exon 19 of 19)	exon (NM_002088, exon 19 of 19)	-4985	NM_001256214	NM_152296	ATP1A3	AHC2|DYT12|RDP	ATPase, Na+/K+ transporting, alpha 3 polypeptide	protein-coding
cg08957069	chr6	28743701	28743701	Intergenic	HERVS71-int|LTR|ERV1	87753	NR_033379	NR_033379	LOC401242	-	uncharacterized LOC401242	ncRNA
cg08957484	chr5	132083533	132083533	exon (NM_001287253, exon 1 of 6)	exon (NM_001287253, exon 1 of 6)	396	NM_001287253	NM_001039780	CCNI2	-	cyclin I family, member 2	protein-coding
cg08959216	chr7	35293310	35293310	5' UTR (NM_001166220, exon 1 of 6)	5' UTR (NM_001166220, exon 1 of 6)	401	NM_001166220	NM_020417	TBX20	ASD4	T-box 20	protein-coding
cg08961547	chr10	95327655	95327655	intron (NM_001195755, intron 1 of 2)	MIR3|SINE|MIR	1233	NM_001195755	NM_181745	FFAR4	BMIQ10|GPR120|GPR129|GT01|O3FAR1|PGR4	free fatty acid receptor 4	protein-coding
cg08962452	chr12	54366817	54366817	promoter-TSS (NM_014212)	promoter-TSS (NM_014212)	-93	NM_014212	NM_014212	HOXC11	HOX3H	homeobox C11	protein-coding
cg08967584	chr11	3535100	3535100	Intergenic	HERVS71-int|LTR|ERV1	-112590	NR_002720	NR_002720	TRPC2	-	transient receptor potential cation channel, subfamily C, member 2, pseudogene	pseudo
cg08985979	chr4	183062577	183062577	non-coding (NR_027107, exon 4 of 4)	non-coding (NR_027107, exon 4 of 4)	3091	NR_027107	NM_178838	MGC45800	-	uncharacterized LOC90768	ncRNA
cg08991643	chr3	194014929	194014929	Intergenic	CpG	15664	NR_024480	NR_024480	LINC00887	-	long intergenic non-protein coding RNA 887	ncRNA
cg09000832	chr13	50703590	50703590	intron (NR_109974, intron 2 of 6)	intron (NR_109974, intron 2 of 6)	-3913	NR_002612	NR_002612	DLEU2	1B4|BCMSUN|DLB2|LEU2|LINC00022|MIR15AHG|NCRNA00022|RFP2OS|TRIM13OS	deleted in lymphocytic leukemia 2 (non-protein coding)	ncRNA
cg09016242	chr16	51185111	51185111	promoter-TSS (NM_001127892)	promoter-TSS (NM_001127892)	72	NM_002968	NM_002968	SALL1	HEL-S-89|HSAL1|Sal-1|TBS|ZNF794	spalt-like transcription factor 1	protein-coding
cg09051775	chr16	52580267	52580267	intron (NM_001146188, intron 1 of 7)	CpG	539	NM_001080430	NM_001080430	TOX3	CAGF9|TNRC9	TOX high mobility group box family member 3	protein-coding
cg09054633	chr5	136834295	136834295	intron (NM_004598, intron 1 of 10)	CpG-21071	723	NM_004598	NM_004598	SPOCK1	SPOCK|TESTICAN|TIC1	sparc/osteonectin, cwcv and kazal-like domains proteoglycan (testican) 1	protein-coding
cg09058554	chr1	9600722	9600722	intron (NM_032315, intron 1 of 6)	intron (NM_032315, intron 1 of 6)	1194	NM_032315	NM_032315	SLC25A33	BMSC-MCP|PNC1	solute carrier family 25 (pyrimidine nucleotide carrier), member 33	protein-coding
cg09062550	chr20	20350482	20350482	3' UTR (NM_002196, exon 1 of 1)	3' UTR (NM_002196, exon 1 of 1)	1717	NM_002196	NM_002196	INSM1	IA-1|IA1	insulinoma-associated 1	protein-coding
cg09065876	chr17	45949757	45949757	Intergenic	CpG	-16517	NM_199262	NM_199262	SP6	EPFN|EPIPROFIN|KLF14	Sp6 transcription factor	protein-coding
cg09066326	chr5	140753416	140753416	promoter-TSS (NM_018919)	promoter-TSS (NM_018919)	-235	NM_032086	NM_018919	PCDHGA6	PCDH-GAMMA-A6	protocadherin gamma subfamily A, 6	protein-coding
cg09068158	chr1	53098642	53098642	promoter-TSS (NM_001042693)	promoter-TSS (NM_001042693)	-424	NM_001042693	NM_182621	FAM159A	PRO7171|WWLS2783	family with sequence similarity 159, member A	protein-coding
cg09071762	chr6	74064150	74064150	promoter-TSS (NM_001025290)	promoter-TSS (NM_001025290)	-151	NM_001025290	NM_001025290	DPPA5	ESG1	developmental pluripotency associated 5	protein-coding
cg09076334	chr13	24477871	24477871	Intergenic	CpG	-6230	NR_104426	NM_001007537	C1QTNF9B	CTRP9B	C1q and tumor necrosis factor related protein 9B	protein-coding
cg09088988	chr5	146614299	146614299	promoter-TSS (NM_001287740)	promoter-TSS (NM_001287740)	-280	NM_145001	NM_145001	STK32A	YANK1	serine/threonine kinase 32A	protein-coding
cg09090724	chr3	132757268	132757268	5' UTR (NM_001136469, exon 1 of 6)	5' UTR (NM_001136469, exon 1 of 6)	136	NM_001136469	NM_023943	TMEM108	CT124	transmembrane protein 108	protein-coding
cg09096555	chr17	72848359	72848359	exon (NM_000835, exon 3 of 13)	exon (NM_000835, exon 3 of 13)	7648	NM_000835	NM_000835	GRIN2C	GluN2C|NMDAR2C|NR2C	glutamate receptor, ionotropic, N-methyl D-aspartate 2C	protein-coding
cg09100654	chr1	179555663	179555663	Intergenic	CpG	-5085	NM_001199091	NM_173533	TDRD5	TUDOR3	tudor domain containing 5	protein-coding
cg09106624	chr12	54332502	54332502	promoter-TSS (NM_017410)	promoter-TSS (NM_017410)	-74	NM_017410	NM_017410	HOXC13	ECTD9|HOX3|HOX3G	homeobox C13	protein-coding
cg09113474	chr6	1601370	1601370	Intergenic	Intergenic	-4396	NR_125804	NR_125804	FOXCUT	LINC01379|TCONS_00011636	FOXC1 upstream transcript (non-protein coding)	ncRNA
cg09125316	chr7	1015419	1015419	promoter-TSS (NM_001031617)	promoter-TSS (NM_001031617)	-184	NM_001031617	NM_001031617	COX19	-	cytochrome c oxidase assembly homolog 19 (S. cerevisiae)	protein-coding
cg09128567	chr1	53387204	53387204	intron (NM_001198961, intron 1 of 9)	CpG	242	NM_001198962	NM_018281	ECHDC2	-	enoyl CoA hydratase domain containing 2	protein-coding
cg09133032	chr11	640095	640095	exon (NM_000797, exon 3 of 4)	exon (NM_000797, exon 3 of 4)	2790	NM_000797	NM_000797	DRD4	D4DR	dopamine receptor D4	protein-coding
cg09142313	chr5	72677860	72677860	Intergenic	CpG	66492	NM_004472	NM_004472	FOXD1	FKHL8|FREAC-4|FREAC4	forkhead box D1	protein-coding
cg09143663	chr21	30670417	30670417	promoter-TSS (NM_001186)	promoter-TSS (NM_001186)	-803	NM_001186	NM_001186	BACH1	BACH-1|BTBD24	BTB and CNC homology 1, basic leucine zipper transcription factor 1	protein-coding
cg09144226	chr5	157099033	157099033	intron (NM_001145132, intron 1 of 2)	CpG	472	NM_001145132	NM_001145132	C5orf52	-	chromosome 5 open reading frame 52	protein-coding
cg09160020	chr5	72740749	72740749	Intergenic	CpG	3603	NM_004472	NM_004472	FOXD1	FKHL8|FREAC-4|FREAC4	forkhead box D1	protein-coding
cg09174690	chr2	121107019	121107019	exon (NM_002193, exon 2 of 2)	exon (NM_002193, exon 2 of 2)	3300	NM_002193	NM_002193	INHBB	-	inhibin, beta B	protein-coding
cg09178025	chr11	62694933	62694933	Intergenic	Intergenic	-5921	NM_000738	NM_000738	CHRM1	HM1|M1|M1R	cholinergic receptor, muscarinic 1	protein-coding
cg09179211	chr21	42689052	42689052	intron (NM_206964, intron 1 of 6)	CpG	391	NM_206964	NM_058186	FAM3B	2-21|C21orf11|C21orf76|ORF9|PANDER	family with sequence similarity 3, member B	protein-coding
cg09182138	chr1	156612437	156612437	intron (NM_021948, intron 1 of 13)	CpG	697	NM_198427	NM_021948	BCAN	BEHAB|CSPG7	brevican	protein-coding
cg09192369	chr16	1339783	1339783	Intergenic	Intergenic	-19371	NM_194261	NM_003345	UBE2I	C358B7.1|P18|UBC9	ubiquitin-conjugating enzyme E2I	protein-coding
cg09194449	chr7	157482915	157482915	intron (NM_130842, intron 11 of 21)	CpG	-115801	NR_029689	NR_029689	MIR153-2	MIRN153-2	microRNA 153-2	ncRNA
cg09214243	chr15	29968125	29968125	Intergenic	Intergenic	-105198	NM_015307	NM_015307	FAM189A1	TMEM228	family with sequence similarity 189, member A1	protein-coding
cg09229893	chr14	54423812	54423812	promoter-TSS (NM_001202)	promoter-TSS (NM_001202)	-258	NM_001202	NM_001202	BMP4	BMP2B|BMP2B1|MCOPS6|OFC11|ZYME	bone morphogenetic protein 4	protein-coding
cg09230996	chr10	102498420	102498420	Intergenic	Intergenic	-7048	NM_003987	NM_000278	PAX2	PAPRS	paired box 2	protein-coding
cg09234378	chr15	90455793	90455793	5' UTR (NM_001282380, exon 1 of 6)	5' UTR (NM_001282380, exon 1 of 6)	126	NM_001282380	NM_182616	ARPIN	C15orf38	actin-related protein 2/3 complex inhibitor	protein-coding
cg09237846	chr12	105114400	105114400	intron (NM_018413, intron 2 of 2)	intron (NM_018413, intron 2 of 2)	128989	NR_037487	NR_037487	MIR3922	-	microRNA 3922	ncRNA
cg09246479	chr22	24891130	24891130	promoter-TSS (NM_016327)	promoter-TSS (NM_016327)	-121	NM_016327	NM_016327	UPB1	BUP1	ureidopropionase, beta	protein-coding
cg09250933	chr2	114035620	114035620	intron (NM_013952, intron 2 of 11)	CpG	878	NM_003466	NM_003466	PAX8	-	paired box 8	protein-coding
cg09255586	chr6	10415802	10415802	promoter-TSS (NM_003220)	promoter-TSS (NM_003220)	-332	NM_003220	NM_003220	TFAP2A	AP-2|AP-2alpha|AP2TF|BOFS|TFAP2	transcription factor AP-2 alpha (activating enhancer binding protein 2 alpha)	protein-coding
cg09263325	chr7	5111549	5111549	promoter-TSS (NR_015343)	promoter-TSS (NR_015343)	-142	NR_015343	NM_203393	RBAKDN	-	RBAK downstream neighbor (non-protein coding)	ncRNA
cg09267051	chr7	100943469	100943469	Intergenic	L1M2|LINE|L1	-8152	NR_110115	NR_110115	LOC101927746	-	uncharacterized LOC101927746	ncRNA
cg09267427	chr12	124953925	124953925	intron (NM_001077261, intron 6 of 47)	intron (NM_001077261, intron 6 of 47)	98085	NM_001206654	NM_006312	NCOR2	CTG26|N-CoR2|SMAP270|SMRT|SMRTE|SMRTE-tau|TNRC14|TRAC|TRAC-1|TRAC1	nuclear receptor corepressor 2	protein-coding
cg09273054	chr8	120220132	120220132	promoter-TSS (NM_052886)	promoter-TSS (NM_052886)	-478	NM_052886	NM_052886	MAL2	-	mal, T-cell differentiation protein 2 (gene/pseudogene)	protein-coding
cg09275956	chr1	50896252	50896252	Intergenic	Intergenic	-7133	NM_032110	NM_032110	DMRTA2	-	DMRT-like family A2	protein-coding
cg09278540	chr4	74719113	74719113	promoter-TSS (NM_002620)	promoter-TSS (NM_002620)	100	NM_002620	NM_002620	PF4V1	CXCL4L1|CXCL4V1|PF4-ALT|PF4A|SCYB4V1	platelet factor 4 variant 1	protein-coding
cg09279736	chr6	30039404	30039404	exon (NM_025236, exon 4 of 4).2	exon (NM_025236, exon 4 of 4).2	4222	NM_170769	NM_025236	RNF39	HZF|HZFW|LIRF	ring finger protein 39	protein-coding
cg09287190	chr13	100640915	100640915	Intergenic	Intergenic	6889	NM_007129	NM_007129	ZIC2	HPE5	Zic family member 2	protein-coding
cg09288606	chr16	69141392	69141392	promoter-TSS (NM_005329)	promoter-TSS (NM_005329)	-51	NM_005329	NM_005329	HAS3	-	hyaluronan synthase 3	protein-coding
cg09306214	chr2	75427099	75427099	promoter-TSS (NM_001058)	promoter-TSS (NM_001058)	-454	NM_015727	NM_001058	TACR1	NK1R|NKIR|SPR|TAC1R	tachykinin receptor 1	protein-coding
cg09311683	chr20	2801996	2801996	Intergenic	CpG	5020	NM_001167670	NM_001167670	TMEM239	-	transmembrane protein 239	protein-coding
cg09312576	chr6	1385352	1385352	Intergenic	Intergenic	-4717	NM_001452	NM_001452	FOXF2	FKHL6|FREAC-2|FREAC2	forkhead box F2	protein-coding
cg09313053	chr19	52873126	52873126	promoter-TSS (NM_001145434)	promoter-TSS (NM_001145434)	-44	NM_001145434	NM_001145434	ZNF880	-	zinc finger protein 880	protein-coding
cg09323727	chr2	176936437	176936437	Intergenic	CpG	12253	NM_001080458	NM_001080458	EVX2	EVX-2	even-skipped homeobox 2	protein-coding
cg09326409	chr16	31342454	31342454	intron (NM_000632, intron 28 of 29)	CpG	-24001	NM_001286375	NM_000887	ITGAX	CD11C|SLEB6	integrin, alpha X (complement component 3 receptor 4 subunit)	protein-coding
cg09328979	chr16	88700623	88700623	Intergenic	CpG	-4378	NM_013278	NM_013278	IL17C	CX2|IL-17C	interleukin 17C	protein-coding
cg09339194	chr20	61051586	61051586	promoter-TSS (NM_080473)	promoter-TSS (NM_080473)	-560	NM_080473	NM_080473	GATA5	GATAS|bB379O24.1	GATA binding protein 5	protein-coding
cg09346118	chr1	156390524	156390524	promoter-TSS (NR_029691)	promoter-TSS (NR_029691)	-303	NR_029691	NR_029691	MIR9-1	MIRN9-1|hsa-mir-9-1|miRNA9-1	microRNA 9-1	ncRNA
cg09346546	chr2	176943670	176943670	Intergenic	Intergenic	5020	NM_001080458	NM_001080458	EVX2	EVX-2	even-skipped homeobox 2	protein-coding
cg09348948	chr6	75911784	75911784	intron (NM_004370, intron 2 of 65)	CpG	3839	NM_080645	NM_004370	COL12A1	BA209D8.1|COL12A1L|DJ234P15.1	collagen, type XII, alpha 1	protein-coding
cg09358973	chr1	201618031	201618031	exon (NM_020443, exon 1 of 30)	exon (NM_020443, exon 1 of 30)	581	NM_020443	NM_020443	NAV1	POMFIL3|STEERIN1|UNC53H1	neuron navigator 1	protein-coding
cg09374293	chr21	48081243	48081243	TTS (NM_001242866)	TTS (NM_001242866)	25736	NM_001242865	NM_001535	PRMT2	HRMT1L1	protein arginine methyltransferase 2	protein-coding
cg09379485	chr19	53758298	53758298	promoter-TSS (NM_182609)	promoter-TSS (NM_182609)	-187	NM_182609	NM_182609	ZNF677	-	zinc finger protein 677	protein-coding
cg09401099	chr3	156534381	156534381	intron (NR_038387, intron 1 of 2)	CpG	470	NR_038387	NR_038387	LINC00886	-	long intergenic non-protein coding RNA 886	ncRNA
cg09403666	chr10	23461494	23461494	Intergenic	CpG	-19966	NM_178161	NM_178161	PTF1A	PACA|PAGEN2|PTF1-p48|bHLHa29	pancreas specific transcription factor, 1a	protein-coding
cg09408917	chr21	38069322	38069322	Intergenic	CpG	-2669	NM_005069	NM_005069	SIM2	HMC13F06|HMC29C01|SIM|bHLHe15	single-minded family bHLH transcription factor 2	protein-coding
cg09417809	chr12	115131224	115131224	Intergenic	Intergenic	-9255	NM_005996	NM_005996	TBX3	TBX3-ISO|UMS|XHL	T-box 3	protein-coding
cg09422614	chr19	54484824	54484824	promoter-TSS (NR_030632)	promoter-TSS (NR_030632)	-737	NR_030632	NR_030632	MIR935	MIRN935|hsa-mir-935	microRNA 935	ncRNA
cg09424526	chr2	223163810	223163810	promoter-TSS (NM_181461)	promoter-TSS (NM_181461)	-95	NM_181458	NM_000438	PAX3	CDHS|HUP2|WS1|WS3	paired box 3	protein-coding
cg09432590	chr10	22624206	22624206	Intergenic	CpG	-10168	NM_001253854	NM_012443	SPAG6	CT141|Repro-SA-1|pf16	sperm associated antigen 6	protein-coding
cg09433509	chr13	100611086	100611086	Intergenic	Intergenic	-1667	NR_120421	NR_120421	LOC101927437	-	uncharacterized LOC101927437	ncRNA
cg09434500	chr19	42502898	42502898	3' UTR (NM_002088, exon 19 of 19)	3' UTR (NM_002088, exon 19 of 19)	-4470	NM_001256214	NM_152296	ATP1A3	AHC2|DYT12|RDP	ATPase, Na+/K+ transporting, alpha 3 polypeptide	protein-coding
cg09435415	chr8	105479384	105479384	promoter-TSS (NM_001385)	promoter-TSS (NM_001385)	-107	NM_001385	NM_001385	DPYS	DHP|DHPase	dihydropyrimidinase	protein-coding
cg09435929	chr8	86350914	86350914	promoter-TSS (NM_005181)	promoter-TSS (NM_005181)	-142	NM_005181	NM_005181	CA3	CAIII|Car3	carbonic anhydrase III, muscle specific	protein-coding
cg09447578	chr7	21582445	21582445	promoter-TSS (NM_001277115)	promoter-TSS (NM_001277115)	-388	NM_001277115	NM_001277115	DNAH11	CILD7|DNAHBL|DNAHC11|DNHBL|DPL11	dynein, axonemal, heavy chain 11	protein-coding
cg09451427	chr3	50488231	50488231	intron (NM_001005505, intron 2 of 37)	intron (NM_001005505, intron 2 of 37)	52797	NM_001174051	NM_006030	CACNA2D2	CACNA2D	calcium channel, voltage-dependent, alpha 2/delta subunit 2	protein-coding
cg09453076	chr2	235406276	235406276	promoter-TSS (NM_001282431)	promoter-TSS (NM_001282431)	-579	NM_001282431	NM_005737	ARL4C	ARL7|LAK	ADP-ribosylation factor-like 4C	protein-coding
cg09469610	chr15	68113111	68113111	intron (NM_001258024, intron 1 of 14)	intron (NM_001258024, intron 1 of 14)	1069	NM_001258024	NM_001031807	SKOR1	CORL1|FUSSEL15|LBXCOR1	SKI family transcriptional corepressor 1	protein-coding
cg09470638	chr19	15121510	15121510	promoter-TSS (NM_173482)	promoter-TSS (NM_173482)	-29	NM_173482	NM_173482	CCDC105	-	coiled-coil domain containing 105	protein-coding
cg09473359	chr13	24477934	24477934	Intergenic	CpG	-6293	NR_104426	NM_001007537	C1QTNF9B	CTRP9B	C1q and tumor necrosis factor related protein 9B	protein-coding
[truncated: 3,381 more rows]
