# Supplementary material for: RAS-pathway mutation patterns define epigenetic subclasses in juvenile myelomonocytic leukemia
Source: Nat Commun. 2017 Dec 19;8:2126. doi: 10.1038/s41467-017-02177-w (PMC5736667; doi:10.1038/s41467-017-02177-w)
Supplement: Supplementary file 6 — Supplementary Data 3 [file 41467_2017_2177_MOESM6_ESM.xlsx]

## Sheet: Tabelle1
UPN	Age [years]	Sex	HbF [%]	HbF elev	Karyotype	Leuko [x10^9/L]	Thrombo [x10^9/L]	BM Blasts [%]	PB Monocytes absolute	Mutation Group
JMML_21	7.0	m	6.6	elevated	random		.	9		PTPN11
JMML_22	1.0	f	9.2	elevated	.	23.8	186	2	0.0	NRAS
JMML_23	1.5	m	23.6	elevated	normal	43.6	49	5	2.5	PTPN11
JMML_24	1.1	m		.	normal	10.1	95	9	2.2	NRAS
JMML_25	1.1	m	8.0	elevated	random	88.0	195	6	29.9	NRAS
JMML_26	4.1	m	36.1	elevated	.	16.4	29	3	1.5	PTPN11
JMML_27	0.3	f	16.6	normal	normal	37.2	211	.	7.4	Noonan Syndrome
JMML_28	1.0	f	18.2	elevated	normal	44.3	65	3	6.6	PTPN11
JMML_29	0.7	m	3.3	normal	normal	84.9	79	6	22.1	CBL
JMML_30	0.1	m	57.3	normal	normal	31.6	352	2	7.6	Noonan Syndrome
JMML_31	2.7	m	32.2	elevated	normal	32.3	.	1	3.2	n.d.
JMML_32	0.5	m	2.8	normal	-7	39.6	29	12	13.1	KRAS
JMML_33	1.2	m	0.6	normal	-7	20.9	23	11	1.0	KRAS
JMML_34	5.1	f	0.3	normal	random	7.1	41	5	2.8	PTPN11
JMML_35	1.1	m	1.0	normal	normal	29.4	284	4	2.9	CBL
JMML_36	0.0	f	49.1	normal	random	28.3	.	1	4.5	Noonan Syndrome
JMML_37	2.7	m	0.5	normal	-7	12.1	207	8	6.2	NF1
JMML_38	0.2	f	70.0	elevated	.	36.3	413	3	5.1	Noonan Syndrome
JMML_39	0.2	m		.	.	21.6	193	9	2.4	Noonan Syndrome
JMML_40	1.8	m		.	normal	26.7	119	1	8.5	NF1
JMML_41	0.1	m		.	normal	47.1	.	3	17.9	Noonan Syndrome
JMML_42	0.4	f	17.4	normal	normal	76.6	193	5	13.0	PTPN11
JMML_43	0.1	f		.	normal	32.7	173	7	6.5	Noonan Syndrome
JMML_44	1.5	m	60.5	elevated	normal	29.9	101	.	8.7	PTPN11
JMML_45	0.2	m	86.6	elevated	normal	26.9	148	2	5.4	Noonan Syndrome
JMML_46	3.7	m	43.0	elevated	normal	9.3	25	1	2.0	KRAS
JMML_47	2.0	f	6.6	elevated	normal	37.3	139	1	9.7	NF1
JMML_48	0.6	f	1.6	normal	normal	31.1	37	20	6.8	CBL
JMML_49	3.6	m	1.4	elevated	normal	12.9	18	6	2.2	CBL
JMML_50	0.2	f	20.4	normal	normal	62.4	108	10	11.2	PTPN11
JMML_51	3.8	m	36.0	elevated	normal	20.0	29	4	3.6	PTPN11
JMML_52	1.3	m		.	random	70.4	77	17	26.8	KRAS
JMML_53	0.5	m		.	normal	64.6	225	7	15.5	NF1
JMML_54	0.9	m	6.5	elevated	random	72.0	48	6	18.0	CBL
JMML_55	0.2	m	6.0	normal	normal	35.0	78	4	7.7	Noonan Syndrome
JMML_56	2.6	m	3.8	elevated	normal	167.0	82	1	50.1	all negative
JMML_57	0.7	m	3.5	normal	-7	20.4	128	6	5.5	n.d.
JMML_58	0.6	m		.	normal	13.8	67	6	1.8	CBL
JMML_59	0.2	f		.	normal	63.8	27	0	13.4	KRAS
JMML_60	1.2	f	0.0	normal	-7	18.7	147	0	4.9	PTPN11
JMML_61	1.2	m	19.7	elevated	normal	52.3	176	3	4.2	NRAS
JMML_62	0.4	m		.	normal	22.9	37	8	5.9	KRAS
JMML_63	2.2	m	11.4	elevated	normal	110.5	77	14	34.3	PTPN11
JMML_64	0.5	m		.	normal	31.3	226	6	5.3	CBL
JMML_65	4.2	m		.	-7	5.1	33	3	2.8	KRAS
JMML_66	1.7	m	35.6	elevated	normal	16.1	56	5	2.4	PTPN11
JMML_67	0.2	f		.	normal	36.2	215	8	11.2	CBL
JMML_68	1.4	m	25.7	elevated	normal	48.6	163	6	14.6	NF1
JMML_69	6.0	m		.	-7	20.2	200	4	4.0	NF1
JMML_70	3.6	m	4.6	elevated	.	21.1	211	11	7.0	PTPN11
JMML_71	1.0	f		.	-7	16.9	172	1	5.7	n.d.
JMML_72	2.7	m	58.3	elevated	normal	19.4	115	6	5.4	NF1
JMML_73	0.4	m	9.1	normal	normal	63.4	69	17	5.7	PTPN11
JMML_74	6.0	f		.	-7	11.4	50	10	4.2	KRAS
JMML_75	3.0	m		.	normal	103.7	67	6	10.4	all negative
JMML_76	1.4	m	6.8	elevated	-7	5.8	18	5	2.3	KRAS
JMML_77	0.2	m	23.5	normal	normal	70.1	116	.	4.2	PTPN11
JMML_78	1.5	m		.	normal	43.7	115	1	7.9	PTPN11
JMML_79	3.8	m	33.0	elevated	random	39.9	24	7	4.0	PTPN11
JMML_80	1.4	f	0.3	normal	.	27.3	15	1	5.5	CBL
JMML_81	6.0	m	48.0	elevated	-7	3.5	234	5	0.7	PTPN11
JMML_82	0.1	m	43.0	normal	normal	15.6	113	.	5.5	KRAS
JMML_83	0.5	m	4.8	normal	normal	33.4	183	7	5.0	all negative
JMML_84	0.2	m	9.6	normal	.	23.9	548	.	4.8	Noonan Syndrome
JMML_85	0.5	m		.	-7	32.0	46	7	9.0	KRAS
JMML_86	2.6	m		.	-7	9.5	442	4	1.5	all negative
JMML_87	2.7	f		.	-7	132.0	59	9	10.6	PTPN11
JMML_88	0.3	m		.	normal	162.0	60	2	30.8	NRAS
JMML_89	1.4	f	0.0	normal	normal	21.5	266	4	3.2	CBL
JMML_90	0.3	m	41.6	elevated	-7	27.3	182	8	10.4	KRAS
JMML_91	0.6	m	3.0	normal	normal	25.6	89	4	6.1	NRAS
JMML_92	5.7	f		.	random	9.5	33	28	1.3	PTPN11
JMML_93	2.5	m		.	normal	20.0	66	10	4.6	PTPN11
JMML_94	1.0	m		.	-7	16.6	9	6	2.0	all negative
JMML_95	0.1	f		.	.	28.0	208	3	3.1	Noonan Syndrome
JMML_96	0.4	m	16.8	normal	normal	59.9	177	5	12.6	PTPN11
JMML_97	5.5	f		.	-7	6.3	.	4	1.8	PTPN11
JMML_98	0.2	f	13.0	normal	.	21.4	.	2	1.3	Noonan Syndrome
JMML_99	3.0	m	12.4	elevated	normal	52.7	204	4	24.2	NF1
JMML_100	2.4	f	1.2	elevated	.	14.9	94	2	3.0	KRAS
JMML_101	5.4	m	45.8	elevated	normal	64.3	24	10	9.6	NRAS
JMML_102	2.6	m	6.1	elevated	normal	23.1	.	3	4.6	NRAS
JMML_103	0.2	m	32.2	normal	normal	47.1	214	1	2.8	NRAS
JMML_104	0.9	m		.	normal	8.3	28	1	1.9	KRAS
JMML_105	0.0	m	15.7	normal	normal	57.6	.	.	12.7	Noonan Syndrome
JMML_106	1.0	f	1.3	normal	normal	42.4	110	3	6.8	NRAS
JMML_107	0.1	m		.	.	36.7	216	1	9.2	Noonan Syndrome
JMML_108	12.3	m	61.7	elevated	normal	11.9	28	27	1.9	NF1
JMML_109	3.0	f	28.0	elevated	normal	39.4	55	1	5.9	NF1
JMML_110	0.2	m	58.1	normal	-7	42.8	143	6	8.1	PTPN11
JMML_111	0.3	m		.	normal	47.1	.	2	11.8	Noonan Syndrome
JMML_112	0.5	m		.	normal	50.3	102	4	10.6	NRAS
JMML_113	1.0	m	1.4	normal	normal	72.3	38	1	18.8	NRAS
JMML_114	0.1	m		.	.	35.1	111	.	6.3	Noonan Syndrome
JMML_115	3.0	m	0.9	normal	.	31.8	153	3	4.1	NRAS
JMML_116	1.6	m	13.2	elevated	.	30.1	15	4	3.9	PTPN11
JMML_117	0.2	m	22.5	normal	normal	64.4	25	3	7.7	NRAS
JMML_118	0.6	f	26.0	elevated	.	40.5	140	8	6.1	NRAS
JMML_119	6.6	f	2.9	elevated	normal	12.9	7	3	3.1	PTPN11
JMML_120	0.3	m	17.6	normal	normal	10.1	88	2	2.0	Noonan Syndrome
JMML_121	1.7	m	68.0	elevated	.	18.7	40	5	2.5	n.d.
JMML_122	1.7	f	3.2	elevated	normal	20.0	348	2	3.8	NF1
JMML_123	0.9	m	1.2	normal	-7	12.8	23	12	1.2	PTPN11
JMML_124	1.5	f		.	normal	46.0	55	2	10.1	CBL
JMML_125	1.1	f		.	normal	34.0	.	9	5.4	PTPN11
JMML_126	3.3	m	55.2	elevated	normal	55.0	5	6	5.5	PTPN11
JMML_127	1.4	f	4.3	elevated	-7	28.0	204	18	11.2	all negative
JMML_128	0.5	m	1.0	normal	-7	38.5	30	1	7.3	KRAS
JMML_129	0.2	f	45.4	normal	normal	72.1	24	17	7.9	all negative
JMML_130	2.6	m		.	normal	44.5	52	4	5.3	PTPN11
JMML_131	0.6	m	9.4	elevated	random	59.1	205	2	9.5	PTPN11
JMML_132	2.2	m	4.3	elevated	normal	14.0	48	1	2.4	KRAS
JMML_133	2.7	m	52.8	elevated	normal	25.7	.	4	4.1	PTPN11
JMML_134	3.2	m		.	normal	43.9	15	9	7.9	PTPN11
JMML_135	0.8	m		.	-7	31.8	.	10	11.4	KRAS
JMML_136	0.1	m	67.4	normal	-7	49.0	.	5	18.1	KRAS
JMML_137	2.7	f	6.9	elevated	random	13.1	26	10	1.0	PTPN11
JMML_138	0.2	m	49.6	normal	normal	10.9	303	9	1.7	Noonan Syndrome
JMML_139	1.7	m	4.2	elevated	normal	39.3	15	6	6.7	PTPN11
JMML_140	4.4	m	16.0	elevated	.	22.9	11	6	1.1	PTPN11
JMML_141	0.3	f	16.0	normal	normal	29.9	271	7	8.1	NF1
JMML_142	2.9	m	17.0	elevated	normal	36.0	44	7	1.8	PTPN11
JMML_143	2.4	f	40.0	elevated	normal	33.0	16	10	1.7	PTPN11
JMML_144	5.8	m	9.7	elevated	random	18.4	16	3	2.0	PTPN11
JMML_145	2.5	m		.	-7	12.5	96	4	2.6	PTPN11
JMML_146	1.4	f	60.0	elevated	normal	33.9	40	6	2.0	NRAS
JMML_147	2.6	m	30.9	elevated	normal	217.4	36	3	13.0	PTPN11
JMML_148	0.7	m	13.3	elevated	normal	28.1	68	2	7.9	NRAS
JMML_149	0.2	f	59.4	normal	normal	31.4	218	1	3.8	CBL
JMML_150	0.6	m	1.0	normal	normal	42.0	98	0	7.6	NRAS
JMML_151	1.4	m	7.9	elevated	normal	17.6	.	0	4.2	CBL
JMML_152	0.2	m	39.5	normal	-7	93.5	120	5	40.2	KRAS
JMML_153	3.0	f	31.6	elevated	normal	40.0	201	2	4.4	NF1
JMML_154	2.1	f	13.1	elevated	normal	79.5	98	2	11.9	PTPN11
JMML_155	4.5	f	80.0	elevated	normal	8.3	14	11	0.9	PTPN11
JMML_156	2.0	f	23.0	elevated	normal	25.6	226	0	1.8	PTPN11
JMML_157	1.4	m	6.4	elevated	normal	57.9	75	5	11.6	all negative
JMML_158	1.4	m	4.2	elevated	normal	16.4	12	2	1.5	PTPN11
JMML_159	3.4	m	61.0	elevated	normal	52.2	50	6	8.4	all negative
JMML_160	0.3	f		.	normal	48.5	101	3	13.6	PTPN11
JMML_161	3.8	m	38.0	elevated	normal	55.9	28	5	8.9	n.d.
JMML_162	4.2	m		.	normal	41.0	19	4	3.3	PTPN11
JMML_163	2.8	f	1.8	elevated	-7	8.3	41	2	3.9	KRAS
JMML_164	1.0	m	40.0	elevated	normal	105.0	42	3	23.1	NRAS
JMML_165	1.7	m	0.5	normal	normal	47.4	64	4	15.2	all negative
JMML_166	1.7	m	17.0	elevated	normal	18.4	86	1	3.7	PTPN11
JMML_167	1.6	m		.	normal	82.0	108	6	14.8	NF1
